# Supplementary material for: Role of symbiotic microbiota dysbiosis in the progression of chronic kidney disease accompanied with vascular calcification
Source: Front Pharmacol. 2024 Jan 5;14:1306125. doi: 10.3389/fphar.2023.1306125 (PMC10796560; doi:10.3389/fphar.2023.1306125)
Supplement: Supplementary file 1 [file Table2.XLSX]

## Sheet: Fig 2 Microbiota in Feces
Taxon	FC1	FC2	FC3	FC4	FC5	FM1	FM2	FM3	FM4	FM5
d__Bacteria;p__Firmicutes;c__Bacilli;o__Lactobacillales;f__Lactobacillaceae;g__Lactobacillus	9.83436	55.2025	7.55215	1.78528	75.6196	0.478528	0.374233	0.558282	0.552147	0.858896
d__Bacteria;p__Firmicutes;c__Clostridia;o__Clostridiales;f__Ruminococcaceae;g__Ruminococcus	9.04908	0.96319	6.85276	8.79755	2.96933	65.9018	2.22699	2.55215	0.269939	6.18405
d__Bacteria;p__Firmicutes;c__Clostridia;o__Clostridiales;f__Ruminococcaceae;g__unidentified_Ruminococcaceae	8.96319	1.46012	5.76074	10.5951	1.25153	12.362	38.1288	12.2822	7.57669	19.7669
d__Bacteria;p__Bacteroidetes;c__Bacteroidia;o__Bacteroidales;f__S24-7;g__unidentified_S24-7	19.1963	12.362	20.2945	23.0307	8.64417	0.815951	2.68712	3.17178	8.49693	5.31902
d__Bacteria;p__Firmicutes;c__Clostridia;o__Clostridiales;f__unidentified_Clostridiales;g__unidentified_Clostridiales	26.3436	2.6319	13.8896	24.4356	2.71166	5.25153	6.33129	5.92638	6.33742	6.25767
d__Bacteria;p__Firmicutes;c__Erysipelotrichi;o__Erysipelotrichales;f__Erysipelotrichaceae;g__Allobaculum	0.190184	0.251534	0.411043	0.754601	1.08589	0.588957	1.39877	18.865	1.63804	13.6871
d__Bacteria;p__Firmicutes;c__Clostridia;o__Clostridiales;f__Lachnospiraceae;g__unidentified_Lachnospiraceae	4.18405	7.8589	12.7178	5.06135	0.877301	0.484663	3.79755	1.84663	3.87117	1.41104
d__Bacteria;p__Bacteroidetes;c__Bacteroidia;o__Bacteroidales;f__Bacteroidaceae;g__Bacteroides	1.11656	0.993865	0.907975	0.368098	0.0490798	0.834356	4.53374	21.2822	12.4049	10.5215
d__Bacteria;p__Firmicutes;c__Clostridia;o__Clostridiales;f__unclassified_Clostridiales;g__unclassified_Clostridiales	3.47853	0.993865	5.59509	3.66258	1.09816	3.60123	9.43558	7.98773	7.83436	3.65644
d__Bacteria;p__Firmicutes;c__Clostridia;o__Clostridiales;f__Ruminococcaceae;g__Oscillospira	6.43558	1.21472	5.81595	3.09816	1.03681	2.76687	4.25767	2.31902	5.48466	2.9816
d__Bacteria;p__Firmicutes;c__Clostridia;o__Clostridiales;f__Lachnospiraceae;g__unclassified_Lachnospiraceae	1.55828	3.31902	2.8773	3.6319	0.349693	1.09816	4.00613	2.22086	3.86503	2.23313
d__Bacteria;p__Firmicutes;c__Clostridia;o__Clostridiales;f__Lachnospiraceae;g__[Ruminococcus]	0.0613497	0.460123	1.20859	0.282209	0.184049	0.533742	2.40491	0.723926	23.7975	1.05521
d__Bacteria;p__Firmicutes;c__Clostridia;o__Clostridiales;f__Lachnospiraceae;g__Coprococcus	1.1227	1.25153	3.33129	4.34969	0.0797546	0	3.0184	0.515337	0.263804	1.10429
d__Bacteria;p__Firmicutes;c__Clostridia;o__Clostridiales;f__Lachnospiraceae;g__Blautia	0.546012	1.84663	0.202454	0.631902	0.220859	0.153374	2.71779	3.1227	1.57055	3.61963
d__Bacteria;p__Firmicutes;c__Clostridia;o__Clostridiales;f__Clostridiaceae;g__Clostridium	1.10429	0	0.521472	0.239264	0.417178	0.276074	0.552147	2.42331	0	6.06748
d__Bacteria;p__Proteobacteria;c__Deltaproteobacteria;o__Desulfovibrionales;f__Desulfovibrionaceae;g__unidentified_Desulfovibrionaceae	0.343558	0.269939	0.828221	0.0429448	0.0306748	0.760736	4.76074	3.19632	2.3681	1.06135
d__Bacteria;p__Firmicutes;c__Clostridia;o__Clostridiales;f__Ruminococcaceae;g__unclassified_Ruminococcaceae	0.889571	0.417178	1.93252	0.736196	0.0306748	0.920245	0.815951	0.490798	0.331288	0.852761
d__Bacteria;p__Bacteroidetes;c__Bacteroidia;o__Bacteroidales;f__Prevotellaceae;g__Prevotella	0.220859	0.834356	1.30675	1.23313	0.0552147	0.0368098	0.0245399	0.0245399	0	0.0184049
d__Bacteria;p__Firmicutes;c__Clostridia;o__Clostridiales;f__Lachnospiraceae;g__Dorea	0.116564	0.0306748	0	0.0245399	0	0.122699	1.93252	2.06748	1.09202	1.74847
d__Bacteria;p__Firmicutes;c__Clostridia;o__Clostridiales;f__Peptostreptococcaceae;g__unidentified_Peptostreptococcaceae	0.110429	0.0797546	0.0552147	0.104294	0.282209	0.288344	0.380368	0.981595	0.122699	2.3681
d__Bacteria;p__Firmicutes;c__Clostridia;o__Clostridiales;f__Ruminococcaceae;g__Subdoligranulum	0.0613497	2.09202	0	0	0	0.00613497	0.0429448	0.0184049	0.282209	0.0368098
d__Bacteria;p__Proteobacteria;c__Gammaproteobacteria;o__Pseudomonadales;f__Moraxellaceae;g__Acinetobacter	0.877301	0.0429448	0.214724	0.0736196	0.0306748	0.294479	0.705521	0.93865	0.478528	0.539877
d__Bacteria;p__Proteobacteria;c__Betaproteobacteria;o__Burkholderiales;f__Alcaligenaceae;g__Sutterella	0.190184	0.0981595	0.233129	0.257669	0.177914	0.0490798	0.466258	0.865031	1.23926	1.1227
d__Bacteria;p__Firmicutes;c__Clostridia;o__Clostridiales;f__[Mogibacteriaceae];g__unidentified_[Mogibacteriaceae]	0.233129	0.251534	0.319018	0.368098	0.0674847	0.122699	0.748466	0.834356	0.276074	1.50307
d__Bacteria;p__Verrucomicrobia;c__Verrucomicrobiae;o__Verrucomicrobiales;f__Verrucomicrobiaceae;g__Akkermansia	0	0.447853	0.177914	0.0122699	0	0.00613497	0.208589	0.699387	2.90184	0.730061
d__Bacteria;p__Firmicutes;c__Clostridia;o__Clostridiales;f__Lachnospiraceae;g__Roseburia	0	0.453988	1.87117	0.190184	0.0368098	0.110429	0.392638	0.116564	0.208589	0.0306748
d__Bacteria;p__Firmicutes;c__Clostridia;o__Clostridiales;f__Christensenellaceae;g__unidentified_Christensenellaceae	0.527607	0.300613	0.263804	1.18405	0	0.202454	0.644172	0.190184	0.337423	0.472393
d__Bacteria;p__Firmicutes;c__Clostridia;o__Clostridiales;f__Lachnospiraceae;g__Clostridium	0	0.0490798	0	0	0	0	0.699387	0.374233	0.116564	0.723926
d__Bacteria;p__Tenericutes;c__Mollicutes;o__RF39;f__unidentified_RF39;g__unidentified_RF39	0.128834	0	1.35583	1.30061	0.171779	0.0797546	0.0122699	0.0797546	0.0429448	0.104294
d__Bacteria;p__Bacteroidetes;c__Bacteroidia;o__Bacteroidales;f__Porphyromonadaceae;g__Parabacteroides	0.202454	0.0858896	0.165644	0.319018	0.0306748	0	0.0858896	0.411043	0.98773	0.251534
d__Bacteria;p__Firmicutes;c__Bacilli;o__Turicibacterales;f__Turicibacteraceae;g__Turicibacter	0	0	0.0122699	0.0613497	0	0.171779	0.128834	0.773006	0.00613497	0.932515
d__Bacteria;p__Firmicutes;c__unclassified_Firmicutes;o__unclassified_Firmicutes;f__unclassified_Firmicutes;g__unclassified_Firmicutes	0	1.60736	0.515337	0	0.0184049	0	0.00613497	0.0797546	0.0797546	0.110429
d__Bacteria;p__Firmicutes;c__Clostridia;o__Clostridiales;f__Peptococcaceae;g__rc4-4	0	0	0	0	0	0.0490798	0.208589	0.325153	0.791411	0.220859
d__Bacteria;p__unclassified_Bacteria;c__unclassified_Bacteria;o__unclassified_Bacteria;f__unclassified_Bacteria;g__unclassified_Bacteria	0.312883	0.220859	0.0490798	0.00613497	0.196319	0.0981595	0.0122699	0.0797546	0.0736196	0.0736196
d__Bacteria;p__Firmicutes;c__Bacilli;o__Lactobacillales;f__Lactobacillaceae;g__unclassified_Lactobacillaceae	0	0.374233	0.257669	0.165644	0.306748	0	0	0	0	0
d__Bacteria;p__Bacteroidetes;c__Bacteroidia;o__Bacteroidales;f__Rikenellaceae;g__unidentified_Rikenellaceae	0.282209	0.0122699	0.190184	0.312883	0	0	0.0122699	0	0.00613497	0.0245399
d__Bacteria;p__Cyanobacteria;c__4C0d-2;o__YS2;f__unidentified_YS2;g__unidentified_YS2	0.0920245	0.153374	0.208589	0.288344	0	0	0	0	0.00613497	0
d__Bacteria;p__Firmicutes;c__Clostridia;o__Clostridiales;f__Ruminococcaceae;g__Butyricicoccus	0.0736196	0.134969	0.134969	0.116564	0	0	0	0	0.153374	0
d__Bacteria;p__Firmicutes;c__Erysipelotrichi;o__Erysipelotrichales;f__Erysipelotrichaceae;g__[Eubacterium]	0	0	0	0	0	0	0.177914	0	1.52761	0
d__Bacteria;p__Firmicutes;c__Erysipelotrichi;o__Erysipelotrichales;f__Erysipelotrichaceae;g__unidentified_Erysipelotrichaceae	0	0.00613497	0.0858896	0.0613497	0	0.110429	0.202454	0.141104	0.478528	0.208589
d__Bacteria;p__Firmicutes;c__Clostridia;o__Clostridiales;f__Dehalobacteriaceae;g__Dehalobacterium	0.0306748	0.0122699	0.0184049	0	0.0184049	0.0552147	0.294479	0.263804	0.0306748	0.251534
d__Bacteria;p__Bacteroidetes;c__Bacteroidia;o__Bacteroidales;f__[Odoribacteraceae];g__Butyricimonas	0.0981595	0	0.0613497	0.0245399	0.0122699	0	0.134969	0.257669	0.306748	0.128834
d__Bacteria;p__Firmicutes;c__Clostridia;o__Clostridiales;f__Clostridiaceae;g__SMB53	0	0	0	0	0	0.0797546	0.122699	0.0674847	0	0.496933
d__Bacteria;p__Deferribacteres;c__Deferribacteres;o__Deferribacterales;f__Deferribacteraceae;g__Mucispirillum	0.171779	0.165644	0.116564	0.0184049	0	0.0245399	0.0184049	0.0122699	0.368098	0.0306748
d__Bacteria;p__Proteobacteria;c__Gammaproteobacteria;o__Enterobacteriales;f__Enterobacteriaceae;g__Shigella	0.0306748	0.0122699	0	0.0306748	0	0.177914	0.0920245	0	0.680982	0.0368098
d__Bacteria;p__Bacteroidetes;c__Bacteroidia;o__Bacteroidales;f__Rikenellaceae;g__unclassified_Rikenellaceae	0.312883	0.0306748	0.00613497	0.300613	0.141104	0	0	0	0.00613497	0.0184049
d__Bacteria;p__Bacteroidetes;c__Sphingobacteriia;o__Sphingobacteriales;f__Sphingobacteriaceae;g__unidentified_Sphingobacteriaceae	0.0920245	0.0490798	0.0368098	0.233129	0.159509	0.0429448	0	0	0	0
d__Bacteria;p__Actinobacteria;c__Coriobacteriia;o__Coriobacteriales;f__Coriobacteriaceae;g__Adlercreutzia	0	0.0122699	0.0797546	0	0.0429448	0.0184049	0.0920245	0.116564	0.110429	0.177914
d__Bacteria;p__Proteobacteria;c__Alphaproteobacteria;o__Rhizobiales;f__Hyphomicrobiaceae;g__Devosia	0.0490798	0.0306748	0.0736196	0.141104	0.196319	0.0858896	0	0	0	0
d__Bacteria;p__TM7;c__TM7-3;o__CW040;f__F16;g__unidentified_F16	0.128834	0	0.0674847	0.134969	0.134969	0.0368098	0.0184049	0.0429448	0	0.0613497
d__Bacteria;p__Proteobacteria;c__Alphaproteobacteria;o__Ellin329;f__unidentified_Ellin329;g__unidentified_Ellin329	0	0.0552147	0.104294	0.177914	0.153374	0.0245399	0	0	0	0
d__Bacteria;p__Firmicutes;c__Clostridia;o__Clostridiales;f__Peptococcaceae;g__unidentified_Peptococcaceae	0	0.00613497	0.0184049	0.0184049	0	0.0245399	0.0368098	0.141104	0.104294	0.276074
d__Bacteria;p__Proteobacteria;c__Epsilonproteobacteria;o__Campylobacterales;f__Helicobacteraceae;g__Flexispira	0.110429	0.190184	0.141104	0.0797546	0	0.0184049	0.0245399	0	0.0184049	0
d__Bacteria;p__Actinobacteria;c__Coriobacteriia;o__Coriobacteriales;f__Coriobacteriaceae;g__unidentified_Coriobacteriaceae	0.0306748	0	0.0613497	0.0306748	0.0184049	0	0.0122699	0.0858896	0.0184049	0.0490798
d__Bacteria;p__Proteobacteria;c__Deltaproteobacteria;o__Myxococcales;f__unidentified_Myxococcales;g__unidentified_Myxococcales	0	0.0552147	0.0490798	0.110429	0.0674847	0.0122699	0	0	0	0
d__Bacteria;p__Proteobacteria;c__Gammaproteobacteria;o__Xanthomonadales;f__Xanthomonadaceae;g__Lysobacter	0.0429448	0.0490798	0.0245399	0.0368098	0.0736196	0.0368098	0	0	0	0
d__Bacteria;p__Firmicutes;c__Bacilli;o__Lactobacillales;f__Streptococcaceae;g__Streptococcus	0.0981595	0	0.0981595	0.0429448	0	0	0.0306748	0.0613497	0	0.00613497
d__Bacteria;p__Proteobacteria;c__Alphaproteobacteria;o__Rhizobiales;f__Hyphomicrobiaceae;g__Rhodoplanes	0.0306748	0	0.0613497	0.134969	0.0674847	0.0613497	0	0	0	0
d__Bacteria;p__Proteobacteria;c__Alphaproteobacteria;o__Rhizobiales;f__Bradyrhizobiaceae;g__unclassified_Bradyrhizobiaceae	0.0184049	0	0.0858896	0.0490798	0.0429448	0.0674847	0	0	0	0
d__Bacteria;p__Proteobacteria;c__Deltaproteobacteria;o__Desulfovibrionales;f__Desulfovibrionaceae;g__Desulfovibrio	0.263804	0.0122699	0.0368098	0.0245399	0.0184049	0	0.00613497	0	0	0.0184049
d__Bacteria;p__Proteobacteria;c__Alphaproteobacteria;o__Caulobacterales;f__Caulobacteraceae;g__Asticcacaulis	0	0.0122699	0.0122699	0.184049	0.122699	0	0	0	0	0
d__Bacteria;p__Firmicutes;c__Clostridia;o__Clostridiales;f__Lachnospiraceae;g__Lachnospira	0.0736196	0.0613497	0.104294	0.0858896	0	0	0	0	0	0
d__Bacteria;p__Proteobacteria;c__Betaproteobacteria;o__Burkholderiales;f__unclassified_Burkholderiales;g__unclassified_Burkholderiales	0	0.0184049	0	0	0.0184049	0.0184049	0	0.0429448	0	0.0184049
d__Bacteria;p__Tenericutes;c__Mollicutes;o__Anaeroplasmatales;f__Anaeroplasmataceae;g__Anaeroplasma	0	0	0	0.0122699	0	0.0429448	0	0.0122699	0	0
d__Bacteria;p__Bacteroidetes;c__Bacteroidia;o__Bacteroidales;f__unclassified_Bacteroidales;g__unclassified_Bacteroidales	0.00613497	0.0613497	0	0.0122699	0.0429448	0	0	0.0245399	0.116564	0
d__Bacteria;p__Proteobacteria;c__Gammaproteobacteria;o__Xanthomonadales;f__Xanthomonadaceae;g__Dokdonella	0.0306748	0.00613497	0.00613497	0	0.0674847	0.0674847	0	0	0	0
d__Bacteria;p__unidentified_Bacteria;c__unidentified_Bacteria;o__unidentified_Bacteria;f__unidentified_Bacteria;g__unidentified_Bacteria	0.00613497	0.116564	0	0	0	0	0	0.00613497	0	0
d__Bacteria;p__Firmicutes;c__Clostridia;o__Clostridiales;f__Ruminococcaceae;g__Anaerotruncus	0.0122699	0.0122699	0.0184049	0.0245399	0	0	0.116564	0.0736196	0.0122699	0.0736196
d__Bacteria;p__Firmicutes;c__Clostridia;o__Clostridiales;f__Peptostreptococcaceae;g__unclassified_Peptostreptococcaceae	0	0	0	0	0.0306748	0.0858896	0	0	0	0.0552147
d__Bacteria;p__Firmicutes;c__Erysipelotrichi;o__Erysipelotrichales;f__Erysipelotrichaceae;g__Holdemania	0	0.0184049	0	0	0	0	0.0184049	0.0368098	0.0184049	0.0122699
d__Bacteria;p__Firmicutes;c__Clostridia;o__Clostridiales;f__Clostridiaceae;g__unclassified_Clostridiaceae	0	0	0	0	0	0	0	0.0368098	0	0.184049
d__Bacteria;p__Firmicutes;c__Clostridia;o__Clostridiales;f__Dehalobacteriaceae;g__unidentified_Dehalobacteriaceae	0.0306748	0	0	0.0552147	0	0	0	0	0	0.0552147
d__Bacteria;p__Actinobacteria;c__Actinobacteria;o__Bifidobacteriales;f__Bifidobacteriaceae;g__Bifidobacterium	0	0	0	0.0368098	0	0	0.00613497	0	0	0
d__Bacteria;p__Bacteroidetes;c__Bacteroidia;o__Bacteroidales;f__[Paraprevotellaceae];g__[Prevotella]	0.00613497	0	0.00613497	0	0	0	0.0674847	0.0245399	0.0920245	0.0122699
d__Bacteria;p__Firmicutes;c__Clostridia;o__Clostridiales;f__Lachnospiraceae;g__Defluviitalea	0	0	0	0	0	0	0	0	0	0
d__Bacteria;p__Bacteroidetes;c__Bacteroidia;o__Bacteroidales;f__unidentified_Bacteroidales;g__unidentified_Bacteroidales	0.0245399	0	0.0184049	0.0184049	0	0	0.0552147	0.0368098	0.0306748	0
d__Bacteria;p__Firmicutes;c__Bacilli;o__Lactobacillales;f__Lactobacillaceae;g__Pediococcus	0	0.00613497	0	0	0	0	0	0	0	0
d__Bacteria;p__Gemmatimonadetes;c__Gemm-3;o__unidentified_Gemm-3;f__unidentified_Gemm-3;g__unidentified_Gemm-3	0	0.0306748	0.0368098	0	0.0613497	0.0306748	0	0	0	0
d__Bacteria;p__Proteobacteria;c__Alphaproteobacteria;o__Rhizobiales;f__unclassified_Rhizobiales;g__unclassified_Rhizobiales	0	0.0122699	0.0184049	0.0429448	0.0184049	0.0184049	0	0	0	0
d__Bacteria;p__Proteobacteria;c__Gammaproteobacteria;o__Enterobacteriales;f__Enterobacteriaceae;g__unclassified_Enterobacteriaceae	0	0	0	0	0	0.0184049	0	0.00613497	0.0858896	0.0613497
d__Bacteria;p__Proteobacteria;c__Alphaproteobacteria;o__RF32;f__unidentified_RF32;g__unidentified_RF32	0.0184049	0	0.0122699	0.0184049	0	0.0184049	0.0122699	0.0306748	0.0245399	0.0122699
d__Bacteria;p__Proteobacteria;c__Betaproteobacteria;o__SC-I-84;f__unidentified_SC-I-84;g__unidentified_SC-I-84	0.0122699	0.00613497	0.0122699	0.0368098	0.0306748	0	0	0	0	0
d__Bacteria;p__Firmicutes;c__Clostridia;o__Clostridiales;f__Clostridiaceae;g__unidentified_Clostridiaceae	0	0	0	0	0	0.0981595	0	0.0429448	0	0.0122699
d__Bacteria;p__Bacteroidetes;c__[Saprospirae];o__[Saprospirales];f__Chitinophagaceae;g__unidentified_Chitinophagaceae	0.0184049	0	0	0.0245399	0	0.0490798	0	0	0	0
d__Bacteria;p__Firmicutes;c__Bacilli;o__Lactobacillales;f__unclassified_Lactobacillales;g__unclassified_Lactobacillales	0	0.0245399	0	0	0.0552147	0	0.0306748	0	0	0
d__Bacteria;p__Actinobacteria;c__Actinobacteria;o__Actinomycetales;f__Micrococcaceae;g__Rothia	0.0306748	0	0.0552147	0	0	0	0.0306748	0	0	0.0122699
d__Bacteria;p__Proteobacteria;c__Gammaproteobacteria;o__Pseudomonadales;f__Pseudomonadaceae;g__Pseudomonas	0.0184049	0.0245399	0	0	0	0.0245399	0	0	0	0
d__Bacteria;p__Bacteroidetes;c__Bacteroidia;o__Bacteroidales;f__Rikenellaceae;g__Alistipes	0.0306748	0	0.0429448	0.0245399	0	0	0.0184049	0.0184049	0	0
d__Bacteria;p__Acidobacteria;c__Acidobacteria-6;o__iii1-15;f__RB40;g__unidentified_RB40	0.0122699	0.00613497	0.0122699	0	0.0368098	0.0368098	0	0	0	0
d__Bacteria;p__Firmicutes;c__Clostridia;o__Clostridiales;f__Christensenellaceae;g__Christensenella	0.0368098	0.00613497	0	0.0368098	0	0	0	0	0.0184049	0
d__Bacteria;p__Firmicutes;c__Erysipelotrichi;o__Erysipelotrichales;f__Erysipelotrichaceae;g__p-75-a5	0	0	0.0368098	0	0	0	0	0	0	0
d__Bacteria;p__Firmicutes;c__Bacilli;o__Lactobacillales;f__Enterococcaceae;g__Enterococcus	0	0	0	0	0	0	0.147239	0	0	0
d__Bacteria;p__Proteobacteria;c__Betaproteobacteria;o__Burkholderiales;f__Comamonadaceae;g__unclassified_Comamonadaceae	0	0	0.0674847	0	0	0	0	0	0	0
d__Bacteria;p__Proteobacteria;c__Gammaproteobacteria;o__Xanthomonadales;f__Xanthomonadaceae;g__Rhodanobacter	0	0	0.0122699	0	0	0.0245399	0	0	0	0
d__Bacteria;p__Firmicutes;c__Bacilli;o__unclassified_Bacilli;f__unclassified_Bacilli;g__unclassified_Bacilli	0	0.0184049	0	0	0.0490798	0	0	0	0	0
d__Bacteria;p__Proteobacteria;c__Alphaproteobacteria;o__Caulobacterales;f__Caulobacteraceae;g__unidentified_Caulobacteraceae	0	0	0	0	0.0122699	0.00613497	0	0	0	0
d__Bacteria;p__Proteobacteria;c__Deltaproteobacteria;o__Bdellovibrionales;f__Bdellovibrionaceae;g__Bdellovibrio	0	0	0	0	0	0	0	0	0	0
d__Bacteria;p__Proteobacteria;c__Deltaproteobacteria;o__Myxococcales;f__Haliangiaceae;g__unidentified_Haliangiaceae	0	0	0	0	0.0552147	0.0122699	0	0	0	0
d__Bacteria;p__Firmicutes;c__Clostridia;o__Clostridiales;f__Veillonellaceae;g__Veillonella	0	0	0	0	0	0	0	0	0	0
d__Bacteria;p__Proteobacteria;c__Alphaproteobacteria;o__Rhodospirillales;f__Rhodospirillaceae;g__unidentified_Rhodospirillaceae	0.0184049	0	0.00613497	0.0306748	0	0.00613497	0	0	0	0
d__Bacteria;p__Bacteroidetes;c__Flavobacteriia;o__Flavobacteriales;f__Cryomorphaceae;g__unidentified_Cryomorphaceae	0	0	0	0	0.0306748	0	0	0	0	0
d__Bacteria;p__Acidobacteria;c__Acidobacteria-6;o__iii1-15;f__unidentified_iii1-15;g__unidentified_iii1-15	0.00613497	0	0.0122699	0	0.0306748	0.00613497	0	0	0	0
d__Bacteria;p__Bacteroidetes;c__Flavobacteriia;o__Flavobacteriales;f__Flavobacteriaceae;g__unclassified_Flavobacteriaceae	0.0122699	0	0.00613497	0	0	0	0	0	0	0
d__Bacteria;p__Bacteroidetes;c__[Saprospirae];o__[Saprospirales];f__Chitinophagaceae;g__Sediminibacterium	0	0.00613497	0.0184049	0	0	0	0	0	0	0
d__Bacteria;p__Proteobacteria;c__Betaproteobacteria;o__Burkholderiales;f__Oxalobacteraceae;g__unclassified_Oxalobacteraceae	0.0429448	0.0245399	0	0	0	0	0	0	0	0
d__Bacteria;p__Firmicutes;c__Clostridia;o__Clostridiales;f__Ruminococcaceae;g__Clostridium	0	0	0.0674847	0	0	0	0	0	0	0
d__Bacteria;p__Proteobacteria;c__Gammaproteobacteria;o__Pseudomonadales;f__Moraxellaceae;g__Psychrobacter	0	0	0	0	0	0	0	0.0674847	0	0
d__Bacteria;p__Proteobacteria;c__Alphaproteobacteria;o__Rhizobiales;f__Rhizobiaceae;g__Rhizobium	0.0368098	0	0	0	0	0	0	0	0	0
d__Bacteria;p__Proteobacteria;c__Alphaproteobacteria;o__Sphingomonadales;f__Sphingomonadaceae;g__unidentified_Sphingomonadaceae	0	0.0245399	0.0368098	0	0	0	0	0	0	0
d__Bacteria;p__Verrucomicrobia;c__Opitutae;o__Opitutales;f__Opitutaceae;g__unidentified_Opitutaceae	0	0	0	0	0.0306748	0	0	0	0	0
d__Bacteria;p__Firmicutes;c__Clostridia;o__Clostridiales;f__Clostridiaceae;g__02d06	0	0	0	0	0	0	0	0.00613497	0	0.0552147
d__Bacteria;p__Bacteroidetes;c__Sphingobacteriia;o__Sphingobacteriales;f__unidentified_Sphingobacteriales;g__unidentified_Sphingobacteriales	0.00613497	0.0122699	0	0	0.0122699	0	0	0	0	0
d__Bacteria;p__Cyanobacteria;c__ML635J-21;o__unidentified_ML635J-21;f__unidentified_ML635J-21;g__unidentified_ML635J-21	0.0184049	0	0.00613497	0	0	0	0	0	0	0
d__Bacteria;p__Proteobacteria;c__Alphaproteobacteria;o__Caulobacterales;f__Caulobacteraceae;g__Phenylobacterium	0	0	0	0.0490798	0	0	0	0	0	0
d__Bacteria;p__Actinobacteria;c__Thermoleophilia;o__Solirubrobacterales;f__unidentified_Solirubrobacterales;g__unidentified_Solirubrobacterales	0	0	0.0306748	0	0	0	0	0	0	0
d__Bacteria;p__Bacteroidetes;c__Bacteroidia;o__Bacteroidales;f__Prevotellaceae;g__unidentified_Prevotellaceae	0	0	0	0.0368098	0	0	0	0	0.0122699	0
d__Bacteria;p__Cyanobacteria;c__Chloroplast;o__Streptophyta;f__unidentified_Streptophyta;g__unidentified_Streptophyta	0	0	0	0	0	0.0122699	0	0	0	0
d__Bacteria;p__Gemmatimonadetes;c__Gemmatimonadetes;o__N1423WL;f__unidentified_N1423WL;g__unidentified_N1423WL	0	0	0	0	0	0	0	0	0	0
d__Bacteria;p__Proteobacteria;c__Alphaproteobacteria;o__Rhodobacterales;f__Hyphomonadaceae;g__unidentified_Hyphomonadaceae	0	0	0.0122699	0	0	0.0122699	0	0	0	0
d__Bacteria;p__Proteobacteria;c__Gammaproteobacteria;o__Pseudomonadales;f__Pseudomonadaceae;g__unclassified_Pseudomonadaceae	0	0	0.0184049	0	0	0	0	0	0	0
d__Bacteria;p__Actinobacteria;c__Actinobacteria;o__Actinomycetales;f__Streptomycetaceae;g__unclassified_Streptomycetaceae	0	0	0	0.0245399	0.0184049	0	0	0	0	0
d__Bacteria;p__Actinobacteria;c__Actinobacteria;o__Actinomycetales;f__unidentified_Actinomycetales;g__unidentified_Actinomycetales	0	0	0	0	0	0	0	0	0	0
d__Bacteria;p__Actinobacteria;c__Coriobacteriia;o__Coriobacteriales;f__Coriobacteriaceae;g__unclassified_Coriobacteriaceae	0	0	0	0	0	0	0.0122699	0	0.0184049	0
d__Bacteria;p__Bacteroidetes;c__Bacteroidia;o__Bacteroidales;f__Rikenellaceae;g__AF12	0	0	0	0	0.0122699	0	0	0	0	0
d__Bacteria;p__Bacteroidetes;c__[Saprospirae];o__[Saprospirales];f__Chitinophagaceae;g__Terrimonas	0	0	0.0245399	0	0.0184049	0	0	0	0	0
d__Bacteria;p__Firmicutes;c__Erysipelotrichi;o__Erysipelotrichales;f__Erysipelotrichaceae;g__Coprobacillus	0	0	0	0	0	0	0.0429448	0	0	0
d__Bacteria;p__Proteobacteria;c__Alphaproteobacteria;o__Sphingomonadales;f__Sphingomonadaceae;g__Sphingomonas	0	0	0	0	0	0	0	0	0	0
d__Bacteria;p__Proteobacteria;c__Alphaproteobacteria;o__Sphingomonadales;f__Sphingomonadaceae;g__unclassified_Sphingomonadaceae	0.0429448	0	0	0	0	0	0	0	0	0
d__Bacteria;p__Proteobacteria;c__Betaproteobacteria;o__Burkholderiales;f__Comamonadaceae;g__Limnobacter	0	0	0	0	0	0	0	0	0	0
d__Bacteria;p__Proteobacteria;c__Betaproteobacteria;o__Burkholderiales;f__Comamonadaceae;g__Simplicispira	0	0	0	0.0429448	0	0	0	0	0	0
d__Bacteria;p__Proteobacteria;c__Gammaproteobacteria;o__Legionellales;f__Legionellaceae;g__Legionella	0	0	0	0	0	0	0	0	0	0
d__Bacteria;p__Acidobacteria;c__Solibacteres;o__Solibacterales;f__Solibacteraceae;g__unidentified_Solibacteraceae	0	0	0	0	0	0	0	0	0	0
d__Bacteria;p__Actinobacteria;c__Actinobacteria;o__Actinomycetales;f__Microbacteriaceae;g__Salinibacterium	0	0	0	0.0184049	0	0	0	0	0	0
d__Bacteria;p__Bacteroidetes;c__Flavobacteriia;o__Flavobacteriales;f__Flavobacteriaceae;g__Flavobacterium	0	0	0	0	0.0122699	0.00613497	0	0	0	0
d__Bacteria;p__Firmicutes;c__Clostridia;o__Clostridiales;f__Peptococcaceae;g__unclassified_Peptococcaceae	0	0	0	0	0	0	0	0	0	0
d__Bacteria;p__Firmicutes;c__Erysipelotrichi;o__Erysipelotrichales;f__Erysipelotrichaceae;g__Clostridium	0	0	0	0	0	0	0	0	0	0
d__Bacteria;p__Proteobacteria;c__Betaproteobacteria;o__Burkholderiales;f__Comamonadaceae;g__Pelomonas	0.00613497	0	0	0	0	0	0	0	0	0
d__Bacteria;p__Proteobacteria;c__Gammaproteobacteria;o__Xanthomonadales;f__Sinobacteraceae;g__unclassified_Sinobacteraceae	0.0184049	0	0.0184049	0	0	0	0	0	0	0
d__Bacteria;p__Actinobacteria;c__Acidimicrobiia;o__Acidimicrobiales;f__EB1017;g__unidentified_EB1017	0	0	0	0	0.0245399	0	0	0	0	0
d__Bacteria;p__Actinobacteria;c__Acidimicrobiia;o__Acidimicrobiales;f__unidentified_Acidimicrobiales;g__unidentified_Acidimicrobiales	0	0	0	0	0	0	0	0	0	0
d__Bacteria;p__Actinobacteria;c__Actinobacteria;o__Actinomycetales;f__Nocardioidaceae;g__Nocardioides	0	0	0	0	0	0.0122699	0	0	0	0
d__Bacteria;p__Proteobacteria;c__Betaproteobacteria;o__Burkholderiales;f__Comamonadaceae;g__Variovorax	0	0	0	0	0	0	0	0	0	0
d__Bacteria;p__Proteobacteria;c__Deltaproteobacteria;o__Myxococcales;f__unclassified_Myxococcales;g__unclassified_Myxococcales	0	0	0	0	0	0	0	0	0	0
d__Bacteria;p__Verrucomicrobia;c__Opitutae;o__Opitutales;f__Opitutaceae;g__Opitutus	0	0	0	0	0	0	0	0	0	0
d__Bacteria;p__Firmicutes;c__Bacilli;o__Bacillales;f__Bacillaceae;g__unclassified_Bacillaceae	0	0	0	0	0	0	0	0	0	0
d__Bacteria;p__Firmicutes;c__Bacilli;o__Gemellales;f__Gemellaceae;g__Gemella	0	0	0	0	0	0	0	0	0	0.0122699
d__Bacteria;p__Firmicutes;c__Clostridia;o__Clostridiales;f__Peptostreptococcaceae;g__Clostridium	0	0	0	0	0	0	0	0	0	0
d__Bacteria;p__Gemmatimonadetes;c__Gemmatimonadetes;o__Ellin5290;f__unidentified_Ellin5290;g__unidentified_Ellin5290	0	0	0	0	0	0.00613497	0	0	0	0
d__Bacteria;p__Proteobacteria;c__Alphaproteobacteria;o__Rickettsiales;f__Rickettsiaceae;g__unidentified_Rickettsiaceae	0	0	0	0	0	0	0	0	0	0
d__Bacteria;p__Proteobacteria;c__Alphaproteobacteria;o__unidentified_Alphaproteobacteria;f__unidentified_Alphaproteobacteria;g__unidentified_Alphaproteobacteria	0	0.0122699	0	0	0	0	0	0	0.0122699	0
d__Bacteria;p__Actinobacteria;c__Actinobacteria;o__Actinomycetales;f__Thermomonosporaceae;g__Actinomadura	0	0	0	0	0	0	0	0	0	0
d__Bacteria;p__Firmicutes;c__Erysipelotrichi;o__Erysipelotrichales;f__Erysipelotrichaceae;g__unclassified_Erysipelotrichaceae	0	0	0	0	0	0	0.0184049	0	0	0
d__Bacteria;p__Proteobacteria;c__Alphaproteobacteria;o__Rhizobiales;f__Rhizobiaceae;g__Agrobacterium	0	0	0	0	0	0	0	0	0	0
d__Bacteria;p__Proteobacteria;c__Alphaproteobacteria;o__Sphingomonadales;f__Sphingomonadaceae;g__Novosphingobium	0	0	0	0	0	0	0	0	0	0
d__Bacteria;p__Proteobacteria;c__Betaproteobacteria;o__Burkholderiales;f__Oxalobacteraceae;g__Cupriavidus	0	0	0	0	0	0	0	0	0	0
d__Bacteria;p__Proteobacteria;c__Deltaproteobacteria;o__Bdellovibrionales;f__Bacteriovoracaceae;g__unidentified_Bacteriovoracaceae	0	0	0	0	0	0.0184049	0	0	0	0
d__Bacteria;p__Proteobacteria;c__Deltaproteobacteria;o__Desulfovibrionales;f__Desulfovibrionaceae;g__Bilophila	0	0	0	0	0	0	0	0	0.0184049	0
d__Bacteria;p__Proteobacteria;c__Deltaproteobacteria;o__Desulfovibrionales;f__Desulfovibrionaceae;g__unclassified_Desulfovibrionaceae	0.0184049	0	0	0	0	0	0	0	0	0
d__Bacteria;p__Proteobacteria;c__Gammaproteobacteria;o__Legionellales;f__unidentified_Legionellales;g__unidentified_Legionellales	0	0.0122699	0	0	0.00613497	0	0	0	0	0
d__Bacteria;p__TM7;c__TM7-1;o__unidentified_TM7-1;f__unidentified_TM7-1;g__unidentified_TM7-1	0.0122699	0.00613497	0	0	0	0	0	0	0	0
d__Bacteria;p__Acidobacteria;c__Acidobacteriia;o__Acidobacteriales;f__Acidobacteriaceae;g__unidentified_Acidobacteriaceae	0	0	0	0	0.0122699	0	0	0	0	0
d__Bacteria;p__Actinobacteria;c__Actinobacteria;o__Actinomycetales;f__Corynebacteriaceae;g__Corynebacterium	0	0	0	0	0	0	0	0	0.0122699	0
d__Bacteria;p__Actinobacteria;c__Actinobacteria;o__Actinomycetales;f__Mycobacteriaceae;g__Mycobacterium	0	0	0	0	0	0	0	0	0	0
d__Bacteria;p__Actinobacteria;c__Actinobacteria;o__Actinomycetales;f__Propionibacteriaceae;g__Propionibacterium	0	0	0	0	0	0	0	0	0	0
d__Bacteria;p__Actinobacteria;c__Thermoleophilia;o__Gaiellales;f__Gaiellaceae;g__unidentified_Gaiellaceae	0	0	0	0	0	0	0	0	0	0
d__Bacteria;p__Bacteroidetes;c__Bacteroidia;o__Bacteroidales;f__[Odoribacteraceae];g__Odoribacter	0	0	0	0	0	0	0	0	0.0122699	0
d__Bacteria;p__Bacteroidetes;c__[Saprospirae];o__[Saprospirales];f__Chitinophagaceae;g__Flavisolibacter	0	0	0	0	0	0	0	0	0	0
d__Bacteria;p__Chloroflexi;c__Ktedonobacteria;o__Ktedonobacterales;f__Ktedonobacteraceae;g__unidentified_Ktedonobacteraceae	0	0	0	0	0	0	0	0	0	0
d__Bacteria;p__Firmicutes;c__Bacilli;o__Bacillales;f__unclassified_Bacillales;g__unclassified_Bacillales	0	0	0	0	0	0	0	0	0	0.00613497
d__Bacteria;p__Firmicutes;c__Clostridia;o__Clostridiales;f__Veillonellaceae;g__Selenomonas	0	0	0	0	0.0122699	0	0	0	0	0
d__Bacteria;p__OD1;c__ZB2;o__unidentified_ZB2;f__unidentified_ZB2;g__unidentified_ZB2	0	0	0	0	0	0	0	0	0	0
d__Bacteria;p__Proteobacteria;c__Alphaproteobacteria;o__BD7-3;f__unidentified_BD7-3;g__unidentified_BD7-3	0	0	0	0	0	0	0	0	0	0
d__Bacteria;p__Proteobacteria;c__Alphaproteobacteria;o__Rhodospirillales;f__Rhodospirillaceae;g__Azospirillum	0	0	0	0	0	0	0	0	0	0
d__Bacteria;p__Proteobacteria;c__Alphaproteobacteria;o__Rhodospirillales;f__Rhodospirillaceae;g__Reyranella	0	0	0	0	0	0	0	0	0	0
d__Bacteria;p__Proteobacteria;c__Alphaproteobacteria;o__unclassified_Alphaproteobacteria;f__unclassified_Alphaproteobacteria;g__unclassified_Alphaproteobacteria	0.0122699	0	0	0	0	0	0	0	0	0
d__Bacteria;p__Proteobacteria;c__Betaproteobacteria;o__Burkholderiales;f__Burkholderiaceae;g__Burkholderia	0	0	0	0.0122699	0	0	0	0	0	0
d__Bacteria;p__Proteobacteria;c__Betaproteobacteria;o__Burkholderiales;f__Comamonadaceae;g__Ramlibacter	0	0	0	0	0	0	0	0	0	0
d__Bacteria;p__Proteobacteria;c__Betaproteobacteria;o__Burkholderiales;f__Oxalobacteraceae;g__Herbaspirillum	0	0	0	0	0	0.0122699	0	0	0	0
d__Bacteria;p__Proteobacteria;c__Betaproteobacteria;o__Nitrosomonadales;f__Nitrosomonadaceae;g__Nitrosovibrio	0	0	0	0	0	0.0122699	0	0	0	0
d__Bacteria;p__Proteobacteria;c__Betaproteobacteria;o__unclassified_Betaproteobacteria;f__unclassified_Betaproteobacteria;g__unclassified_Betaproteobacteria	0	0	0	0	0	0	0	0	0	0
d__Bacteria;p__Proteobacteria;c__Deltaproteobacteria;o__Myxococcales;f__OM27;g__unidentified_OM27	0	0	0	0	0	0	0	0	0	0
d__Bacteria;p__Proteobacteria;c__Gammaproteobacteria;o__Legionellales;f__unclassified_Legionellales;g__unclassified_Legionellales	0.0122699	0	0	0	0	0	0	0	0	0
d__Bacteria;p__Proteobacteria;c__Gammaproteobacteria;o__Oceanospirillales;f__Halomonadaceae;g__Halomonas	0	0	0	0	0	0	0	0	0	0
d__Bacteria;p__Proteobacteria;c__unclassified_Proteobacteria;o__unclassified_Proteobacteria;f__unclassified_Proteobacteria;g__unclassified_Proteobacteria	0	0	0	0	0	0	0	0	0	0
d__Bacteria;p__TM7;c__TM7-3;o__EW055;f__unidentified_EW055;g__unidentified_EW055	0	0	0.0122699	0	0	0	0	0	0	0
d__Bacteria;p__Acidobacteria;c__Solibacteres;o__Solibacterales;f__Solibacteraceae;g__Candidatus_Solibacter	0.00613497	0	0	0	0	0	0	0	0	0
d__Bacteria;p__Actinobacteria;c__Acidimicrobiia;o__Acidimicrobiales;f__C111;g__Ilumatobacter	0.00613497	0	0	0	0	0	0	0	0	0
d__Bacteria;p__Bacteroidetes;c__Cytophagia;o__Cytophagales;f__Cytophagaceae;g__Emticicia	0	0	0	0	0	0	0	0	0	0
d__Bacteria;p__Bacteroidetes;c__unclassified_Bacteroidetes;o__unclassified_Bacteroidetes;f__unclassified_Bacteroidetes;g__unclassified_Bacteroidetes	0	0	0	0	0	0	0	0	0	0
d__Bacteria;p__Firmicutes;c__Bacilli;o__Lactobacillales;f__Aerococcaceae;g__Facklamia	0	0	0	0	0	0	0	0	0	0
d__Bacteria;p__Firmicutes;c__Bacilli;o__Lactobacillales;f__Streptococcaceae;g__unidentified_Streptococcaceae	0	0	0	0	0	0	0	0	0	0
d__Bacteria;p__Firmicutes;c__Clostridia;o__Clostridiales;f__Eubacteriaceae;g__Anaerofustis	0	0.00613497	0	0	0	0	0	0	0	0
d__Bacteria;p__Lentisphaerae;c__[Lentisphaeria];o__Victivallales;f__Victivallaceae;g__Victivallis	0	0	0	0	0	0	0	0	0	0.00613497
d__Bacteria;p__Proteobacteria;c__Alphaproteobacteria;o__Rhizobiales;f__Bradyrhizobiaceae;g__Balneimonas	0	0	0	0	0	0	0	0	0	0
d__Bacteria;p__Proteobacteria;c__Deltaproteobacteria;o__Spirobacillales;f__unidentified_Spirobacillales;g__unidentified_Spirobacillales	0	0	0	0	0	0	0	0	0	0
d__Bacteria;p__Proteobacteria;c__Gammaproteobacteria;o__Pseudomonadales;f__Moraxellaceae;g__unclassified_Moraxellaceae	0	0	0	0	0	0	0	0	0	0

## Sheet: Fig 2A
	Chao1	Simpson	Shannon	Pielou_e	Observed species	Faith_pd
Control1	907.655	0.976908	7.70566	0.790147	862.4	46.1332
Control2	805.485	0.8878	6.17315	0.649368	727.3	38.0033
Control3	888.646	0.990462	8.12506	0.836026	842.6	47.6874
Control4	810.815	0.988868	8.1461	0.84784	780.4	39.9958
Control5	780.38	0.992078	8.12703	0.847927	767.8	44.3697
Model1	799.926	0.888891	6.09402	0.638755	744.7	40.9919
Model2	770.549	0.968886	7.26853	0.765848	719.5	37.3109
Model3	748.966	0.982631	7.33787	0.777185	695.4	38.1314
Model4	792.738	0.96359	7.21504	0.758148	732.5	37.3433
Model5	698.315	0.985632	7.29799	0.784128	633.5	37.6715

## Sheet: Fig 2B
Anosim
Group1	Group2	Sample#size	Permutations	R	p#value	q#value
all	-	10	999	0.98	0.012	-
FControl	FModel	10	999	0.98	0.008	0.008
permanova
Group1	Group2	Sample#size	Permutations	pseudo#F	p#value	q#value
all	-	10	999	3.6556	0.008	-
FControl	FModel	10	999	3.6556	0.016	0.016

## Sheet: Fig 3C
Taxa	Abundace	Group	LDA_score	Pvalue
d__Bacteria.Proteobacteria.Gammaproteobacteria.Pseudomonadales.Moraxellaceae.Acinetobacter	3.82601	FModel	3.46431	0.0159647
d__Bacteria.Firmicutes.Clostridia.Clostridiales.Clostridiaceae.SMB53	3.18819	FModel	3.11843	0.000277363
d__Bacteria.Bacteroidetes.Bacteroidia.Bacteroidales.Bacteroidaceae.Bacteroides	4.97363	FModel	4.67307	0.0113693
d__Bacteria.Firmicutes.Erysipelotrichi.Erysipelotrichales.Erysipelotrichaceae.Allobaculum	4.98111	FModel	4.69566	0.0274863
d__Bacteria.Firmicutes.Bacilli.Turicibacterales.Turicibacteraceae.Turicibacter	3.66721	FModel	3.4504	0.00022941
d__Bacteria.Firmicutes.Clostridia.Clostridiales.Peptococcaceae.rc4_4	3.41336	FModel	3.1233	0.00480669
d__Bacteria.Firmicutes.Clostridia.Clostridiales.Lachnospiraceae.Dorea	4.03212	FModel	3.68224	0.022009
d__Bacteria.Firmicutes.Clostridia.Clostridiales.Dehalobacteriaceae.Dehalobacterium	3.23048	FModel	3.27602	0.000319561
d__Bacteria.Actinobacteria.Coriobacteriia.Coriobacteriales.Coriobacteriaceae.Adlercreutzia	2.97982	FModel	3.16773	0.00702575
d__Bacteria.Bacteroidetes.Bacteroidia.Bacteroidales._Odoribacteraceae_.Butyricimonas	3.16666	FModel	3.07708	0.0365049
d__Bacteria.Proteobacteria.Gammaproteobacteria.Xanthomonadales.Xanthomonadaceae.Lysobacter	2.72367	FControl	3.32454	0.0381428
d__Bacteria.Firmicutes.Clostridia.Clostridiales.Lachnospiraceae.Coprococcus	4.42534	FControl	4.03636	0.0113693
d__Bacteria.Proteobacteria.Alphaproteobacteria.Caulobacterales.Caulobacteraceae.Asticcacaulis	2.77404	FControl	2.98185	0.00106784
d__Bacteria.Proteobacteria.Deltaproteobacteria.Desulfovibrionales.Desulfovibrionaceae.Desulfovibrio	2.68943	FControl	3.16565	0.0225693
d__Bacteria.Firmicutes.Clostridia.Clostridiales.Ruminococcaceae.Butyricicoccus	3.20177	FControl	3.23002	0.00188686
d__Bacteria.Firmicutes.Clostridia.Clostridiales.Lachnospiraceae.Lachnospira	2.71867	FControl	3.3394	0.00106784
d__Bacteria.Bacteroidetes.Bacteroidia.Bacteroidales.Prevotellaceae.Prevotella	4.11723	FControl	3.82992	0.000237061
d__Bacteria.Firmicutes.Erysipelotrichi.Erysipelotrichales.Erysipelotrichaceae.p_75_a5	2.18627	FControl	3.66739	0.0177892
d__Bacteria.Proteobacteria.Alphaproteobacteria.Rhizobiales.Hyphomicrobiaceae.Rhodoplanes	2.72123	FControl	3.0467	0.0382974
d__Bacteria.Proteobacteria.Alphaproteobacteria.Rhizobiales.Hyphomicrobiaceae.Devosia	3.01273	FControl	3.17537	0.00620441
d__Bacteria.Firmicutes.Bacilli.Lactobacillales.Lactobacillaceae.Lactobacillus	5.44258	FControl	5.04001	0.00145086

## Sheet: Fig 3D Enriched in control
	Feces of Control %					Feces of Model %
	Control1	Control2	Control3	Control4	Control5	Model1	Model2	Model3	Model4	Model5
Asticcacaulis	0	0.01227	0.01227	0.104294	0.184049	0	0	0	0	0
Butyricicoccus	0.07362	0.134969	0.134969	0.269939	0.116564	0	0	0	0.153374	0
Desulfovibrio	0.263804	0.01227	0.03681	0.018405	0.02454	0	0.006135	0	0	0.018405
Devosia	0.04908	0.030675	0.07362	0.153374	0.141104	0.08589	0	0	0	0
Lactobacillus	9.83436	55.2024	7.55215	1.55215	1.78528	0.478528	0.374233	0.558282	0.552147	0.858896
Lysobacter	0.042945	0.04908	0.02454	0.067485	0.03681	0.03681	0	0	0	0
Prevotella	0.220859	0.834356	1.30675	0.852761	1.23313	0.03681	0.02454	0.02454	0	0.018405

## Sheet: Fig 3D Enriched in model
	Feces of Control %					Feces of Model %
	Control1	Control2	Control3	Control4	Control5	Model1	Model2	Model3	Model4	Model5
Adlercreutzia	0	0.01227	0.079755	0	0	0.018405	0.092025	0.116564	0.110429	0.177914
Butyricimonas	0.09816	0	0.06135	0.01227	0.02454	0	0.134969	0.257669	0.306748	0.128834
Bacteroides	1.11656	0.993865	0.907975	1.11656	0.368098	0.834356	4.53374	21.2822	12.4049	10.5215
Turicibacter	0	0	0.01227	0	0.06135	0.171779	0.128834	0.773006	0.006135	0.932515
Dehalobacterium	0.030675	0.01227	0.018405	0.018405	0	0.055215	0.294479	0.263804	0.030675	0.251534
Dorea	0.116564	0.030675	0	0.380368	0.02454	0.122699	1.93251	2.06749	1.09203	1.74847
Acinetobacter	0.877301	0.042945	0.214724	0	0.07362	0.294479	0.705521	0.93865	0.478528	0.539877
rc4-4	0	0	0	0.306748	0	0.04908	0.208589	0.325153	0.791411	0.220859
SMB53	0	0	0	0	0	0.079755	0.122699	0.067485	0	0.496933
