# Supplementary material for: Role of symbiotic microbiota dysbiosis in the progression of chronic kidney disease accompanied with vascular calcification
Source: Front Pharmacol. 2024 Jan 5;14:1306125. doi: 10.3389/fphar.2023.1306125 (PMC10796560; doi:10.3389/fphar.2023.1306125)
Supplement: Supplementary file 2 [file Table3.XLSX]

## Sheet: Fig 3 Microbiota in Blood
Taxon	BC1	BC2	BC3	BC4	BC5	BM1	BM2	BM3	BM4	BM5
d__Bacteria;p__Proteobacteria;c__Gammaproteobacteria;o__Pseudomonadales;f__Moraxellaceae;g__Acinetobacter	89.638	85.6074	86.6994	88.1656	89.1902	94.0061	96.2393	97.2577	95.7423	96.8589
d__Bacteria;p__Proteobacteria;c__Gammaproteobacteria;o__Enterobacteriales;f__Enterobacteriaceae;g__unclassified_Enterobacteriaceae	5.65644	9.22699	4.93865	5.42331	5.07362	1.57055	0.699387	0.619632	1.26994	0.595092
d__Bacteria;p__Proteobacteria;c__Alphaproteobacteria;o__Rhizobiales;f__Rhizobiaceae;g__Agrobacterium	0.858896	1.44172	0.736196	1.53374	1.00613	0.779141	0.263804	0.159509	0.110429	0.0368098
d__Bacteria;p__Firmicutes;c__Bacilli;o__Lactobacillales;f__Lactobacillaceae;g__Lactobacillus	0.478528	0.257669	0.680982	0.644172	0.325153	0.570552	0.490798	0.515337	0.760736	0.730061
d__Bacteria;p__Bacteroidetes;c__Flavobacteriia;o__Flavobacteriales;f__[Weeksellaceae];g__Chryseobacterium	0.552147	0.134969	1.71779	0.539877	0.895706	0.147239	0.147239	0.0552147	0.0306748	0.0858896
d__Bacteria;p__Proteobacteria;c__Alphaproteobacteria;o__Caulobacterales;f__Caulobacteraceae;g__Brevundimonas	0.300613	0.257669	0.245399	0.239264	0.269939	0.435583	0.441718	0.0797546	0.190184	0.0981595
d__Bacteria;p__Proteobacteria;c__Alphaproteobacteria;o__Sphingomonadales;f__Sphingomonadaceae;g__Sphingomonas	0.288344	0.441718	0.226994	0.411043	0.312883	0.269939	0.214724	0.134969	0.0368098	0.122699
d__Bacteria;p__Proteobacteria;c__Gammaproteobacteria;o__Pseudomonadales;f__Pseudomonadaceae;g__Pseudomonas	0.110429	0.226994	0.730061	0.220859	0.0674847	0.122699	0.0429448	0.0552147	0.0920245	0.0429448
d__Bacteria;p__Proteobacteria;c__Gammaproteobacteria;o__Pseudomonadales;f__Pseudomonadaceae;g__unclassified_Pseudomonadaceae	0.171779	0.171779	0.239264	0.171779	0.233129	0	0.0613497	0.0368098	0.0122699	0.0306748
d__Bacteria;p__Proteobacteria;c__Betaproteobacteria;o__Burkholderiales;f__Burkholderiaceae;g__Burkholderia	0.0920245	0.355828	0.122699	0.202454	0.177914	0.0613497	0.0797546	0.0122699	0	0
d__Bacteria;p__Proteobacteria;c__Betaproteobacteria;o__Burkholderiales;f__Oxalobacteraceae;g__Cupriavidus	0.0920245	0.147239	0.190184	0.190184	0.190184	0.0797546	0.0368098	0.0184049	0.0245399	0.0122699
d__Bacteria;p__Actinobacteria;c__Actinobacteria;o__Actinomycetales;f__Nocardiaceae;g__Rhodococcus	0.0736196	0.0920245	0.190184	0.141104	0.208589	0.0858896	0.116564	0.0429448	0.0429448	0.0674847
d__Bacteria;p__Firmicutes;c__Clostridia;o__Clostridiales;f__Ruminococcaceae;g__unidentified_Ruminococcaceae	0.122699	0.0552147	0.104294	0.0306748	0.0490798	0.147239	0.147239	0.0920245	0.0920245	0.239264
d__Bacteria;p__Bacteroidetes;c__Bacteroidia;o__Bacteroidales;f__S24-7;g__unidentified_S24-7	0.0490798	0.0429448	0.208589	0.0552147	0.122699	0.153374	0.0920245	0	0.0920245	0.0736196
d__Bacteria;p__Proteobacteria;c__Alphaproteobacteria;o__Caulobacterales;f__Caulobacteraceae;g__unclassified_Caulobacteraceae	0.128834	0.0920245	0.0674847	0.116564	0.0797546	0.0552147	0.0613497	0.0306748	0	0.0245399
d__Bacteria;p__Proteobacteria;c__Betaproteobacteria;o__Burkholderiales;f__Comamonadaceae;g__unclassified_Comamonadaceae	0	0.0429448	0.159509	0.0368098	0.0245399	0.0797546	0	0.0306748	0.0920245	0.0122699
d__Bacteria;p__Firmicutes;c__Bacilli;o__Bacillales;f__Bacillaceae;g__Virgibacillus	0.153374	0	0.269939	0.0490798	0.0122699	0.0613497	0.0490798	0.0552147	0.0797546	0.0368098
d__Bacteria;p__Proteobacteria;c__Gammaproteobacteria;o__Xanthomonadales;f__Xanthomonadaceae;g__Stenotrophomonas	0.0674847	0.0552147	0.128834	0.0429448	0.0552147	0.0613497	0.0184049	0.0490798	0.0981595	0.0490798
d__Bacteria;p__Firmicutes;c__Clostridia;o__Clostridiales;f__unidentified_Clostridiales;g__unidentified_Clostridiales	0.0245399	0.0245399	0.0858896	0.0245399	0.128834	0.0552147	0.128834	0.0736196	0.190184	0.0122699
d__Bacteria;p__Actinobacteria;c__Actinobacteria;o__Actinomycetales;f__Propionibacteriaceae;g__Propionibacterium	0.0797546	0.0674847	0.0736196	0.0306748	0.0552147	0.0245399	0.0674847	0	0.0674847	0
d__Bacteria;p__Firmicutes;c__Clostridia;o__Clostridiales;f__Peptostreptococcaceae;g__unidentified_Peptostreptococcaceae	0.0674847	0	0.0245399	0.0674847	0.0306748	0.0490798	0.0368098	0.0797546	0.0429448	0.0429448
d__Bacteria;p__Proteobacteria;c__Betaproteobacteria;o__Burkholderiales;f__Oxalobacteraceae;g__Herbaspirillum	0.0184049	0.0981595	0.0736196	0.0674847	0.0368098	0	0	0	0.0245399	0
d__Bacteria;p__Firmicutes;c__Erysipelotrichi;o__Erysipelotrichales;f__Erysipelotrichaceae;g__Allobaculum	0.0184049	0.0306748	0.0858896	0.0552147	0.0245399	0	0.0245399	0	0.0184049	0.0368098
d__Bacteria;p__Firmicutes;c__Bacilli;o__Bacillales;f__Bacillaceae;g__Bacillus	0	0.0552147	0.0552147	0	0.0552147	0.104294	0	0	0	0.0797546
d__Bacteria;p__Proteobacteria;c__Betaproteobacteria;o__Burkholderiales;f__Oxalobacteraceae;g__unclassified_Oxalobacteraceae	0	0	0.0245399	0.0429448	0.0184049	0.0306748	0	0	0	0
d__Bacteria;p__Verrucomicrobia;c__Verrucomicrobiae;o__Verrucomicrobiales;f__Verrucomicrobiaceae;g__Akkermansia	0.0184049	0.00613497	0.0245399	0.153374	0	0.0429448	0	0.0797546	0.00613497	0.0184049
d__Bacteria;p__Actinobacteria;c__Actinobacteria;o__Actinomycetales;f__Corynebacteriaceae;g__Corynebacterium	0	0.0552147	0.0368098	0.0490798	0.0306748	0	0	0.0184049	0.0306748	0.0245399
d__Bacteria;p__Firmicutes;c__Clostridia;o__Clostridiales;f__Lachnospiraceae;g__Blautia	0.0368098	0.0184049	0	0	0.0552147	0.0429448	0.0306748	0	0	0.0429448
d__Bacteria;p__unclassified_Bacteria;c__unclassified_Bacteria;o__unclassified_Bacteria;f__unclassified_Bacteria;g__unclassified_Bacteria	0.0184049	0.0981595	0.0736196	0.0122699	0	0	0.0122699	0	0	0
d__Bacteria;p__Bacteroidetes;c__Bacteroidia;o__Bacteroidales;f__Bacteroidaceae;g__Bacteroides	0.0552147	0.0306748	0	0.0736196	0	0.0552147	0.0490798	0	0	0.0122699
d__Bacteria;p__Actinobacteria;c__Actinobacteria;o__Actinomycetales;f__Microbacteriaceae;g__Microbacterium	0	0	0	0.177914	0	0.0368098	0.0184049	0	0.0245399	0
d__Bacteria;p__Bacteroidetes;c__Bacteroidia;o__Bacteroidales;f__Prevotellaceae;g__Prevotella	0.0613497	0.0552147	0.0306748	0	0.0184049	0	0	0.0245399	0	0.0122699
d__Bacteria;p__Proteobacteria;c__Alphaproteobacteria;o__Caulobacterales;f__Caulobacteraceae;g__Caulobacter	0	0.0797546	0.0490798	0.0429448	0.0122699	0.0245399	0	0.0245399	0	0
d__Bacteria;p__Actinobacteria;c__Actinobacteria;o__Actinomycetales;f__Micromonosporaceae;g__unclassified_Micromonosporaceae	0	0	0	0.0674847	0	0.0674847	0	0.0429448	0	0
d__Bacteria;p__Firmicutes;c__Bacilli;o__Lactobacillales;f__Streptococcaceae;g__Lactococcus	0	0	0.0858896	0	0.0736196	0	0	0	0	0.0245399
d__Bacteria;p__Bacteroidetes;c__Bacteroidia;o__Bacteroidales;f__Rikenellaceae;g__unclassified_Rikenellaceae	0	0	0	0	0	0.0429448	0.0368098	0.0858896	0.0122699	0.0736196
d__Bacteria;p__Acidobacteria;c__Acidobacteria-6;o__iii1-15;f__unidentified_iii1-15;g__unidentified_iii1-15	0.0184049	0	0.0429448	0.0245399	0.0736196	0.0184049	0	0	0.0245399	0
d__Bacteria;p__Firmicutes;c__Bacilli;o__Bacillales;f__Bacillaceae;g__unclassified_Bacillaceae	0	0	0.141104	0	0.0736196	0	0	0.0184049	0	0
d__Bacteria;p__Actinobacteria;c__Actinobacteria;o__Actinomycetales;f__Micrococcaceae;g__Arthrobacter	0	0	0.0490798	0	0	0	0	0	0	0.0245399
d__Bacteria;p__Firmicutes;c__Clostridia;o__Clostridiales;f__Ruminococcaceae;g__Ruminococcus	0	0	0.147239	0	0	0	0.0122699	0	0.00613497	0.0122699
d__Bacteria;p__unidentified_Bacteria;c__unidentified_Bacteria;o__unidentified_Bacteria;f__unidentified_Bacteria;g__unidentified_Bacteria	0.0122699	0.00613497	0	0	0	0	0	0	0	0
d__Bacteria;p__Actinobacteria;c__Thermoleophilia;o__Gaiellales;f__Gaiellaceae;g__unidentified_Gaiellaceae	0.00613497	0.0122699	0	0.0306748	0	0.0368098	0	0	0.0184049	0.0368098
d__Bacteria;p__Proteobacteria;c__Betaproteobacteria;o__Burkholderiales;f__Comamonadaceae;g__Delftia	0	0.0368098	0	0	0.0552147	0.0306748	0	0	0.0245399	0
d__Bacteria;p__Proteobacteria;c__Alphaproteobacteria;o__Rhizobiales;f__Bradyrhizobiaceae;g__unclassified_Bradyrhizobiaceae	0	0	0.0674847	0	0.00613497	0.0245399	0	0	0	0
d__Bacteria;p__Firmicutes;c__Bacilli;o__Lactobacillales;f__Enterococcaceae;g__Enterococcus	0	0.0552147	0.0245399	0.0245399	0	0	0	0	0	0
d__Bacteria;p__Proteobacteria;c__Gammaproteobacteria;o__Xanthomonadales;f__Xanthomonadaceae;g__Lysobacter	0	0.0184049	0	0	0.0674847	0	0	0	0	0
d__Bacteria;p__Cyanobacteria;c__Oscillatoriophycideae;o__Chroococcales;f__Chroococcaceae;g__Chroococcus	0	0	0.177914	0	0	0	0	0	0	0
d__Bacteria;p__Proteobacteria;c__Alphaproteobacteria;o__Rhizobiales;f__Hyphomicrobiaceae;g__Rhodoplanes	0	0	0.0306748	0	0.00613497	0.0306748	0	0	0	0
d__Bacteria;p__Proteobacteria;c__Alphaproteobacteria;o__Sphingomonadales;f__Sphingomonadaceae;g__Sphingobium	0.0429448	0.00613497	0	0	0.0122699	0.0674847	0.0122699	0	0.0122699	0
d__Bacteria;p__Firmicutes;c__Clostridia;o__Clostridiales;f__Lachnospiraceae;g__unidentified_Lachnospiraceae	0	0.0245399	0.0613497	0	0	0	0	0.0429448	0	0
d__Bacteria;p__Proteobacteria;c__Deltaproteobacteria;o__Myxococcales;f__unidentified_Myxococcales;g__unidentified_Myxococcales	0.00613497	0	0	0.0245399	0	0.0490798	0	0	0	0.0184049
d__Bacteria;p__Firmicutes;c__Bacilli;o__Lactobacillales;f__Carnobacteriaceae;g__unclassified_Carnobacteriaceae	0	0.00613497	0	0.0245399	0.104294	0	0.00613497	0.0184049	0	0
d__Bacteria;p__Bacteroidetes;c__Sphingobacteriia;o__Sphingobacteriales;f__Sphingobacteriaceae;g__unidentified_Sphingobacteriaceae	0	0	0	0	0	0	0	0	0	0
d__Bacteria;p__Proteobacteria;c__Betaproteobacteria;o__Burkholderiales;f__Oxalobacteraceae;g__Massilia	0	0.00613497	0.0552147	0.0122699	0	0	0	0	0.00613497	0
d__Bacteria;p__Chloroflexi;c__Ellin6529;o__unidentified_Ellin6529;f__unidentified_Ellin6529;g__unidentified_Ellin6529	0	0	0.0552147	0	0.0245399	0	0.0368098	0	0	0
d__Bacteria;p__Firmicutes;c__Clostridia;o__Clostridiales;f__Lachnospiraceae;g__Dorea	0.0368098	0	0	0	0	0	0	0	0	0.0613497
d__Bacteria;p__Proteobacteria;c__Alphaproteobacteria;o__Rhizobiales;f__Hyphomicrobiaceae;g__Devosia	0	0	0	0	0	0	0.0122699	0	0	0
d__Bacteria;p__Proteobacteria;c__Gammaproteobacteria;o__Xanthomonadales;f__Xanthomonadaceae;g__Wohlfahrtiimonas	0.0184049	0.0184049	0	0	0.0981595	0	0	0	0	0
d__Bacteria;p__Bacteroidetes;c__Flavobacteriia;o__Flavobacteriales;f__Flavobacteriaceae;g__Flavobacterium	0.0674847	0.00613497	0	0.00613497	0.0306748	0	0	0	0	0
d__Bacteria;p__Firmicutes;c__Clostridia;o__Clostridiales;f__Clostridiaceae;g__Clostridium	0	0.0122699	0	0	0	0.0184049	0.0122699	0	0.00613497	0.0184049
d__Bacteria;p__Nitrospirae;c__Nitrospira;o__Nitrospirales;f__0319-6A21;g__unidentified_0319-6A21	0.0245399	0	0	0.0122699	0	0	0	0	0	0
d__Bacteria;p__Actinobacteria;c__Actinobacteria;o__Actinomycetales;f__Pseudonocardiaceae;g__Amycolatopsis	0	0	0	0	0	0	0	0	0	0.0306748
d__Bacteria;p__Cyanobacteria;c__Chloroplast;o__Streptophyta;f__unidentified_Streptophyta;g__unidentified_Streptophyta	0	0	0	0	0.0184049	0	0	0	0.0368098	0.0674847
d__Bacteria;p__Firmicutes;c__Bacilli;o__Bacillales;f__Staphylococcaceae;g__Staphylococcus	0.0184049	0.0552147	0	0	0.0306748	0	0.0122699	0	0	0
d__Bacteria;p__Proteobacteria;c__Betaproteobacteria;o__Burkholderiales;f__Oxalobacteraceae;g__Janthinobacterium	0	0.0122699	0	0	0.0245399	0	0.0184049	0.0245399	0	0
d__Bacteria;p__Firmicutes;c__Bacilli;o__Lactobacillales;f__unclassified_Lactobacillales;g__unclassified_Lactobacillales	0	0	0.0736196	0.00613497	0	0	0.0306748	0	0	0.00613497
d__Bacteria;p__Proteobacteria;c__Alphaproteobacteria;o__Ellin329;f__unidentified_Ellin329;g__unidentified_Ellin329	0	0	0	0	0	0	0	0	0	0
d__Bacteria;p__[Thermi];c__Deinococci;o__Thermales;f__Thermaceae;g__Thermus	0	0.00613497	0	0	0	0	0	0	0	0
d__Bacteria;p__Firmicutes;c__Bacilli;o__Lactobacillales;f__Aerococcaceae;g__Facklamia	0	0.0122699	0.00613497	0.0245399	0	0.0122699	0	0.0490798	0	0
d__Bacteria;p__Firmicutes;c__Bacilli;o__Turicibacterales;f__Turicibacteraceae;g__Turicibacter	0	0	0	0	0	0.0306748	0	0.0184049	0.0306748	0.0184049
d__Bacteria;p__Proteobacteria;c__Betaproteobacteria;o__Burkholderiales;f__Comamonadaceae;g__Acidovorax	0.0122699	0.0245399	0	0	0.0552147	0	0	0	0	0
d__Bacteria;p__Firmicutes;c__Bacilli;o__Lactobacillales;f__Leuconostocaceae;g__Weissella	0	0	0.0122699	0.0490798	0	0	0	0	0	0
d__Bacteria;p__Proteobacteria;c__Alphaproteobacteria;o__Rhodospirillales;f__Rhodospirillaceae;g__unidentified_Rhodospirillaceae	0	0	0.0184049	0.0368098	0	0	0	0	0	0
d__Bacteria;p__Chloroflexi;c__Anaerolineae;o__Caldilineales;f__Caldilineaceae;g__unclassified_Caldilineaceae	0	0	0.0981595	0	0	0	0	0	0	0
d__Bacteria;p__Firmicutes;c__Clostridia;o__Clostridiales;f__Lachnospiraceae;g__unclassified_Lachnospiraceae	0	0	0	0.0122699	0	0	0	0.0306748	0.0306748	0
d__Bacteria;p__Proteobacteria;c__Betaproteobacteria;o__SC-I-84;f__unidentified_SC-I-84;g__unidentified_SC-I-84	0	0	0	0.0122699	0.00613497	0.0245399	0	0	0	0.0122699
d__Bacteria;p__Proteobacteria;c__Gammaproteobacteria;o__Enterobacteriales;f__Enterobacteriaceae;g__Shigella	0	0.0122699	0	0.0368098	0.0490798	0	0	0	0	0
d__Bacteria;p__Bacteroidetes;c__Sphingobacteriia;o__Sphingobacteriales;f__Sphingobacteriaceae;g__Sphingobacterium	0	0	0	0	0.0736196	0.0122699	0	0	0	0
d__Bacteria;p__Proteobacteria;c__Gammaproteobacteria;o__unclassified_Gammaproteobacteria;f__unclassified_Gammaproteobacteria;g__unclassified_Gammaproteobacteria	0	0.00613497	0	0	0	0.0184049	0	0	0	0
d__Bacteria;p__Bacteroidetes;c__Flavobacteriia;o__Flavobacteriales;f__Flavobacteriaceae;g__unidentified_Flavobacteriaceae	0	0	0.0858896	0	0	0	0	0	0	0
d__Bacteria;p__Firmicutes;c__Bacilli;o__Lactobacillales;f__Lactobacillaceae;g__Pediococcus	0	0	0	0	0	0.0368098	0	0	0	0
d__Bacteria;p__Firmicutes;c__Clostridia;o__Clostridiales;f__Ruminococcaceae;g__Faecalibacterium	0	0.00613497	0	0.0184049	0	0	0	0.0122699	0.0245399	0
d__Bacteria;p__Proteobacteria;c__Betaproteobacteria;o__MND1;f__unidentified_MND1;g__unidentified_MND1	0.0429448	0.00613497	0	0	0.0184049	0	0	0	0	0.0184049
d__Bacteria;p__Actinobacteria;c__Actinobacteria;o__Actinomycetales;f__Mycobacteriaceae;g__Mycobacterium	0	0.00613497	0	0	0	0	0	0	0	0
d__Bacteria;p__Bacteroidetes;c__Cytophagia;o__Cytophagales;f__Cytophagaceae;g__Hymenobacter	0	0.0184049	0	0	0.0674847	0	0	0	0	0
d__Bacteria;p__Chloroflexi;c__C0119;o__unidentified_C0119;f__unidentified_C0119;g__unidentified_C0119	0.0552147	0	0	0	0	0	0.0245399	0	0	0
d__Bacteria;p__Chloroflexi;c__Anaerolineae;o__GCA004;f__unidentified_GCA004;g__unidentified_GCA004	0	0	0	0.0245399	0	0	0	0	0.0122699	0.0245399
d__Bacteria;p__Firmicutes;c__Bacilli;o__Lactobacillales;f__Aerococcaceae;g__Aerococcus	0	0	0.0184049	0.0245399	0	0.00613497	0	0.0122699	0	0.0184049
d__Bacteria;p__Gemmatimonadetes;c__Gemmatimonadetes;o__unidentified_Gemmatimonadetes;f__unidentified_Gemmatimonadetes;g__unidentified_Gemmatimonadetes	0	0	0.0122699	0.0184049	0	0.0122699	0	0	0	0.0122699
d__Bacteria;p__Chloroflexi;c__Anaerolineae;o__SBR1031;f__A4b;g__unidentified_A4b	0.0306748	0	0	0	0	0.0184049	0.0122699	0	0.00613497	0
d__Bacteria;p__Gemmatimonadetes;c__Gemm-1;o__unidentified_Gemm-1;f__unidentified_Gemm-1;g__unidentified_Gemm-1	0.0122699	0.0184049	0	0	0.0122699	0.00613497	0.0122699	0	0	0
d__Bacteria;p__Proteobacteria;c__Alphaproteobacteria;o__Rhodobacterales;f__Rhodobacteraceae;g__Paracoccus	0.0122699	0	0	0.0490798	0	0	0	0	0	0
d__Bacteria;p__Proteobacteria;c__Betaproteobacteria;o__Neisseriales;f__Neisseriaceae;g__unidentified_Neisseriaceae	0	0.0245399	0.0184049	0	0	0	0.0306748	0	0	0
d__Bacteria;p__Actinobacteria;c__MB-A2-108;o__0319-7L14;f__unidentified_0319-7L14;g__unidentified_0319-7L14	0.0122699	0	0	0	0	0	0	0	0	0.0122699
d__Bacteria;p__Proteobacteria;c__Alphaproteobacteria;o__Rhizobiales;f__Methylobacteriaceae;g__Methylobacterium	0	0.0245399	0	0	0	0	0	0	0.0184049	0
d__Bacteria;p__Proteobacteria;c__Alphaproteobacteria;o__Rhizobiales;f__unclassified_Rhizobiales;g__unclassified_Rhizobiales	0.0245399	0.0122699	0	0	0.0184049	0	0	0	0	0
d__Bacteria;p__Proteobacteria;c__Deltaproteobacteria;o__Desulfovibrionales;f__Desulfovibrionaceae;g__Desulfovibrio	0	0	0.0122699	0	0	0.00613497	0.00613497	0.0245399	0.0184049	0
d__Bacteria;p__Acidobacteria;c__Acidobacteriia;o__Acidobacteriales;f__Koribacteraceae;g__Candidatus_Koribacter	0	0	0	0	0	0	0	0	0	0
d__Bacteria;p__Chloroflexi;c__Thermomicrobia;o__AKYG1722;f__unidentified_AKYG1722;g__unidentified_AKYG1722	0	0	0	0	0.0674847	0	0	0	0	0
d__Bacteria;p__Actinobacteria;c__Actinobacteria;o__Actinomycetales;f__Actinomycetaceae;g__Actinomyces	0	0	0	0	0	0	0	0	0	0
d__Bacteria;p__Bacteroidetes;c__Flavobacteriia;o__Flavobacteriales;f__Flavobacteriaceae;g__unclassified_Flavobacteriaceae	0	0	0.0490798	0	0.0122699	0	0	0	0	0
d__Bacteria;p__Nitrospirae;c__Nitrospira;o__Nitrospirales;f__Nitrospiraceae;g__Nitrospira	0.00613497	0	0	0	0	0	0	0.0122699	0	0
d__Bacteria;p__Proteobacteria;c__Alphaproteobacteria;o__Rhizobiales;f__Methylobacteriaceae;g__unidentified_Methylobacteriaceae	0.0122699	0	0	0.0245399	0	0.00613497	0	0	0	0
d__Bacteria;p__Bacteroidetes;c__Cytophagia;o__Cytophagales;f__Cytophagaceae;g__unidentified_Cytophagaceae	0	0	0.0122699	0.0184049	0	0	0	0	0.00613497	0.0122699
d__Bacteria;p__Bacteroidetes;c__[Saprospirae];o__[Saprospirales];f__Chitinophagaceae;g__unidentified_Chitinophagaceae	0	0	0	0	0	0	0	0	0	0
d__Bacteria;p__Proteobacteria;c__Gammaproteobacteria;o__Enterobacteriales;f__Enterobacteriaceae;g__Hafnia	0	0	0	0	0	0	0	0	0.0306748	0
d__Bacteria;p__Proteobacteria;c__Gammaproteobacteria;o__Pseudomonadales;f__Moraxellaceae;g__Psychrobacter	0	0	0	0.0552147	0	0	0	0	0	0
d__Bacteria;p__Actinobacteria;c__Actinobacteria;o__Actinomycetales;f__Nocardioidaceae;g__Nocardioides	0	0	0	0	0	0	0	0	0	0
d__Bacteria;p__Actinobacteria;c__Actinobacteria;o__Bifidobacteriales;f__Bifidobacteriaceae;g__Bifidobacterium	0	0	0.00613497	0.0122699	0	0.0184049	0	0	0.00613497	0
d__Bacteria;p__Chloroflexi;c__Chloroflexi;o__[Roseiflexales];f__unidentified_[Roseiflexales];g__unidentified_[Roseiflexales]	0.0122699	0.0122699	0	0	0	0	0	0	0.0122699	0
d__Bacteria;p__Firmicutes;c__Bacilli;o__Lactobacillales;f__Lactobacillaceae;g__unclassified_Lactobacillaceae	0	0	0.0306748	0	0	0	0	0	0	0
d__Bacteria;p__Proteobacteria;c__Alphaproteobacteria;o__Caulobacterales;f__Caulobacteraceae;g__Asticcacaulis	0	0	0	0	0	0	0	0	0	0
d__Bacteria;p__Proteobacteria;c__Alphaproteobacteria;o__Rhizobiales;f__Rhizobiaceae;g__Rhizobium	0	0	0.0184049	0	0	0	0	0	0	0
d__Bacteria;p__Proteobacteria;c__Alphaproteobacteria;o__Rhizobiales;f__Xanthobacteraceae;g__Xanthobacter	0	0	0.0368098	0	0	0	0	0	0	0
d__Bacteria;p__Proteobacteria;c__Deltaproteobacteria;o__Myxococcales;f__Haliangiaceae;g__unidentified_Haliangiaceae	0	0	0	0	0	0.0490798	0	0	0	0
d__Bacteria;p__Acidobacteria;c__Sva0725;o__Sva0725;f__unidentified_Sva0725;g__unidentified_Sva0725	0	0	0	0	0	0	0	0	0.0245399	0.0184049
d__Bacteria;p__Acidobacteria;c__[Chloracidobacteria];o__RB41;f__unidentified_RB41;g__unidentified_RB41	0	0	0	0.0184049	0	0	0	0	0	0
d__Bacteria;p__Actinobacteria;c__Actinobacteria;o__Actinomycetales;f__Nocardioidaceae;g__unclassified_Nocardioidaceae	0	0	0	0	0	0	0	0	0	0
d__Bacteria;p__Bacteroidetes;c__Bacteroidia;o__Bacteroidales;f__Porphyromonadaceae;g__Parabacteroides	0	0	0.0429448	0	0	0	0	0	0	0
d__Bacteria;p__Firmicutes;c__Bacilli;o__Bacillales;f__unclassified_Bacillales;g__unclassified_Bacillales	0	0	0	0.0122699	0	0	0	0	0.0306748	0
d__Bacteria;p__Firmicutes;c__Bacilli;o__Lactobacillales;f__Aerococcaceae;g__Granulicatella	0	0	0	0	0	0	0	0	0	0
d__Bacteria;p__Firmicutes;c__Clostridia;o__Clostridiales;f__Lachnospiraceae;g__Clostridium	0	0	0	0.0306748	0	0	0	0	0	0
d__Bacteria;p__Firmicutes;c__Clostridia;o__Clostridiales;f__unclassified_Clostridiales;g__unclassified_Clostridiales	0	0.0122699	0	0	0	0	0	0	0.0306748	0
d__Bacteria;p__Firmicutes;c__Clostridia;o__OPB54;f__unidentified_OPB54;g__unidentified_OPB54	0.0429448	0	0	0	0	0	0	0	0	0
d__Bacteria;p__Proteobacteria;c__Alphaproteobacteria;o__unclassified_Alphaproteobacteria;f__unclassified_Alphaproteobacteria;g__unclassified_Alphaproteobacteria	0	0.0184049	0	0	0	0	0	0	0	0
d__Bacteria;p__Proteobacteria;c__Betaproteobacteria;o__Burkholderiales;f__Comamonadaceae;g__Pelomonas	0	0.00613497	0	0	0.0122699	0	0	0	0	0
d__Bacteria;p__Proteobacteria;c__Betaproteobacteria;o__Burkholderiales;f__unclassified_Burkholderiales;g__unclassified_Burkholderiales	0	0	0	0	0	0	0	0	0.0306748	0
d__Bacteria;p__Proteobacteria;c__Betaproteobacteria;o__Ellin6067;f__unidentified_Ellin6067;g__unidentified_Ellin6067	0	0.0184049	0	0	0	0	0	0	0.0184049	0.00613497
d__Bacteria;p__Proteobacteria;c__Gammaproteobacteria;o__Alteromonadales;f__Alteromonadaceae;g__Cellvibrio	0	0	0.0184049	0	0	0	0	0	0	0
d__Bacteria;p__Proteobacteria;c__Gammaproteobacteria;o__Xanthomonadales;f__Sinobacteraceae;g__unidentified_Sinobacteraceae	0.0122699	0	0.00613497	0	0	0.0184049	0.00613497	0	0	0
d__Bacteria;p__Verrucomicrobia;c__[Spartobacteria];o__[Chthoniobacterales];f__[Chthoniobacteraceae];g__DA101	0	0	0.0184049	0.0184049	0	0.00613497	0	0	0	0
d__Bacteria;p__Acidobacteria;c__Acidobacteriia;o__Acidobacteriales;f__Koribacteraceae;g__unidentified_Koribacteraceae	0	0	0	0	0	0.0122699	0	0	0.0245399	0
d__Bacteria;p__Acidobacteria;c__[Chloracidobacteria];o__RB41;f__Ellin6075;g__unidentified_Ellin6075	0.0245399	0	0	0	0	0	0	0	0	0
d__Bacteria;p__Actinobacteria;c__Actinobacteria;o__Actinomycetales;f__Microbacteriaceae;g__Rathayibacter	0	0	0	0.0368098	0	0	0	0	0	0
d__Bacteria;p__Actinobacteria;c__Actinobacteria;o__Actinomycetales;f__Nocardioidaceae;g__unidentified_Nocardioidaceae	0	0	0	0.0368098	0	0	0	0	0	0
d__Bacteria;p__Actinobacteria;c__Thermoleophilia;o__Solirubrobacterales;f__unidentified_Solirubrobacterales;g__unidentified_Solirubrobacterales	0	0.00613497	0	0	0	0	0	0	0.0306748	0
d__Bacteria;p__Firmicutes;c__Clostridia;o__Clostridiales;f__Ruminococcaceae;g__Oscillospira	0	0.00613497	0	0	0	0	0	0	0	0
d__Bacteria;p__Proteobacteria;c__Alphaproteobacteria;o__Rickettsiales;f__unidentified_Rickettsiales;g__unidentified_Rickettsiales	0	0	0	0.0122699	0	0	0.0245399	0	0	0
d__Bacteria;p__Proteobacteria;c__Alphaproteobacteria;o__unidentified_Alphaproteobacteria;f__unidentified_Alphaproteobacteria;g__unidentified_Alphaproteobacteria	0	0	0.0122699	0	0	0	0	0	0.0245399	0
d__Bacteria;p__Proteobacteria;c__Betaproteobacteria;o__unidentified_Betaproteobacteria;f__unidentified_Betaproteobacteria;g__unidentified_Betaproteobacteria	0	0	0	0	0	0.0184049	0	0	0.0184049	0
d__Bacteria;p__Proteobacteria;c__Gammaproteobacteria;o__Pseudomonadales;f__Pseudomonadaceae;g__Serpens	0.0368098	0	0	0	0	0	0	0	0	0
d__Bacteria;p__TM6;c__SJA-4;o__unidentified_SJA-4;f__unidentified_SJA-4;g__unidentified_SJA-4	0	0	0	0	0	0	0	0	0.0368098	0
Unassigned;Other;Other;Other;Other;Other	0	0	0.0306748	0	0	0	0	0	0	0
d__Bacteria;p__Acidobacteria;c__Acidobacteria-6;o__iii1-15;f__mb2424;g__unidentified_mb2424	0	0	0	0.0184049	0.0122699	0	0	0	0	0
d__Bacteria;p__Acidobacteria;c__EC1113;o__unidentified_EC1113;f__unidentified_EC1113;g__unidentified_EC1113	0	0	0	0	0	0	0	0	0.0306748	0
d__Bacteria;p__Acidobacteria;c__[Chloracidobacteria];o__11-24;f__unidentified_11-24;g__unidentified_11-24	0	0	0	0	0	0	0	0	0	0
d__Bacteria;p__Actinobacteria;c__Actinobacteria;o__Actinomycetales;f__Geodermatophilaceae;g__Geodermatophilus	0.0306748	0	0	0	0	0	0	0	0	0
d__Bacteria;p__Actinobacteria;c__Actinobacteria;o__Actinomycetales;f__Sporichthyaceae;g__unidentified_Sporichthyaceae	0	0	0	0.0306748	0	0	0	0	0	0
d__Bacteria;p__Bacteroidetes;c__Bacteroidia;o__Bacteroidales;f__unidentified_Bacteroidales;g__unidentified_Bacteroidales	0	0.0122699	0	0.0184049	0	0	0	0	0	0
d__Bacteria;p__Bacteroidetes;c__Cytophagia;o__Cytophagales;f__Cyclobacteriaceae;g__Algoriphagus	0.0306748	0	0	0	0	0	0	0	0	0
d__Bacteria;p__Bacteroidetes;c__Cytophagia;o__Cytophagales;f__Cytophagaceae;g__Flectobacillus	0	0	0	0	0	0	0	0	0	0
d__Bacteria;p__Chloroflexi;c__Gitt-GS-136;o__unidentified_Gitt-GS-136;f__unidentified_Gitt-GS-136;g__unidentified_Gitt-GS-136	0	0	0	0	0	0	0	0.00613497	0	0
d__Bacteria;p__Cyanobacteria;c__4C0d-2;o__MLE1-12;f__unidentified_MLE1-12;g__unidentified_MLE1-12	0	0	0.0306748	0	0	0	0	0	0	0
d__Bacteria;p__Firmicutes;c__Clostridia;o__Clostridiales;f__Clostridiaceae;g__Caloramator	0	0	0	0	0	0.0306748	0	0	0	0
d__Bacteria;p__Proteobacteria;c__Alphaproteobacteria;o__Sphingomonadales;f__Sphingomonadaceae;g__Blastomonas	0	0	0	0	0	0	0	0	0	0
d__Bacteria;p__Proteobacteria;c__Gammaproteobacteria;o__Pseudomonadales;f__Moraxellaceae;g__Enhydrobacter	0	0.00613497	0.0184049	0	0.00613497	0	0	0	0	0
d__Bacteria;p__TM7;c__TM7-1;o__unidentified_TM7-1;f__unidentified_TM7-1;g__unidentified_TM7-1	0.0122699	0	0	0	0	0	0.0122699	0	0	0.00613497
d__Bacteria;p__Verrucomicrobia;c__Verrucomicrobiae;o__Verrucomicrobiales;f__Verrucomicrobiaceae;g__Luteolibacter	0	0	0	0	0.0306748	0	0	0	0	0
d__Bacteria;p__Acidobacteria;c__Acidobacteria-6;o__iii1-15;f__RB40;g__unidentified_RB40	0	0	0	0	0	0	0	0	0	0
d__Bacteria;p__Actinobacteria;c__Acidimicrobiia;o__Acidimicrobiales;f__unidentified_Acidimicrobiales;g__unidentified_Acidimicrobiales	0	0	0	0	0	0	0	0	0	0
d__Bacteria;p__Actinobacteria;c__Actinobacteria;o__Actinomycetales;f__Actinosynnemataceae;g__Lechevalieria	0	0	0	0	0	0	0	0	0.0245399	0
d__Bacteria;p__Actinobacteria;c__Actinobacteria;o__Actinomycetales;f__Pseudonocardiaceae;g__unidentified_Pseudonocardiaceae	0	0	0	0	0	0.00613497	0	0	0	0
d__Bacteria;p__Actinobacteria;c__Actinobacteria;o__Actinomycetales;f__Streptosporangiaceae;g__Nonomuraea	0	0	0	0	0	0	0	0	0	0
d__Bacteria;p__Actinobacteria;c__Actinobacteria;o__Actinomycetales;f__unidentified_Actinomycetales;g__unidentified_Actinomycetales	0	0.0122699	0	0	0	0	0	0	0	0
d__Bacteria;p__Bacteroidetes;c__Bacteroidia;o__Bacteroidales;f__Porphyromonadaceae;g__Paludibacter	0	0	0	0	0	0.0245399	0	0	0	0
d__Bacteria;p__Bacteroidetes;c__[Saprospirae];o__[Saprospirales];f__Chitinophagaceae;g__Sediminibacterium	0	0	0	0	0	0	0	0	0	0
d__Bacteria;p__Chloroflexi;c__Chloroflexi;o__[Roseiflexales];f__[Kouleothrixaceae];g__unidentified_[Kouleothrixaceae]	0	0	0.0245399	0	0	0	0	0	0	0
d__Bacteria;p__Chloroflexi;c__TK17;o__mle1-48;f__unidentified_mle1-48;g__unidentified_mle1-48	0	0	0	0	0.0122699	0	0	0	0	0.0122699
d__Bacteria;p__Firmicutes;c__Bacilli;o__Lactobacillales;f__unidentified_Lactobacillales;g__unidentified_Lactobacillales	0	0	0	0	0	0	0	0	0	0
d__Bacteria;p__Firmicutes;c__Clostridia;o__Clostridiales;f__Ruminococcaceae;g__unclassified_Ruminococcaceae	0	0	0	0	0	0	0	0	0	0
d__Bacteria;p__Gemmatimonadetes;c__Gemm-5;o__unidentified_Gemm-5;f__unidentified_Gemm-5;g__unidentified_Gemm-5	0	0	0	0	0	0	0	0	0.0122699	0
d__Bacteria;p__Gemmatimonadetes;c__Gemmatimonadetes;o__Ellin5290;f__unidentified_Ellin5290;g__unidentified_Ellin5290	0	0.00613497	0	0	0	0	0	0	0	0
d__Bacteria;p__Proteobacteria;c__Alphaproteobacteria;o__Rhodospirillales;f__Rhodospirillaceae;g__Elstera	0	0.0245399	0	0	0	0	0	0	0	0
d__Bacteria;p__Proteobacteria;c__Betaproteobacteria;o__Burkholderiales;f__Alcaligenaceae;g__Alcaligenes	0	0	0	0	0	0	0.0184049	0	0	0
d__Bacteria;p__Proteobacteria;c__Betaproteobacteria;o__Burkholderiales;f__Oxalobacteraceae;g__Ralstonia	0	0.00613497	0	0	0.0122699	0	0	0	0	0
d__Bacteria;p__Proteobacteria;c__Gammaproteobacteria;o__Xanthomonadales;f__Xanthomonadaceae;g__Dokdonella	0	0	0	0	0	0	0	0	0	0
d__Bacteria;p__TM7;c__TM7-3;o__I025;f__unidentified_I025;g__unidentified_I025	0	0	0	0	0	0	0	0	0	0
d__Bacteria;p__Acidobacteria;c__Acidobacteria-6;o__unclassified_Acidobacteria-6;f__unclassified_Acidobacteria-6;g__unclassified_Acidobacteria-6	0	0	0	0	0	0	0	0	0.0184049	0
d__Bacteria;p__Acidobacteria;c__Acidobacteriia;o__Acidobacteriales;f__Acidobacteriaceae;g__unclassified_Acidobacteriaceae	0	0	0	0	0	0	0	0	0	0.0184049
d__Bacteria;p__Actinobacteria;c__Acidimicrobiia;o__Acidimicrobiales;f__C111;g__unidentified_C111	0	0	0	0	0	0	0	0	0.0184049	0
d__Bacteria;p__Actinobacteria;c__Acidimicrobiia;o__Acidimicrobiales;f__Iamiaceae;g__Iamia	0	0	0	0	0	0	0	0	0	0
d__Bacteria;p__Actinobacteria;c__Actinobacteria;o__Actinomycetales;f__Microbacteriaceae;g__unclassified_Microbacteriaceae	0	0	0	0	0.0122699	0	0	0	0	0
d__Bacteria;p__Actinobacteria;c__Actinobacteria;o__Actinomycetales;f__Streptosporangiaceae;g__Sphaerisporangium	0	0	0.0184049	0	0	0	0	0	0	0
d__Bacteria;p__Actinobacteria;c__Actinobacteria;o__Bifidobacteriales;f__Bifidobacteriaceae;g__Gardnerella	0.0184049	0	0	0	0	0	0	0	0	0
d__Bacteria;p__Actinobacteria;c__Thermoleophilia;o__Solirubrobacterales;f__unclassified_Solirubrobacterales;g__unclassified_Solirubrobacterales	0	0	0	0	0	0	0	0	0	0
d__Bacteria;p__Bacteroidetes;c__Bacteroidia;o__Bacteroidales;f__Porphyromonadaceae;g__Petrimonas	0	0	0	0.0122699	0	0.00613497	0	0	0	0
d__Bacteria;p__Bacteroidetes;c__Sphingobacteriia;o__Sphingobacteriales;f__unidentified_Sphingobacteriales;g__unidentified_Sphingobacteriales	0.00613497	0	0	0	0	0	0	0	0	0
d__Bacteria;p__Bacteroidetes;c__[Rhodothermi];o__[Rhodothermales];f__[Balneolaceae];g__KSA1	0	0.0184049	0	0	0	0	0	0	0	0
d__Bacteria;p__Bacteroidetes;c__[Saprospirae];o__[Saprospirales];f__Chitinophagaceae;g__Trachelomonas	0	0	0	0	0	0	0	0	0.0184049	0
d__Bacteria;p__Bacteroidetes;c__[Saprospirae];o__[Saprospirales];f__Saprospiraceae;g__unidentified_Saprospiraceae	0	0	0	0	0	0.0184049	0	0	0	0
d__Bacteria;p__Cyanobacteria;c__Oscillatoriophycideae;o__Chroococcales;f__Gomphosphaeriaceae;g__Snowella	0	0	0	0	0	0	0	0.0184049	0	0
d__Bacteria;p__Firmicutes;c__Bacilli;o__Bacillales;f__Bacillaceae;g__Oceanobacillus	0	0	0	0.0122699	0	0	0	0	0.00613497	0
d__Bacteria;p__Firmicutes;c__Bacilli;o__Bacillales;f__Planococcaceae;g__Kurthia	0	0	0	0.0184049	0	0	0	0	0	0
d__Bacteria;p__Firmicutes;c__Bacilli;o__Lactobacillales;f__Streptococcaceae;g__Streptococcus	0	0	0	0.0184049	0	0	0	0	0	0
d__Bacteria;p__Firmicutes;c__Clostridia;o__Clostridiales;f__Veillonellaceae;g__Phascolarctobacterium	0	0	0	0	0	0	0	0	0	0
d__Bacteria;p__Firmicutes;c__Clostridia;o__Clostridiales;f__[Mogibacteriaceae];g__unidentified_[Mogibacteriaceae]	0	0	0	0	0	0.0122699	0	0	0	0
d__Bacteria;p__Firmicutes;c__Clostridia;o__Clostridiales;f__[Tissierellaceae];g__Peptoniphilus	0	0	0	0	0	0	0.0184049	0	0	0
d__Bacteria;p__Proteobacteria;c__Alphaproteobacteria;o__Rhizobiales;f__Bradyrhizobiaceae;g__unidentified_Bradyrhizobiaceae	0.0184049	0	0	0	0	0	0	0	0	0
d__Bacteria;p__Proteobacteria;c__Alphaproteobacteria;o__Rhizobiales;f__Hyphomicrobiaceae;g__Hyphomicrobium	0	0	0	0	0	0	0	0	0	0
d__Bacteria;p__Proteobacteria;c__Alphaproteobacteria;o__Rhizobiales;f__Phyllobacteriaceae;g__Mesorhizobium	0	0	0	0	0	0	0	0	0	0
d__Bacteria;p__Proteobacteria;c__Alphaproteobacteria;o__Rhodospirillales;f__Acetobacteraceae;g__Craurococcus	0.0184049	0	0	0	0	0	0	0	0	0
d__Bacteria;p__Proteobacteria;c__Alphaproteobacteria;o__Rhodospirillales;f__Acetobacteraceae;g__unclassified_Acetobacteraceae	0	0	0	0	0	0	0	0	0.0184049	0
d__Bacteria;p__Proteobacteria;c__Alphaproteobacteria;o__Sphingomonadales;f__Sphingomonadaceae;g__Kaistobacter	0	0	0	0	0	0	0	0.0184049	0	0
d__Bacteria;p__Proteobacteria;c__Betaproteobacteria;o__A21b;f__UD5;g__unidentified_UD5	0	0.0184049	0	0	0	0	0	0	0	0
d__Bacteria;p__Proteobacteria;c__Betaproteobacteria;o__Burkholderiales;f__Comamonadaceae;g__Aquabacterium	0	0.0184049	0	0	0	0	0	0	0	0
d__Bacteria;p__Proteobacteria;c__Betaproteobacteria;o__Burkholderiales;f__Comamonadaceae;g__Limnobacter	0	0	0	0	0	0	0	0	0	0
d__Bacteria;p__Proteobacteria;c__Betaproteobacteria;o__Burkholderiales;f__Oxalobacteraceae;g__Polynucleobacter	0.0184049	0	0	0	0	0	0	0	0	0
d__Bacteria;p__Proteobacteria;c__Gammaproteobacteria;o__Oceanospirillales;f__Halomonadaceae;g__Halomonas	0	0	0	0	0	0	0	0	0	0.0184049
d__Bacteria;p__Proteobacteria;c__Gammaproteobacteria;o__Oceanospirillales;f__Oceanospirillaceae;g__unidentified_Oceanospirillaceae	0	0	0	0	0	0.0122699	0	0	0.00613497	0
d__Bacteria;p__Proteobacteria;c__Gammaproteobacteria;o__Pseudomonadales;f__Moraxellaceae;g__unidentified_Moraxellaceae	0	0	0	0	0	0	0	0	0	0
d__Bacteria;p__Proteobacteria;c__Gammaproteobacteria;o__Vibrionales;f__Vibrionaceae;g__Photobacterium	0	0	0	0	0	0	0.0184049	0	0	0
d__Bacteria;p__Proteobacteria;c__Gammaproteobacteria;o__Xanthomonadales;f__Xanthomonadaceae;g__Luteimonas	0	0	0	0	0.0184049	0	0	0	0	0
d__Bacteria;p__Verrucomicrobia;c__Opitutae;o__Opitutales;f__Opitutaceae;g__Opitutus	0	0	0	0	0	0	0	0	0	0
d__Bacteria;p__Verrucomicrobia;c__[Spartobacteria];o__[Chthoniobacterales];f__[Chthoniobacteraceae];g__Candidatus_Xiphinematobacter	0	0	0	0	0	0	0	0	0	0
d__Bacteria;p__WS3;c__PRR-12;o__Sediment-1;f__unidentified_Sediment-1;g__unidentified_Sediment-1	0	0	0	0	0.00613497	0	0	0	0	0
d__Bacteria;p__Acidobacteria;c__DA052;o__Ellin6513;f__unidentified_Ellin6513;g__unidentified_Ellin6513	0	0	0	0.0122699	0	0	0	0	0	0
d__Bacteria;p__Acidobacteria;c__iii1-8;o__DS-18;f__unidentified_DS-18;g__unidentified_DS-18	0	0	0	0	0	0	0	0	0	0.00613497
d__Bacteria;p__Actinobacteria;c__Thermoleophilia;o__Solirubrobacterales;f__Patulibacteraceae;g__unidentified_Patulibacteraceae	0	0	0	0	0	0	0.0122699	0	0	0
d__Bacteria;p__Bacteroidetes;c__Bacteroidia;o__Bacteroidales;f__[Paraprevotellaceae];g__Paraprevotella	0	0	0	0	0	0	0.0122699	0	0	0
d__Bacteria;p__Bacteroidetes;c__Cytophagia;o__Cytophagales;f__Flammeovirgaceae;g__unidentified_Flammeovirgaceae	0	0	0.0122699	0	0	0	0	0	0	0
d__Bacteria;p__Bacteroidetes;c__Flavobacteriia;o__Flavobacteriales;f__Flavobacteriaceae;g__Arenibacter	0	0	0	0	0	0	0	0	0.0122699	0
d__Bacteria;p__Bacteroidetes;c__Flavobacteriia;o__Flavobacteriales;f__unidentified_Flavobacteriales;g__unidentified_Flavobacteriales	0	0	0	0	0	0	0	0	0.0122699	0
d__Bacteria;p__Bacteroidetes;c__Sphingobacteriia;o__Sphingobacteriales;f__Sphingobacteriaceae;g__unclassified_Sphingobacteriaceae	0	0	0	0	0	0	0	0	0	0
d__Bacteria;p__Bacteroidetes;c__[Saprospirae];o__[Saprospirales];f__Chitinophagaceae;g__Filimonas	0	0	0	0	0	0	0	0	0	0
d__Bacteria;p__Caldithrix;c__Caldithrixae;o__Caldithrixales;f__BA059;g__unidentified_BA059	0	0.0122699	0	0	0	0	0	0	0	0
d__Bacteria;p__Chloroflexi;c__Anaerolineae;o__unidentified_Anaerolineae;f__unidentified_Anaerolineae;g__unidentified_Anaerolineae	0	0	0	0	0	0	0	0	0	0
d__Bacteria;p__Chloroflexi;c__TK10;o__AKYG885;f__Dolo_23;g__unidentified_Dolo_23	0	0	0	0	0	0.0122699	0	0	0	0
d__Bacteria;p__Firmicutes;c__Bacilli;o__Bacillales;f__Planococcaceae;g__Solibacillus	0	0	0	0	0	0	0	0	0.0122699	0
d__Bacteria;p__Firmicutes;c__Bacilli;o__Bacillales;f__Planococcaceae;g__unclassified_Planococcaceae	0	0	0	0	0	0	0.0122699	0	0	0
d__Bacteria;p__Firmicutes;c__Bacilli;o__Lactobacillales;f__Aerococcaceae;g__unidentified_Aerococcaceae	0	0	0	0	0	0	0	0	0	0.0122699
d__Bacteria;p__Firmicutes;c__Bacilli;o__Lactobacillales;f__Leuconostocaceae;g__Leuconostoc	0	0	0	0	0	0	0	0	0	0
d__Bacteria;p__Firmicutes;c__Bacilli;o__Lactobacillales;f__Leuconostocaceae;g__unidentified_Leuconostocaceae	0	0	0	0	0	0	0	0	0	0
d__Bacteria;p__Firmicutes;c__Clostridia;o__Clostridiales;f__Lachnospiraceae;g__[Ruminococcus]	0	0	0	0	0	0	0.0122699	0	0	0
d__Bacteria;p__Fusobacteria;c__Fusobacteriia;o__Fusobacteriales;f__Fusobacteriaceae;g__Cetobacterium	0	0	0	0	0	0	0	0	0	0
d__Bacteria;p__Fusobacteria;c__Fusobacteriia;o__Fusobacteriales;f__Leptotrichiaceae;g__Leptotrichia	0	0	0	0	0	0	0	0	0	0
d__Bacteria;p__GN04;c__unidentified_GN04;o__unidentified_GN04;f__unidentified_GN04;g__unidentified_GN04	0	0	0	0	0	0.0122699	0	0	0	0
d__Bacteria;p__Gemmatimonadetes;c__Gemmatimonadetes;o__unclassified_Gemmatimonadetes;f__unclassified_Gemmatimonadetes;g__unclassified_Gemmatimonadetes	0	0	0	0	0	0	0	0	0.0122699	0
d__Bacteria;p__Proteobacteria;c__Alphaproteobacteria;o__Caulobacterales;f__unidentified_Caulobacterales;g__unidentified_Caulobacterales	0	0	0	0	0	0	0	0	0	0
d__Bacteria;p__Proteobacteria;c__Alphaproteobacteria;o__Rhizobiales;f__Rhizobiaceae;g__unclassified_Rhizobiaceae	0	0	0	0	0.0122699	0	0	0	0	0
d__Bacteria;p__Proteobacteria;c__Alphaproteobacteria;o__Rhodospirillales;f__Acetobacteraceae;g__unidentified_Acetobacteraceae	0	0	0	0	0	0.00613497	0	0	0.00613497	0
d__Bacteria;p__Proteobacteria;c__Alphaproteobacteria;o__Rhodospirillales;f__Rhodospirillaceae;g__Reyranella	0	0	0	0	0	0	0	0	0	0
d__Bacteria;p__Proteobacteria;c__Alphaproteobacteria;o__Rickettsiales;f__mitochondria;g__Acorus	0	0.0122699	0	0	0	0	0	0	0	0
d__Bacteria;p__Proteobacteria;c__Alphaproteobacteria;o__Sphingomonadales;f__Sphingomonadaceae;g__unclassified_Sphingomonadaceae	0	0	0	0	0	0	0	0	0	0
d__Bacteria;p__Proteobacteria;c__Deltaproteobacteria;o__Desulfuromonadales;f__Geobacteraceae;g__Geobacter	0	0.0122699	0	0	0	0	0	0	0	0
d__Bacteria;p__Proteobacteria;c__Deltaproteobacteria;o__Syntrophobacterales;f__Syntrophobacteraceae;g__unidentified_Syntrophobacteraceae	0	0	0	0.0122699	0	0	0	0	0	0
d__Bacteria;p__Proteobacteria;c__Gammaproteobacteria;o__Legionellales;f__Legionellaceae;g__Legionella	0	0	0	0	0	0	0	0	0	0
d__Bacteria;p__Proteobacteria;c__Gammaproteobacteria;o__Xanthomonadales;f__Xanthomonadaceae;g__Rhodanobacter	0	0	0	0	0	0	0	0	0	0
d__Bacteria;p__Tenericutes;c__Mollicutes;o__RF39;f__unidentified_RF39;g__unidentified_RF39	0	0	0	0	0	0	0	0.0122699	0	0
d__Bacteria;p__[Thermi];c__Deinococci;o__Deinococcales;f__Deinococcaceae;g__Deinococcus	0	0.00613497	0	0	0	0	0	0	0	0
d__Bacteria;p__Acidobacteria;c__Acidobacteria-6;o__CCU21;f__unidentified_CCU21;g__unidentified_CCU21	0	0	0.00613497	0	0	0	0	0	0	0
d__Bacteria;p__Acidobacteria;c__Solibacteres;o__Solibacterales;f__unidentified_Solibacterales;g__unidentified_Solibacterales	0.00613497	0	0	0	0	0	0	0	0	0
d__Bacteria;p__Acidobacteria;c__iii1-8;o__32-20;f__unidentified_32-20;g__unidentified_32-20	0	0	0	0	0	0	0	0	0	0
d__Bacteria;p__Actinobacteria;c__Acidimicrobiia;o__Acidimicrobiales;f__EB1017;g__unidentified_EB1017	0	0.00613497	0	0	0	0	0	0	0	0
d__Bacteria;p__Actinobacteria;c__Actinobacteria;o__Actinomycetales;f__Dietziaceae;g__Dietzia	0	0.00613497	0	0	0	0	0	0	0	0
d__Bacteria;p__Actinobacteria;c__Actinobacteria;o__Actinomycetales;f__Glycomycetaceae;g__Glycomyces	0	0	0	0	0	0	0	0	0	0
d__Bacteria;p__Actinobacteria;c__Actinobacteria;o__Actinomycetales;f__Micromonosporaceae;g__Micromonospora	0	0	0	0	0.00613497	0	0	0	0	0
d__Bacteria;p__Actinobacteria;c__Thermoleophilia;o__Gaiellales;f__unidentified_Gaiellales;g__unidentified_Gaiellales	0.00613497	0	0	0	0	0	0	0	0	0
d__Bacteria;p__Bacteroidetes;c__Bacteroidia;o__Bacteroidales;f__Marinilabiaceae;g__Ruminofilibacter	0	0	0	0	0	0	0	0	0	0
d__Bacteria;p__Bacteroidetes;c__Flavobacteriia;o__Flavobacteriales;f__Cryomorphaceae;g__unidentified_Cryomorphaceae	0	0	0	0	0	0	0	0	0	0
d__Bacteria;p__Bacteroidetes;c__Flavobacteriia;o__Flavobacteriales;f__[Weeksellaceae];g__Elizabethkingia	0	0	0	0	0	0	0	0	0	0
d__Bacteria;p__Bacteroidetes;c__unclassified_Bacteroidetes;o__unclassified_Bacteroidetes;f__unclassified_Bacteroidetes;g__unclassified_Bacteroidetes	0	0	0	0	0	0.00613497	0	0	0	0
d__Bacteria;p__Chloroflexi;c__Anaerolineae;o__Anaerolineales;f__Anaerolinaceae;g__Anaerolinea	0	0	0	0	0	0	0	0	0	0
d__Bacteria;p__Chloroflexi;c__Anaerolineae;o__SBR1031;f__SHA-31;g__unidentified_SHA-31	0	0	0	0	0.00613497	0	0	0	0	0
d__Bacteria;p__Chloroflexi;c__Ktedonobacteria;o__JG30-KF-AS9;f__unidentified_JG30-KF-AS9;g__unidentified_JG30-KF-AS9	0	0	0.00613497	0	0	0	0	0	0	0
d__Bacteria;p__Deferribacteres;c__Deferribacteres;o__Deferribacterales;f__Deferribacteraceae;g__Mucispirillum	0	0	0	0	0	0	0	0	0	0
d__Bacteria;p__Firmicutes;c__Bacilli;o__Bacillales;f__[Exiguobacteraceae];g__unidentified_[Exiguobacteraceae]	0	0	0	0	0	0	0.00613497	0	0	0
d__Bacteria;p__Firmicutes;c__Bacilli;o__Lactobacillales;f__Enterococcaceae;g__Tetragenococcus	0	0.00613497	0	0	0	0	0	0	0	0
d__Bacteria;p__Firmicutes;c__Clostridia;o__Clostridiales;f__Lachnospiraceae;g__Roseburia	0	0	0	0	0	0	0	0	0	0
d__Bacteria;p__Firmicutes;c__Clostridia;o__Clostridiales;f__[Tissierellaceae];g__Sedimentibacter	0	0	0	0	0	0	0	0	0	0
d__Bacteria;p__Firmicutes;c__Clostridia;o__Clostridiales;f__[Tissierellaceae];g__unidentified_[Tissierellaceae]	0	0	0	0	0	0	0	0	0	0
d__Bacteria;p__Firmicutes;c__Erysipelotrichi;o__Erysipelotrichales;f__Erysipelotrichaceae;g__unidentified_Erysipelotrichaceae	0	0	0	0	0	0	0	0.00613497	0	0
d__Bacteria;p__Gemmatimonadetes;c__Gemm-3;o__unidentified_Gemm-3;f__unidentified_Gemm-3;g__unidentified_Gemm-3	0	0	0	0	0	0	0	0	0	0
d__Bacteria;p__Gemmatimonadetes;c__Gemmatimonadetes;o__Gemmatimonadales;f__Ellin5301;g__unidentified_Ellin5301	0	0.00613497	0	0	0	0	0	0	0	0
d__Bacteria;p__OP9;c__JS1;o__SB-45;f__unidentified_SB-45;g__unidentified_SB-45	0	0	0	0.00613497	0	0	0	0	0	0
d__Bacteria;p__Proteobacteria;c__Alphaproteobacteria;o__BD7-3;f__unidentified_BD7-3;g__unidentified_BD7-3	0	0	0	0	0	0	0	0	0	0
d__Bacteria;p__Proteobacteria;c__Alphaproteobacteria;o__Caulobacterales;f__Caulobacteraceae;g__Mycoplana	0	0	0	0	0	0	0	0	0	0
d__Bacteria;p__Proteobacteria;c__Alphaproteobacteria;o__Rhizobiales;f__Xanthobacteraceae;g__Azorhizobium	0	0	0	0	0	0	0	0	0	0
d__Bacteria;p__Proteobacteria;c__Alphaproteobacteria;o__Rhodospirillales;f__Acetobacteraceae;g__Roseomonas	0	0	0.00613497	0	0	0	0	0	0	0
d__Bacteria;p__Proteobacteria;c__Alphaproteobacteria;o__Rhodospirillales;f__Rhodospirillaceae;g__Azospirillum	0	0	0	0	0.00613497	0	0	0	0	0
d__Bacteria;p__Proteobacteria;c__Betaproteobacteria;o__Burkholderiales;f__Comamonadaceae;g__Rubrivivax	0	0	0	0	0	0	0	0	0	0
d__Bacteria;p__Proteobacteria;c__Deltaproteobacteria;o__Desulfovibrionales;f__Desulfovibrionaceae;g__unidentified_Desulfovibrionaceae	0	0	0	0.00613497	0	0	0	0	0	0
d__Bacteria;p__Proteobacteria;c__Deltaproteobacteria;o__Myxococcales;f__Myxococcaceae;g__Anaeromyxobacter	0	0	0	0	0.00613497	0	0	0	0	0
d__Bacteria;p__Proteobacteria;c__Gammaproteobacteria;o__Xanthomonadales;f__Sinobacteraceae;g__Steroidobacter	0	0	0.00613497	0	0	0	0	0	0	0
d__Bacteria;p__Proteobacteria;c__Gammaproteobacteria;o__Xanthomonadales;f__Xanthomonadaceae;g__Ignatzschineria	0	0	0	0.00613497	0	0	0	0	0	0
d__Bacteria;p__Proteobacteria;c__Gammaproteobacteria;o__Xanthomonadales;f__Xanthomonadaceae;g__Xanthomonas	0	0.00613497	0	0	0	0	0	0	0	0
d__Bacteria;p__Proteobacteria;c__Gammaproteobacteria;o__Xanthomonadales;f__Xanthomonadaceae;g__unclassified_Xanthomonadaceae	0	0	0	0	0	0	0	0	0	0
d__Bacteria;p__TM7;c__unclassified_TM7;o__unclassified_TM7;f__unclassified_TM7;g__unclassified_TM7	0	0	0	0	0	0	0	0	0	0
d__Bacteria;p__WS3;c__PRR-12;o__wb1_H11;f__unidentified_wb1_H11;g__unidentified_wb1_H11	0	0	0	0	0	0	0	0	0.00613497	0

## Sheet: Fig 3A
	Chao1	Simpson	Shannon	Pielou_e	Observed species	Faith_pd
Control1	120.493	0.915565	4.32027	0.62605	119.5	36.7524
Control2	232.662	0.928737	4.43626	0.581747	197.6	80.5308
Control3	143.454	0.910406	4.34223	0.606645	142.8	43.6475
Control4	136.069	0.905694	4.26803	0.602556	135.6	36.2972
Control5	136.335	0.919419	4.34002	0.61507	133.1	19.066
Model1	123.04	0.766856	3.30025	0.476104	122.1	18.3652
Model2	107.965	0.747622	3.12769	0.464793	106.1	16.9119
Model3	89.9679	0.698553	2.82113	0.434998	89.6	14.4119
Model4	130.316	0.810429	3.32222	0.4743	128.4	20.2414
Model5	108.269	0.709857	2.8669	0.426652	105.4	18.0583

## Sheet: Fig 3B
Anosim
Group1	Group2	Sample#size	Permutations	R	p#value	q#value
all	-	10	999	1	0.007	-
BControl	BModel	10	999	1	0.01	0.01
permanova
Group1	Group2	Sample#size	Permutations	pseudo#F	p#value	q#value
all	-	10	999	48.8415	0.008	-
BControl	BModel	10	999	48.8415	0.01	0.01

## Sheet: Fig 3C
Taxa	Abundace	Group	LDA_score	Pvalue
d__Bacteria.Proteobacteria.Gammaproteobacteria.Pseudomonadales.Moraxellaceae.Acinetobacter	5.98241	SModel	4.56913	0.0196307
d__Bacteria.Proteobacteria.Deltaproteobacteria.Desulfovibrionales.Desulfovibrionaceae.Desulfovibrio	2.09508	SModel	3.53058	0.0103495
d__Bacteria.Firmicutes.Bacilli.Turicibacterales.Turicibacteraceae.Turicibacter	2.2401	SModel	3.40898	0.0120667
d__Bacteria.Bacteroidetes.Flavobacteriia.Flavobacteriales._Weeksellaceae_.Chryseobacterium	3.86003	SControl	3.50208	0.0136377
d__Bacteria.Proteobacteria.Alphaproteobacteria.Rhizobiales.Rhizobiaceae.Agrobacterium	4.00282	SControl	3.60323	0.0136377
d__Bacteria.Proteobacteria.Gammaproteobacteria.Pseudomonadales.Pseudomonadaceae.Pseudomonas	3.43204	SControl	3.06343	0.0136377
d__Bacteria.Proteobacteria.Betaproteobacteria.Burkholderiales.Oxalobacteraceae.Cupriavidus	3.18881	SControl	3.02109	0.00626968
d__Bacteria.Proteobacteria.Betaproteobacteria.Burkholderiales.Burkholderiaceae.Burkholderia	3.17135	SControl	2.92749	0.0327054
d__Bacteria.Proteobacteria.Betaproteobacteria.Burkholderiales.Oxalobacteraceae.Herbaspirillum	2.6318	SControl	3.05717	0.022031

## Sheet: Fig 3D Enriched Control
	Blood of Control %					Blood of Model %
	Control1	Control2	Control3	Control4	Control5	Model1	Model2	Model3	Model4	Model5
Chryseobacterium	0.55215	0.13497	1.71779	0.53988	0.89571	0.14724	0.14724	0.05521	0.03067	0.08589
Agrobacterium	0.8589	1.44172	0.7362	1.53374	1.00613	0.77914	0.2638	0.15951	0.11043	0.03681
Pseudomonas	0.110429	0.226994	0.730061	0.220859	0.067485	0.122699	0.042945	0.055215	0.092025	0.042945
Cupriavidus	0.092025	0.147239	0.190184	0.190184	0.190184	0.079755	0.03681	0.018405	0.02454	0.01227
Burkholderia	0.092025	0.355828	0.122699	0.202454	0.177914	0.06135	0.079755	0.01227	0	0
Herbaspirillum	0.018405	0.09816	0.07362	0.067485	0.03681	0	0	0	0.02454	0

## Sheet: Fig 3D Enriched Model
	Blood of Control %					Blood of Model %
	Control1	Control2	Control3	Control4	Control5	Model1	Model2	Model3	Model4	Model5
Acinetobacter	89.64	85.61	86.7	88.17	89.19	94.01	96.24	97.26	95.74	96.86
Desulfovibrio	0	0	0.01227	0	0	0.006135	0.006135	0.02454	0.018405	0
Turicibacter	0	0	0	0	0	0.030675	0	0.018405	0.030675	0.018405
