# Supplementary material for: Role of symbiotic microbiota dysbiosis in the progression of chronic kidney disease accompanied with vascular calcification
Source: Front Pharmacol. 2024 Jan 5;14:1306125. doi: 10.3389/fphar.2023.1306125 (PMC10796560; doi:10.3389/fphar.2023.1306125)
Supplement: Supplementary file 3 [file Table4.XLSX]

## Sheet: Fig 4A
	ALB g/L	Ca mmol/L	CR μmoul/L	LDH U/L	LDL-C mmol/L	Na mmol/L	P mmol/L	TBIL μmol/L	TCHO mmol/L	UREA mmol/L
Control1	34.1	2.28	20	744	0.1	140.7	2.22	2.1	1.59	4.38
Control2	35.7	2.34	21	898	0.12	143.1	2.29	2.2	1.88	4.92
Control3	37.9	2.24	22	1305	0.12	144	2.38	2.3	1.91	5.94
Control4	40.2	2.35	20	1785	0.13	144.7	2.84	2.4	2.04	5.12
Control5	40.1	2.47	21	1926	0.13	145.4	2.96	2.7	2.17	5.53
Model1	25.3	1.17	133	283	0.55	142.6	6.15	1	2.47	61.95
Model2	32.1	1.34	183	314	1.16	146.9	6.4	1.3	3.88	60.99
Model3	25.1	1.79	119	342	1.21	148.8	6.61	1.4	5.29	50.61
Model4	35.5	1.59	100	387	1.44	150.8	8.59	2.1	5.48	58.27
Model5	32.8	1.73	165	425	1.53	153.3	14.3	2.4	5.68	51.61

## Sheet: Fig 4B
	BSP ng/L	Klotho pg/mL	FGF-23 ng/L	LPS ng/L	SOST pg/mL
Control1	0.649216	11.92474	91.08137	9.091118	10.17107
Control2	0.649499	12.46419	92.48607	9.143963	10.59194
Control3	1.022209	15.34723	98.90763	10.23122	11.23653
Control4	0.935806	16.74956	101.1657	11.05388	11.50532
Control5	0.875906	19.02111	119.0307	11.17391	11.89849
Model1	11.34614	15.771	99.35079	9.662925	11.34614
Model2	13.93735	19.23556	142.8853	10.94379	13.93735
Model3	14.28929	19.75249	148.0952	11.31919	14.28929
Model4	14.67865	23.35336	149.2257	12.43443	14.67865
Model5	15.71818	28.52017	153.5393	15.11489	15.71818

## Sheet: Fig 4C R_value_dm
ALB	TBIL	UREA	CR	TCHO	LDL-C	LDH	Ca	P	Na	SOST	BSP	FGF-23	Klotho	LPS
Acinetobacter	-0.806061	-0.585377	0.29697	0.475619	0.260606	0.615865	-0.442424	-0.527273	0.551515	0.490909	0.284848	0.406061	0.515152	0.466667	0.527273
Butyricimonas	-0.38906	-0.61774	0.32219	0.40673	0.504562	0.529054	-0.620064	-0.376901	0.395139	0.723408	0.650459	0.638301	0.662617	0.44985	0.468087
Bacteroides	-0.462008	-0.648321	0.212767	0.348625	0.486324	0.547403	-0.607906	-0.358664	0.346506	0.875384	0.680854	0.64438	0.753803	0.541036	0.510641
Dehalobacterium	-0.86587	-0.539877	0.646353	0.773006	0.548791	0.773006	-0.750014	-0.792698	0.750014	0.493912	0.5244	0.670744	0.68294	0.646353	0.481716
Dorea	-0.660606	-0.62806	0.50303	0.597572	0.672727	0.664647	-0.806061	-0.539394	0.648485	0.745455	0.757576	0.709091	0.915152	0.6	0.563636
Asticcacaulis	0.870496	0.496528	-0.54149	-0.62066	-0.486655	-0.830995	0.555198	0.82937	-0.658013	-0.555198	-0.335861	-0.555198	-0.44553	-0.568907	-0.404404
Butyricicoccus	0.853172	0.53965	-0.489319	-0.710065	-0.313666	-0.637481	0.457953	0.558326	-0.796712	-0.15056	-0.20702	-0.357579	-0.432859	-0.407766	-0.614786
Desulfovibrio	0.584685	0.346764	-0.695467	-0.578972	-0.701621	-0.532531	0.529293	0.640076	-0.584685	-0.455439	-0.51083	-0.596994	-0.516984	-0.498521	-0.29542
Devosia	0.631558	0.877636	-0.381436	-0.635421	-0.550269	-0.811578	0.569028	0.556522	-0.644065	-0.844162	-0.544016	-0.644065	-0.569028	-0.381436	-0.769126
Lactobacillus	0.587879	0.268298	-0.915152	-0.774405	-0.818182	-0.640256	0.842424	0.793939	-0.745455	-0.321212	-0.660606	-0.733333	-0.660606	-0.575758	-0.212121
Lysobacter	0.589692	0.719533	-0.696339	-0.811052	-0.715159	-0.747936	0.784165	0.652426	-0.727705	-0.577146	-0.727705	-0.853172	-0.652426	-0.621059	-0.614786
Prevotella	0.674775	0.691135	-0.583589	-0.636089	-0.808514	-0.892971	0.77204	0.70517	-0.729487	-0.863226	-0.70517	-0.753803	-0.723408	-0.553194	-0.583589

## Sheet: Fig 4C P_value_dm
ALB	TBIL	UREA	CR	TCHO	LDL-C	LDH	Ca	P	Na	SOST	BSP	FGF-23	Klotho	LPS
Acinetobacter	0.00486206	0.0754219	0.404702	0.164716	0.467089	0.0579917	0.200423	0.117308	0.0984012	0.149656	0.425038	0.244282	0.127553	0.173939	0.117308
Butyricimonas	0.266478	0.0570164	0.363927	0.243431	0.136942	0.115847	0.0558226	0.283003	0.258419	0.0180477	0.0417055	0.0470245	0.0368064	0.192076	0.172455
Bacteroides	0.178857	0.0426099	0.555076	0.323507	0.15408	0.101461	0.0622549	0.308799	0.326657	0.000905326	0.0302112	0.0443115	0.0117948	0.106318	0.131502
Dehalobacterium	0.00120064	0.107217	0.0434538	0.008741	0.100422	0.008741	0.0124753	0.00623823	0.0124753	0.1468	0.119688	0.0337581	0.0295126	0.0434538	0.158606
Dorea	0.0375884	0.0518412	0.138334	0.0680898	0.0330412	0.0360285	0.00486206	0.107593	0.0425401	0.0133301	0.0111434	0.0216659	0.000204472	0.066688	0.089724
Asticcacaulis	0.00104947	0.14434	0.105967	0.0555189	0.153758	0.00289513	0.0957104	0.00300181	0.0386132	0.0957104	0.342722	0.0957104	0.196907	0.0861094	0.246398
Butyricicoccus	0.00169655	0.107394	0.151181	0.021405	0.377471	0.0473986	0.183204	0.0934629	0.00579898	0.678015	0.566059	0.310371	0.211479	0.242115	0.0585582
Desulfovibrio	0.0758527	0.326273	0.0255464	0.0794693	0.023739	0.113029	0.115652	0.0462212	0.0758527	0.185931	0.131335	0.0684265	0.12597	0.142483	0.407276
Devosia	0.0501606	0.000844014	0.276776	0.0483474	0.0993225	0.00436291	0.0860275	0.0947552	0.0444496	0.0021284	0.104027	0.0444496	0.0860275	0.276776	0.00930684
Lactobacillus	0.0738777	0.453553	0.000204472	0.00854318	0.00381492	0.0461402	0.00222003	0.00609992	0.0133301	0.365468	0.0375884	0.0158006	0.0375884	0.0815528	0.556306
Lysobacter	0.0727714	0.0189821	0.0252848	0.00440876	0.0200765	0.0128601	0.00724958	0.0408849	0.0170492	0.0806489	0.0170492	0.00169655	0.0408849	0.0553164	0.0585582
Prevotella	0.0323118	0.0268738	0.0765377	0.0480386	0.00463528	0.000503608	0.00887954	0.0227377	0.0166469	0.00129381	0.0227377	0.0117948	0.0180477	0.0971688	0.0765377

## Sheet: Fig 4D R_value_dm
ALB	TBIL	UREA	CR	TCHO	LDL-C	LDH	Ca	P	Na	SOST	BSP	FGF-23	Klotho	LPS
Acinetobacter	-0.781818	-0.689037	0.612121	0.70733	0.709091	0.762209	-0.842424	-0.624242	0.781818	0.648485	0.745455	0.769697	0.878788	0.709091	0.636364
Desulfovibrio	-0.480074	-0.179497	0.570899	0.463429	0.350325	0.274141	-0.350325	-0.570899	0.265987	0.194625	0.33735	0.557924	0.278962	0.603337	0.0518999
Turicibacter	-0.578006	-0.276924	0.688102	0.526156	0.715626	0.609234	-0.578006	-0.688102	0.522958	0.412861	0.550482	0.715626	0.440386	0.770675	0.192669
Chryseobacterium	0.534957	0.675844	-0.413376	-0.47095	-0.70517	-0.685018	0.571431	0.486324	-0.541036	-0.863226	-0.656538	-0.668696	-0.650459	-0.504562	-0.583589
Agrobacterium	0.612121	0.689037	-0.648485	-0.762209	-0.69697	-0.804893	0.769697	0.69697	-0.672727	-0.624242	-0.709091	-0.878788	-0.6	-0.721212	-0.563636
Pseudomonas	0.534957	0.770646	-0.443771	-0.61774	-0.668696	-0.691135	0.778119	0.358664	-0.790277	-0.638301	-0.70517	-0.583589	-0.851068	-0.328269	-0.77204
Cupriavidus	0.803741	0.796311	-0.558324	-0.716063	-0.717845	-0.901252	0.754658	0.693304	-0.7792	-0.803741	-0.681033	-0.7792	-0.742387	-0.668762	-0.717845
Burkholderia	0.686933	0.553519	-0.693012	-0.691135	-0.753803	-0.807343	0.796356	0.753803	-0.680854	-0.607906	-0.70517	-0.851068	-0.650459	-0.796356	-0.437692
Herbaspirillum	0.856668	0.493867	-0.656571	-0.723499	-0.59404	-0.742373	0.744113	0.706595	-0.81915	-0.381436	-0.51275	-0.600293	-0.700342	-0.625305	-0.493991

## Sheet: Fig 4D P_value_dm
ALB	TBIL	UREA	CR	TCHO	LDL-C	LDH	Ca	P	Na	SOST	BSP	FGF-23	Klotho	LPS
Acinetobacter	0.00754701	0.0275332	0.0599721	0.0221429	0.0216659	0.0103786	0.00222003	0.0537178	0.00754701	0.0425401	0.0133301	0.00922195	0.000813862	0.0216659	0.0479117
Desulfovibrio	0.160237	0.619758	0.0847678	0.177348	0.320992	0.443389	0.320992	0.0847678	0.4576	0.590022	0.340451	0.0937495	0.435082	0.0647925	0.886774
Turicibacter	0.080092	0.438584	0.0278306	0.118229	0.0199575	0.0615297	0.080092	0.0278306	0.120894	0.235704	0.0991646	0.0199575	0.202751	0.00907796	0.593837
Chryseobacterium	0.111088	0.0319354	0.235062	0.169488	0.0227377	0.0288272	0.0844119	0.15408	0.106318	0.00129381	0.0392044	0.0345095	0.0417055	0.136942	0.0765377
Agrobacterium	0.0599721	0.0275332	0.0425401	0.0103786	0.0250967	0.00497271	0.00922195	0.0250967	0.0330412	0.0537178	0.0216659	0.000813862	0.066688	0.0185732	0.089724
Pseudomonas	0.111088	0.00908219	0.198893	0.0570164	0.0345095	0.0268738	0.00803314	0.308799	0.00651422	0.0470245	0.0227377	0.0765377	0.00179113	0.354418	0.00887954
Cupriavidus	0.00508358	0.0058418	0.093464	0.0198468	0.0193993	0.000368707	0.0116449	0.0262035	0.00788889	0.00508358	0.0301509	0.00788889	0.0139278	0.0344852	0.0193993
Burkholderia	0.0282056	0.0969311	0.0262929	0.0268738	0.0117948	0.00474255	0.005837	0.0117948	0.0302112	0.0622549	0.0227377	0.00179113	0.0417055	0.005837	0.20585
Herbaspirillum	0.00154747	0.146843	0.0391912	0.018026	0.0701631	0.0139305	0.0135892	0.0223441	0.00373895	0.276776	0.129646	0.06652	0.0241072	0.0531909	0.146725
