# Supplementary material for: Role of symbiotic microbiota dysbiosis in the progression of chronic kidney disease accompanied with vascular calcification
Source: Front Pharmacol. 2024 Jan 5;14:1306125. doi: 10.3389/fphar.2023.1306125 (PMC10796560; doi:10.3389/fphar.2023.1306125)
Supplement: Supplementary file 4 [file Table1.XLSX]

## Sheet: Fig 1A
Day	Control Body weight change %					Model Body weight change %
	Control1	Control2	Control3	Control4	Control5	Model1	Model2	Model3	Model4	Model5
1	100	100	100	100	100	100	100	100	100	100
7	114.706	110.63	115.219	115.058	113.424	89.2688	82.2538	86.8826	88.7815	86.0443
14	147.914	146.045	146.343	146.432	141.63	90.0053	85.4481	89.9628	90.3918	88.7873
21	171.765	170.479	170.398	172.088	164.62	86.9542	86.3354	93.6803	92.0022	90.7604
28	196.952	189.471	192.587	196.852	183.207	80.0631	86.2467	97.8226	90.8213	90.1347
35	188.877	182.821	181.689	186.044	175.598	71.1205	81.2777	95.6984	85.883	84.4562
42	196.043	182.368	186.647	191.553	178.37	68.3851	80.4348	96.9198	89.3183	85.3224

## Sheet: Fig 1B
Kidney/Body weight %
Control	Model
0.623295	4.66308
0.717127	7.32653
0.645187	7.66959
0.562859	4.21575
0.629494	7.18725

## Sheet: Fig 1D
Calcification level in kidney (IOD/106 pixel)
Control	Model
0.083324	88.6008
1.42804	79.4927
0.266	124.32
0.090186	149.284
0.897378	19.635

## Sheet: Fig 1E
Calcification level in aorta (IOD/106 pixel)
Control	Model
0.229443	6.90369
0.808745	21.9657
0.40588	5.25538
0.114682	9.13958
0.482108	34.3833
