# Supplementary material for: Role of symbiotic microbiota dysbiosis in the progression of chronic kidney disease accompanied with vascular calcification
Source: Front Pharmacol. 2024 Jan 5;14:1306125. doi: 10.3389/fphar.2023.1306125 (PMC10796560; doi:10.3389/fphar.2023.1306125)
Supplement: Supplementary file 6 [file Table5.XLSX]

## Sheet: Fig 1A Up DEPs
id	baseMean	baseMean_Control	baseMean_Model	foldChange(Model/Control)	log2FoldChange	pval	padj	Control_1:read count	Control_1:fpkm	Control_2:read count	Control_2:fpkm	Control_3:read count	Control_3:fpkm	Model_1:read count	Model_1:fpkm	Model_2:read count	Model_2:fpkm	Model_3:read count	Model_3:fpkm	Chromosome	Start Site	End Site	Direction	Length	Name	GO	KEGG	EC	eggNOG Class	eggNOG	Description	Entrez_geneID	UniProtAC	BP	CC	MF	Pathway
ENSRNOG00000000065	3.1346	0	6.2692	Inf	Inf	0.00833678	0.0220419	0	0	0	0	0	0	2	0.0419757	13	0.26178	6	0.133098	14	1323310	1366450	-	2772	Pde6b	GO:0001750;GO:0001750;GO:0003674;GO:0004114;GO:0004114;GO:0004114;GO:0005515;GO:0005575;GO:0007165;GO:0007165;GO:0007165;GO:0008081;GO:0008081;GO:0009583;GO:0009583;GO:0016787;GO:0042622;GO:0043153;GO:0043153;GO:0046872;GO:0060041;GO:0060041;GO:0060041;GO:1990009;	K13756	EC:3.1.4.35	T	KOG3689;35F9V;38D3S;3BAM0;3CWNN;3JFHI;484VT;497YP;4Q4A6	phosphodiesterase 6B [Source:RGD Symbol;Acc:1311039]	289878	D3ZDI8	GO:0007165//signal transduction;GO:0007165//signal transduction;GO:0007165//signal transduction;GO:0009583//detection of light stimulus;GO:0009583//detection of light stimulus;GO:0043153//entrainment of circadian clock by photoperiod;GO:0043153//entrainment of circadian clock by photoperiod;GO:0060041//retina development in camera-type eye;GO:0060041//retina development in camera-type eye;GO:0060…	GO:0001750//photoreceptor outer segment;GO:0001750//photoreceptor outer segment;GO:0005575//cellular_component;GO:0042622//photoreceptor outer segment membrane;	GO:0003674//molecular_function;GO:0004114//3',5'-cyclic-nucleotide phosphodiesterase activity;GO:0004114//3',5'-cyclic-nucleotide phosphodiesterase activity;GO:0004114//3',5'-cyclic-nucleotide phosphodiesterase activity;GO:0005515//protein binding;GO:0008081//phosphoric diester hydrolase activity;GO:0008081//phosphoric diester hydrolase activity;GO:0016787//hydrolase activity;GO:0046872//metal io…	ko04744(Phototransduction);ko00230(Purine metabolism)
ENSRNOG00000000251	40.8876	0	81.7751	Inf	Inf	5.19149e-24	1.97586e-22	0	0	0	0	0	0	62	1.49052	89	2.05286	111	2.82046	10	101972668	101983053	-	2420	St6galnac1	GO:0001665;GO:0001665;GO:0001665;GO:0005794;GO:0006486;GO:0006486;GO:0008373;GO:0008373;GO:0008373;GO:0009312;GO:0009312;GO:0016020;GO:0016021;GO:0016740;GO:0016757;GO:0097503;	K03479	EC:2.4.99.3	M;G	KOG2692;35BPK;39RT5;3BES2;3CXEY;3J5FV;4856Z;494SQ;4Q0T6	ST6 N-acetylgalactosaminide alpha-2,6- sialyltransferase 1 [Source:RGD Symbol;Acc:1562048]	287920	G3V9C4	GO:0006486//protein glycosylation;GO:0006486//protein glycosylation;GO:0009312//oligosaccharide biosynthetic process;GO:0009312//oligosaccharide biosynthetic process;GO:0097503//sialylation;	GO:0005794//Golgi apparatus;GO:0016020//membrane;GO:0016021//integral component of membrane;	GO:0001665//alpha-N-acetylgalactosaminide alpha-2,6-sialyltransferase activity;GO:0001665//alpha-N-acetylgalactosaminide alpha-2,6-sialyltransferase activity;GO:0001665//alpha-N-acetylgalactosaminide alpha-2,6-sialyltransferase activity;GO:0008373//sialyltransferase activity;GO:0008373//sialyltransferase activity;GO:0008373//sialyltransferase activity;GO:0016740//transferase activity;GO:0016757//…	ko00512(Mucin type O-glycan biosynthesis)
ENSRNOG00000000564	5.01783	0	10.0357	Inf	Inf	0.000553733	0.00194722	0	0	0	0	0	0	15	0.389414	10	0.249083	6	0.164635	20	29118070	29135109	+	2241	Tbata	GO:0005634;GO:0005829;GO:0036064;GO:0005634;GO:0005829;GO:0036064;	-	-	S	2RZQH;35VPC;3A2JM;3BQF9;3E4AQ;3JPXV;48R04;49MK1;4PYNK	thymus, brain and testes associated [Source:RGD Symbol;Acc:1561665]	499429	-	-	GO:0005634//nucleus;GO:0005829//cytosol;GO:0036064//ciliary basal body;GO:0005634//nucleus;GO:0005829//cytosol;GO:0036064//ciliary basal body;	-	-
ENSRNOG00000001164	4.63681	0	9.27362	Inf	Inf	0.000845849	0.00284363	0	0	0	0	0	0	5	0.628276	10	1.2056	15	1.99215	20	9235736	9239597	-	463	Tff1	GO:0005576;GO:0005615;GO:0005615;GO:0005737;GO:0007165;GO:0008083;GO:0008285;GO:0010039;GO:0030154;GO:0030277;GO:0030277;GO:0035902;GO:0042060;GO:0043434;	K22456	-	S;T	2S00P;35R4K;3ADWV;3BW0H;3DAK7;3JI8T;48GHM;49DE2;4Q6AS	trefoil factor 1 [Source:RGD Symbol;Acc:620707]	117270	Q63467	GO:0007165//signal transduction;GO:0008285//negative regulation of cell population proliferation;GO:0010039//response to iron ion;GO:0030154//cell differentiation;GO:0030277//maintenance of gastrointestinal epithelium;GO:0030277//maintenance of gastrointestinal epithelium;GO:0035902//response to immobilization stress;GO:0042060//wound healing;GO:0043434//response to peptide hormone;	GO:0005576//extracellular region;GO:0005615//extracellular space;GO:0005615//extracellular space;GO:0005737//cytoplasm;	GO:0008083//growth factor activity;	ko04915(Estrogen signaling pathway)
ENSRNOG00000001830	151.345	0	302.691	Inf	Inf	1.36632e-35	1.1593e-33	0	0	0	0	0	0	206	5.44019	375	9.50172	396	11.0533	4	179699502	179746949	+	2203	Arntl2	GO:0000978;GO:0000978;GO:0000978;GO:0000981;GO:0000981;GO:0000981;GO:0003674;GO:0003677;GO:0003700;GO:0003700;GO:0003700;GO:0003700;GO:0005575;GO:0005634;GO:0005634;GO:0005634;GO:0005634;GO:0005634;GO:0005654;GO:0005667;GO:0005667;GO:0005730;GO:0005737;GO:0005737;GO:0006355;GO:0006355;GO:0006357;GO:0006357;GO:0006357;GO:0007623;GO:0007623;GO:0032922;GO:0032922;GO:0034751;GO:0042753;GO:0042753;GO:…	K09099	-	K	KOG3561;35JKH;39S78;3BG49;3CVPZ;3JFX0;4886V;497WU	aryl hydrocarbon receptor nuclear translocator-like 2 [Source:RGD Symbol;Acc:620230]	362464	-	GO:0006355//regulation of transcription, DNA-templated;GO:0006355//regulation of transcription, DNA-templated;GO:0006357//regulation of transcription by RNA polymerase II;GO:0006357//regulation of transcription by RNA polymerase II;GO:0006357//regulation of transcription by RNA polymerase II;GO:0007623//circadian rhythm;GO:0007623//circadian rhythm;GO:0032922//circadian regulation of gene express…	GO:0005575//cellular_component;GO:0005634//nucleus;GO:0005634//nucleus;GO:0005634//nucleus;GO:0005634//nucleus;GO:0005634//nucleus;GO:0005654//nucleoplasm;GO:0005667//transcription regulator complex;GO:0005667//transcription regulator complex;GO:0005730//nucleolus;GO:0005737//cytoplasm;GO:0005737//cytoplasm;GO:0034751//aryl hydrocarbon receptor complex;GO:0043229//intracellular organelle;GO:19905…	GO:0000978//RNA polymerase II cis-regulatory region sequence-specific DNA binding;GO:0000978//RNA polymerase II cis-regulatory region sequence-specific DNA binding;GO:0000978//RNA polymerase II cis-regulatory region sequence-specific DNA binding;GO:0000981//DNA-binding transcription factor activity, RNA polymerase II-specific;GO:0000981//DNA-binding transcription factor activity, RNA polymerase I…	-
ENSRNOG00000001869	13.7781	0	27.5561	Inf	Inf	1.23344e-09	1.08025e-08	0	0	0	0	0	0	28	0.453759	39	0.606395	21	0.359697	20	7164720	7198468	+	3590	Rab44	GO:0002553;GO:0003924;GO:0003924;GO:0005525;GO:0005525;GO:0043303;GO:0097279;	-	-	S;U	KOG0078;359EN;39VYJ;3BIWK;3D0BZ;3J56M;480NK;497TS;4Q0ZX	RAB44, member RAS oncogene family [Source:RGD Symbol;Acc:1560150]	309649	-	GO:0002553//histamine secretion by mast cell;GO:0043303//mast cell degranulation;GO:0097279//histamine secretion mediated by IgE immunoglobulin;	-	GO:0003924//GTPase activity;GO:0003924//GTPase activity;GO:0005525//GTP binding;GO:0005525//GTP binding;	-
ENSRNOG00000002085	3.84184	0	7.68369	Inf	Inf	0.00326579	0.00960065	0	0	0	0	0	0	11	0.207309	10	0.180821	3	0.0597581	14	31110106	31151561	-	3087	Thegl	-	-	-	S	2S0I9;35UEG;3A0ZF;3BPTF;3E4GZ;3JNKA;48R6I;49MSF;4Q50B	theg spermatid protein-like [Source:RGD Symbol;Acc:1562571]	498350	Q5PQR6	-	-	-	-
ENSRNOG00000002564	2.82379	0	5.64759	Inf	Inf	0.0173686	0.042023	0	0	0	0	0	0	10	1.12968	3	0.325162	4	0.477601	10	4877471	4877985	+	515	Prm3	GO:0000786;GO:0003677;GO:0005634;GO:0005694;GO:0005737;GO:0005737;GO:0005737;GO:0007283;GO:0030154;GO:0030261;GO:0030317;GO:0030317;GO:0030317;	-	-	S	2T3TU;35R1B;3A6Q7;3C1VN;3D9VB;3JHXE;48G30;49CZ4;4Q68R	protamine 3 [Source:RGD Symbol;Acc:1587265]	442921	Q64256	GO:0007283//spermatogenesis;GO:0030154//cell differentiation;GO:0030261//chromosome condensation;GO:0030317//flagellated sperm motility;GO:0030317//flagellated sperm motility;GO:0030317//flagellated sperm motility;	GO:0000786//nucleosome;GO:0005634//nucleus;GO:0005694//chromosome;GO:0005737//cytoplasm;GO:0005737//cytoplasm;GO:0005737//cytoplasm;	GO:0003677//DNA binding;	-
ENSRNOG00000003845	9.37086	0	18.7417	Inf	Inf	6.05052e-07	3.58477e-06	0	0	0	0	0	0	12	0.203066	28	0.454609	21	0.3756	10	88680248	88724099	+	3438	Wnt3	GO:0000902;GO:0001558;GO:0001707;GO:0003674;GO:0005102;GO:0005102;GO:0005109;GO:0005109;GO:0005125;GO:0005576;GO:0005576;GO:0005576;GO:0005615;GO:0005737;GO:0007275;GO:0007276;GO:0007411;GO:0009948;GO:0009950;GO:0009952;GO:0010468;GO:0010628;GO:0016055;GO:0016055;GO:0016055;GO:0019904;GO:0030177;GO:0030182;GO:0031012;GO:0035115;GO:0035116;GO:0044338;GO:0044339;GO:0045165;GO:0045595;GO:0048018;GO:…	K00312	-	M;T	KOG3913;35NJ1;38FGN;3BA3V;3CS34;3J9JE;47ZKW;494CT;4PYBY	Wnt family member 3 [Source:RGD Symbol;Acc:3972]	24882	D3ZCR1	GO:0000902//cell morphogenesis;GO:0001558//regulation of cell growth;GO:0001707//mesoderm formation;GO:0007275//multicellular organism development;GO:0007276//gamete generation;GO:0007411//axon guidance;GO:0009948//anterior/posterior axis specification;GO:0009950//dorsal/ventral axis specification;GO:0009952//anterior/posterior pattern specification;GO:0010468//regulation of gene expression;GO:00…	GO:0005576//extracellular region;GO:0005576//extracellular region;GO:0005576//extracellular region;GO:0005615//extracellular space;GO:0005737//cytoplasm;GO:0031012//extracellular matrix;GO:0005576//extracellular region;	GO:0003674//molecular_function;GO:0005102//signaling receptor binding;GO:0005102//signaling receptor binding;GO:0005109//frizzled binding;GO:0005109//frizzled binding;GO:0005125//cytokine activity;GO:0019904//protein domain specific binding;GO:0048018//receptor ligand activity;GO:0005102//signaling receptor binding;GO:0005109//frizzled binding;GO:0048018//receptor ligand activity;	ko05226(Gastric cancer);ko05225(Hepatocellular carcinoma);ko05224(Breast cancer);ko05217(Basal cell carcinoma);ko05206(MicroRNAs in cancer);ko05205(Proteoglycans in cancer);ko05200(Pathways in cancer);ko05165(Human papillomavirus infection);ko05022(Pathways of neurodegeneration - multiple diseases);ko05010(Alzheimer disease);ko04934(Cushing syndrome);ko04916(Melanogenesis);ko04550(Signaling pathw…
ENSRNOG00000004062	9.80879	0	19.6176	Inf	Inf	0.00083839	0.00282369	0	0	0	0	0	0	32	0.783547	5	0.117465	22	0.569362	13	42075717	42111205	-	2376	C4bpa	GO:0005615;GO:0009609;GO:0045732;GO:0045959;GO:1903027;	K04002	-	S;T	2SHRK;35FSX;391TY;3BG9H;3CUNZ;3J2VA;48A8S;496G8;4PWNE	complement component 4 binding protein, alpha [Source:RGD Symbol;Acc:2235]	24235	Q5M891	GO:0009609//response to symbiotic bacterium;GO:0045732//positive regulation of protein catabolic process;GO:0045959//negative regulation of complement activation, classical pathway;GO:1903027//regulation of opsonization;	GO:0005615//extracellular space;	-	ko05133(Pertussis);ko04610(Complement and coagulation cascades)
ENSRNOG00000004117	2.99208	0	5.98415	Inf	Inf	0.0118651	0.0301137	0	0	0	0	0	0	6	0.0883275	7	0.0988705	6	0.093357	7	76260695	76269170	-	3952	Kcnv1	GO:0005216;GO:0005216;GO:0005244;GO:0005249;GO:0005249;GO:0005249;GO:0005267;GO:0005267;GO:0005515;GO:0005886;GO:0005886;GO:0006811;GO:0006811;GO:0006811;GO:0006813;GO:0006813;GO:0006813;GO:0008076;GO:0008076;GO:0008076;GO:0016020;GO:0016020;GO:0016020;GO:0016021;GO:0016021;GO:0034765;GO:0045171;GO:0051260;GO:0051260;GO:0055085;GO:0055085;GO:0071805;GO:0071805;	K04934	-	J;P	KOG3713;35I4N;39XU9;3BHVX;3CSAH;3J5U6;484NR;492EH;4Q0D8	potassium voltage-gated channel modifier subfamily V member 1 [Source:RGD Symbol;Acc:621264]	60326	P97557	GO:0006811//ion transport;GO:0006811//ion transport;GO:0006811//ion transport;GO:0006813//potassium ion transport;GO:0006813//potassium ion transport;GO:0006813//potassium ion transport;GO:0034765//regulation of ion transmembrane transport;GO:0051260//protein homooligomerization;GO:0051260//protein homooligomerization;GO:0055085//transmembrane transport;GO:0055085//transmembrane transport;GO:0071…	GO:0005886//plasma membrane;GO:0005886//plasma membrane;GO:0008076//voltage-gated potassium channel complex;GO:0008076//voltage-gated potassium channel complex;GO:0008076//voltage-gated potassium channel complex;GO:0016020//membrane;GO:0016020//membrane;GO:0016020//membrane;GO:0016021//integral component of membrane;GO:0016021//integral component of membrane;GO:0045171//intercellular bridge;	GO:0005216//ion channel activity;GO:0005216//ion channel activity;GO:0005244//voltage-gated ion channel activity;GO:0005249//voltage-gated potassium channel activity;GO:0005249//voltage-gated potassium channel activity;GO:0005249//voltage-gated potassium channel activity;GO:0005267//potassium channel activity;GO:0005267//potassium channel activity;GO:0005515//protein binding;	-
ENSRNOG00000004278	5.70923	0	11.4185	Inf	Inf	0.000475691	0.00169961	0	0	0	0	0	0	9	0.199469	6	0.127587	21	0.491929	10	80064489	80069872	+	2625	Dlx3	GO:0000978;GO:0000978;GO:0000978;GO:0000981;GO:0000981;GO:0000981;GO:0001228;GO:0001228;GO:0001568;GO:0001568;GO:0001890;GO:0001890;GO:0001942;GO:0001942;GO:0003677;GO:0003677;GO:0003677;GO:0003677;GO:0003677;GO:0003682;GO:0003682;GO:0005634;GO:0005634;GO:0005634;GO:0006355;GO:0006355;GO:0006357;GO:0010467;GO:0010467;GO:0016055;GO:0016055;GO:0030154;GO:0030509;GO:0030509;GO:0030855;GO:0031069;GO:…	K09315	-	K	KOG0850;35H2Z;39NQZ;3BENN;3D3D3;3J91Z;47ZPA;4950M;4Q44Y	distal-less homeobox 3 [Source:RGD Symbol;Acc:1304875]	287638	D4ADD0	GO:0001568//blood vessel development;GO:0001568//blood vessel development;GO:0001890//placenta development;GO:0001890//placenta development;GO:0001942//hair follicle development;GO:0001942//hair follicle development;GO:0006355//regulation of transcription, DNA-templated;GO:0006355//regulation of transcription, DNA-templated;GO:0006357//regulation of transcription by RNA polymerase II;GO:0010467//…	GO:0005634//nucleus;GO:0005634//nucleus;GO:0005634//nucleus;	GO:0000978//RNA polymerase II cis-regulatory region sequence-specific DNA binding;GO:0000978//RNA polymerase II cis-regulatory region sequence-specific DNA binding;GO:0000978//RNA polymerase II cis-regulatory region sequence-specific DNA binding;GO:0000981//DNA-binding transcription factor activity, RNA polymerase II-specific;GO:0000981//DNA-binding transcription factor activity, RNA polymerase I…	-
ENSRNOG00000006579	5.25368	0	10.5074	Inf	Inf	0.00036258	0.00132542	0	0	0	0	0	0	10	0.752631	7	0.50548	16	1.27278	4	110924168	110926723	-	773	Reg3g	GO:0002755;GO:0002755;GO:0002755;GO:0005576;GO:0005615;GO:0005615;GO:0005615;GO:0005737;GO:0006953;GO:0006954;GO:0008284;GO:0009617;GO:0009617;GO:0010838;GO:0010838;GO:0010838;GO:0030141;GO:0030141;GO:0030246;GO:0038023;GO:0042834;GO:0042834;GO:0042834;GO:0043434;GO:0044278;GO:0044278;GO:0044278;GO:0045617;GO:0045617;GO:0045617;GO:0050829;GO:0050829;GO:0050830;GO:0050830;GO:0050830;GO:0051838;GO:…	-	-	S;T;V	KOG4297;35PN8;39SQZ;3BYZQ;3D6VF;3JFRA;48CJ7;499RE;4Q5E4	regenerating family member 3 gamma [Source:RGD Symbol;Acc:3256]	24620	P42854	GO:0002755//MyD88-dependent toll-like receptor signaling pathway;GO:0002755//MyD88-dependent toll-like receptor signaling pathway;GO:0002755//MyD88-dependent toll-like receptor signaling pathway;GO:0006953//acute-phase response;GO:0006954//inflammatory response;GO:0008284//positive regulation of cell population proliferation;GO:0009617//response to bacterium;GO:0009617//response to bacterium;GO:0…	GO:0005576//extracellular region;GO:0005615//extracellular space;GO:0005615//extracellular space;GO:0005615//extracellular space;GO:0005737//cytoplasm;GO:0030141//secretory granule;GO:0030141//secretory granule;	GO:0030246//carbohydrate binding;GO:0038023//signaling receptor activity;GO:0042834//peptidoglycan binding;GO:0042834//peptidoglycan binding;GO:0042834//peptidoglycan binding;GO:0070492//oligosaccharide binding;GO:0070492//oligosaccharide binding;GO:0070492//oligosaccharide binding;	-
ENSRNOG00000006950	116.843	0	233.686	Inf	Inf	9.4173e-51	2.20496e-48	0	0	0	0	0	0	188	3.52938	325	5.85393	240	4.76214	5	153089717	153117146	-	3099	Padi3	GO:0004668;GO:0004668;GO:0004668;GO:0004668;GO:0005509;GO:0005509;GO:0005509;GO:0005737;GO:0005737;GO:0005737;GO:0005737;GO:0016787;GO:0018101;GO:0018101;GO:0042802;	K01481	EC:3.5.3.15	S	2QVJA;35B8G;38I5H;3BAGM;3CTFM;3J8NJ;47YWV;48WAI;4PXA9	peptidyl arginine deiminase 3 [Source:RGD Symbol;Acc:3289]	29520	P70708	GO:0018101//protein citrullination;GO:0018101//protein citrullination;	GO:0005737//cytoplasm;GO:0005737//cytoplasm;GO:0005737//cytoplasm;GO:0005737//cytoplasm;	GO:0004668//protein-arginine deiminase activity;GO:0004668//protein-arginine deiminase activity;GO:0004668//protein-arginine deiminase activity;GO:0004668//protein-arginine deiminase activity;GO:0005509//calcium ion binding;GO:0005509//calcium ion binding;GO:0005509//calcium ion binding;GO:0016787//hydrolase activity;GO:0042802//identical protein binding;	-
ENSRNOG00000007067	6.72095	0	13.4419	Inf	Inf	3.56602e-05	0.000158331	0	0	0	0	0	0	12	0.18348	17	0.249391	14	0.226249	5	153119566	153152034	-	3805	Padi1	GO:0004668;GO:0004668;GO:0004668;GO:0004668;GO:0005509;GO:0005509;GO:0005509;GO:0005509;GO:0005654;GO:0005737;GO:0005737;GO:0005737;GO:0005737;GO:0005829;GO:0016787;GO:0018101;GO:0018101;GO:0004668;GO:0005509;GO:0005737;GO:0018101;	K01481	EC:3.5.3.15	S	2QVJA;35GR1;38I5H;3BAGM;3CTFM;3J6IV;47YWV;48WAI;4PV5I	peptidyl arginine deiminase 1 [Source:RGD Symbol;Acc:3287]	54282	O88806	GO:0018101//protein citrullination;GO:0018101//protein citrullination;GO:0018101//protein citrullination;	GO:0005654//nucleoplasm;GO:0005737//cytoplasm;GO:0005737//cytoplasm;GO:0005737//cytoplasm;GO:0005737//cytoplasm;GO:0005829//cytosol;GO:0005737//cytoplasm;	GO:0004668//protein-arginine deiminase activity;GO:0004668//protein-arginine deiminase activity;GO:0004668//protein-arginine deiminase activity;GO:0004668//protein-arginine deiminase activity;GO:0005509//calcium ion binding;GO:0005509//calcium ion binding;GO:0005509//calcium ion binding;GO:0005509//calcium ion binding;GO:0016787//hydrolase activity;GO:0004668//protein-arginine deiminase activity;…	-
ENSRNOG00000008100	27.5625	0	55.1251	Inf	Inf	1.8739e-17	3.76756e-16	0	0	0	0	0	0	46	1.19527	72	1.795	59	1.62036	5	14534775	14614084	+	2239	Rgs20	GO:0001975;GO:0005737;GO:0005802;	K16449	-	S;T	KOG3589;35C0N;38BR1;3B9RV;3CWF8;3J1T6;4817T;48Y1K;4Q2I3	regulator of G-protein signaling 20 [Source:RGD Symbol;Acc:1586146]	362477	B1H233	GO:0001975//response to amphetamine;	GO:0005737//cytoplasm;GO:0005802//trans-Golgi network;	-	-
ENSRNOG00000008439	6.37562	0	12.7512	Inf	Inf	5.26628e-05	0.000226641	0	0	0	0	0	0	7	0.290477	23	0.915726	12	0.526315	4	167943523	167955616	-	1402	Gprc5d	GO:0004930;GO:0004930;GO:0004930;GO:0005886;GO:0005886;GO:0005886;GO:0005886;GO:0007165;GO:0007186;GO:0007186;GO:0007186;GO:0016020;GO:0016021;GO:0016021;GO:0016021;GO:0030295;GO:0032147;GO:0043231;GO:0043235;GO:0070062;	K04621	-	S;T	2SKRS;35K4N;39X4C;3BNH3;3D0Z4;3JBV4;4869B;48VEI;4PX03	G protein-coupled receptor, class C, group 5, member D [Source:RGD Symbol;Acc:1563887]	500349	D4A7N4	GO:0007165//signal transduction;GO:0007186//G protein-coupled receptor signaling pathway;GO:0007186//G protein-coupled receptor signaling pathway;GO:0007186//G protein-coupled receptor signaling pathway;GO:0032147//activation of protein kinase activity;	GO:0005886//plasma membrane;GO:0005886//plasma membrane;GO:0005886//plasma membrane;GO:0005886//plasma membrane;GO:0016020//membrane;GO:0016021//integral component of membrane;GO:0016021//integral component of membrane;GO:0016021//integral component of membrane;GO:0043231//intracellular membrane-bounded organelle;GO:0043235//receptor complex;GO:0070062//extracellular exosome;	GO:0004930//G protein-coupled receptor activity;GO:0004930//G protein-coupled receptor activity;GO:0004930//G protein-coupled receptor activity;GO:0030295//protein kinase activator activity;	-
ENSRNOG00000008575	35.9673	0	71.9346	Inf	Inf	1.06375e-21	3.20458e-20	0	0	0	0	0	0	65	1.36816	103	2.0801	63	1.40157	4	77812260	77831840	+	2764	Aoc1	GO:0005507;GO:0005507;GO:0008131;GO:0008131;GO:0009308;GO:0009308;GO:0009308;GO:0016491;GO:0046872;GO:0048038;GO:0048038;	K11182	EC:1.4.3.22	Q	KOG1186;35N8G;39R8W;3BJBQ;3CUE4;3J98P;48A29;497KF;4PXSF	amine oxidase, copper containing 1 [Source:RGD Symbol;Acc:61296]	65029	Q498N2	GO:0009308//amine metabolic process;GO:0009308//amine metabolic process;GO:0009308//amine metabolic process;	-	GO:0005507//copper ion binding;GO:0005507//copper ion binding;GO:0008131//primary amine oxidase activity;GO:0008131//primary amine oxidase activity;GO:0016491//oxidoreductase activity;GO:0046872//metal ion binding;GO:0048038//quinone binding;GO:0048038//quinone binding;	ko00380(Tryptophan metabolism);ko00340(Histidine metabolism);ko00330(Arginine and proline metabolism)
ENSRNOG00000009031	4.47476	0	8.94952	Inf	Inf	0.0026398	0.00793183	0	0	0	0	0	0	15	0.231479	4	0.0592249	8	0.130485	4	169568529	169649092	-	3770	Gucy2c	GO:0000166;GO:0001653;GO:0004383;GO:0004383;GO:0004383;GO:0004383;GO:0004383;GO:0004383;GO:0004672;GO:0004672;GO:0005524;GO:0005524;GO:0005525;GO:0005783;GO:0005789;GO:0005886;GO:0005886;GO:0006182;GO:0006182;GO:0006468;GO:0006468;GO:0007165;GO:0007168;GO:0009190;GO:0009190;GO:0009636;GO:0009636;GO:0015643;GO:0016020;GO:0016021;GO:0016829;GO:0016849;GO:0016849;GO:0016941;GO:0017046;GO:0035556;GO:…	K12320	EC:4.6.1.2	T	KOG1023;35H2K;38FHV;3BD91;3D219;3J3X0;487Y5;48VC5;4PTJ9	guanylate cyclase 2C [Source:RGD Symbol;Acc:2771]	25711	P23897	GO:0006182//cGMP biosynthetic process;GO:0006182//cGMP biosynthetic process;GO:0006468//protein phosphorylation;GO:0006468//protein phosphorylation;GO:0007165//signal transduction;GO:0007168//receptor guanylyl cyclase signaling pathway;GO:0009190//cyclic nucleotide biosynthetic process;GO:0009190//cyclic nucleotide biosynthetic process;GO:0009636//response to toxic substance;GO:0009636//response …	GO:0005783//endoplasmic reticulum;GO:0005789//endoplasmic reticulum membrane;GO:0005886//plasma membrane;GO:0005886//plasma membrane;GO:0016020//membrane;GO:0016021//integral component of membrane;	GO:0000166//nucleotide binding;GO:0001653//peptide receptor activity;GO:0004383//guanylate cyclase activity;GO:0004383//guanylate cyclase activity;GO:0004383//guanylate cyclase activity;GO:0004383//guanylate cyclase activity;GO:0004383//guanylate cyclase activity;GO:0004383//guanylate cyclase activity;GO:0004672//protein kinase activity;GO:0004672//protein kinase activity;GO:0005524//ATP binding;…	ko00230(Purine metabolism)
ENSRNOG00000009792	7.52817	0	15.0563	Inf	Inf	0.000319058	0.00118056	0	0	0	0	0	0	14	0.280185	6	0.11521	27	0.571125	2	159835653	159946932	-	2907	Zbbx	GO:0003341;GO:0008270;GO:0008270;GO:0031514;GO:0008270;GO:0003341;GO:0008270;GO:0008270;GO:0031514;	-	-	S	2QZ7B;35926;39R09;3BHUZ;3CWYD;3J2CX;47ZD4;494YU;4PZC7	zinc finger, B-box domain containing [Source:RGD Symbol;Acc:1308632]	361964	Q4QR78	GO:0003341//cilium movement;GO:0003341//cilium movement;	GO:0031514//motile cilium;GO:0031514//motile cilium;	GO:0008270//zinc ion binding;GO:0008270//zinc ion binding;GO:0008270//zinc ion binding;GO:0008270//zinc ion binding;GO:0008270//zinc ion binding;	-
ENSRNOG00000010057	3.59353	0	7.18706	Inf	Inf	0.0144472	0.0358218	0	0	0	0	0	0	4	0.369387	17	1.50624	3	0.292815	4	156539408	156558605	+	630	Clec4n	GO:0001819;GO:0001878;GO:0001879;GO:0002223;GO:0005509;GO:0005537;GO:0005886;GO:0006955;GO:0009897;GO:0016020;GO:0016021;GO:0030246;GO:0030246;GO:0030246;GO:0030246;GO:0038187;GO:0038187;GO:0043123;GO:0045087;GO:0050731;GO:0050832;GO:0061760;GO:0061760;GO:1902533;GO:2000318;GO:0030246;GO:0016020;GO:0016021;GO:0030246;	-	-	S;T;V	KOG4297;35NQ0;39TWF;3BFQ9;3CX0X;3JG4G;486NC;498XW	C-type lectin domain family 4, member n [Source:RGD Symbol;Acc:15003358]	-	-	GO:0001819//positive regulation of cytokine production;GO:0001878//response to yeast;GO:0001879//detection of yeast;GO:0002223//stimulatory C-type lectin receptor signaling pathway;GO:0006955//immune response;GO:0043123//positive regulation of I-kappaB kinase/NF-kappaB signaling;GO:0045087//innate immune response;GO:0050731//positive regulation of peptidyl-tyrosine phosphorylation;GO:0050832//def…	GO:0005886//plasma membrane;GO:0009897//external side of plasma membrane;GO:0016020//membrane;GO:0016021//integral component of membrane;GO:0016020//membrane;GO:0016021//integral component of membrane;	GO:0005509//calcium ion binding;GO:0005537//mannose binding;GO:0030246//carbohydrate binding;GO:0030246//carbohydrate binding;GO:0030246//carbohydrate binding;GO:0030246//carbohydrate binding;GO:0038187//pattern recognition receptor activity;GO:0038187//pattern recognition receptor activity;GO:0030246//carbohydrate binding;GO:0030246//carbohydrate binding;	-
ENSRNOG00000010210	44.3551	0	88.7103	Inf	Inf	1.27511e-25	5.6023e-24	0	0	0	0	0	0	69	0.890288	109	1.34937	107	1.4592	2	133963107	134517536	-	4509	Slc7a11	GO:0006865;GO:0016020;GO:0016021;GO:0022857;GO:0055085;GO:0003674;GO:0005791;GO:0005856;GO:0005886;GO:0005886;GO:0006749;GO:0006749;GO:0006865;GO:0006865;GO:0006865;GO:0006979;GO:0007420;GO:0007420;GO:0008542;GO:0008542;GO:0009636;GO:0009636;GO:0009986;GO:0009986;GO:0014070;GO:0014070;GO:0015179;GO:0016020;GO:0016020;GO:0016020;GO:0016020;GO:0016020;GO:0016021;GO:0016021;GO:0016021;GO:0021591;GO:…	K13869	-	E	KOG1287;35GPF;38BBK;3B9U2;3CYME;3JDW2;488CW;4948R;4Q1HW	solute carrier family 7 member 11 [Source:RGD Symbol;Acc:1309275]	310392	D4ADU2	GO:0006865//amino acid transport;GO:0055085//transmembrane transport;GO:0006749//glutathione metabolic process;GO:0006749//glutathione metabolic process;GO:0006865//amino acid transport;GO:0006865//amino acid transport;GO:0006865//amino acid transport;GO:0006979//response to oxidative stress;GO:0007420//brain development;GO:0007420//brain development;GO:0008542//visual learning;GO:0008542//visual…	GO:0016020//membrane;GO:0016021//integral component of membrane;GO:0005791//rough endoplasmic reticulum;GO:0005856//cytoskeleton;GO:0005886//plasma membrane;GO:0005886//plasma membrane;GO:0009986//cell surface;GO:0009986//cell surface;GO:0016020//membrane;GO:0016020//membrane;GO:0016020//membrane;GO:0016020//membrane;GO:0016020//membrane;GO:0016021//integral component of membrane;GO:0016021//inte…	GO:0022857//transmembrane transporter activity;GO:0003674//molecular_function;GO:0015179//L-amino acid transmembrane transporter activity;GO:0022857//transmembrane transporter activity;GO:0022857//transmembrane transporter activity;	ko04216(Ferroptosis)
ENSRNOG00000011562	33.8396	0	67.6791	Inf	Inf	1.72711e-20	4.62321e-19	0	0	0	0	0	0	75	0.497308	69	0.438972	69	0.483575	X	145246460	145271220	+	8774	Slitrk2	GO:0005515;GO:0007409;GO:0007409;GO:0007409;GO:0007409;GO:0007409;GO:0016020;GO:0016021;GO:0016021;GO:0016021;GO:0050807;GO:0051965;GO:0051965;GO:0051965;GO:0098978;GO:0098978;GO:0098982;GO:0099055;GO:0099560;GO:1905606;GO:1905606;GO:1905606;GO:0005515;GO:0007409;GO:0007409;GO:0007409;GO:0007409;GO:0007409;GO:0007409;GO:0016020;GO:0016021;GO:0016021;GO:0016021;GO:0050807;GO:0051965;GO:0051965;GO:…	-	-	S;T	2QR6C;35JWX;38EC9;3BAMH;3CSQ9;3JD7Z;482QW;494RX;4Q3D2	SLIT and NTRK-like family, member 2 [Source:RGD Symbol;Acc:1561361]	309349	D3ZK41	GO:0007409//axonogenesis;GO:0007409//axonogenesis;GO:0007409//axonogenesis;GO:0007409//axonogenesis;GO:0007409//axonogenesis;GO:0050807//regulation of synapse organization;GO:0051965//positive regulation of synapse assembly;GO:0051965//positive regulation of synapse assembly;GO:0051965//positive regulation of synapse assembly;GO:0099560//synaptic membrane adhesion;GO:1905606//regulation of presyn…	GO:0016020//membrane;GO:0016021//integral component of membrane;GO:0016021//integral component of membrane;GO:0016021//integral component of membrane;GO:0098978//glutamatergic synapse;GO:0098978//glutamatergic synapse;GO:0098982//GABA-ergic synapse;GO:0099055//integral component of postsynaptic membrane;GO:0016020//membrane;GO:0016021//integral component of membrane;GO:0016021//integral component…	GO:0005515//protein binding;GO:0005515//protein binding;GO:0005515//protein binding;	-
ENSRNOG00000011612	62.8879	0	125.776	Inf	Inf	1.87348e-18	4.12054e-17	0	0	0	0	0	0	157	5.40794	149	4.92428	89	3.24021	2	167269579	167287511	-	1689	Tdo2	GO:0004833;GO:0004833;GO:0004833;GO:0004833;GO:0004833;GO:0004833;GO:0004833;GO:0006568;GO:0006569;GO:0016491;GO:0016597;GO:0019441;GO:0019441;GO:0019441;GO:0019441;GO:0019441;GO:0019442;GO:0019442;GO:0019825;GO:0020037;GO:0020037;GO:0020037;GO:0020037;GO:0020037;GO:0020037;GO:0042802;GO:0042802;GO:0046872;GO:0046872;GO:0046872;GO:0051213;GO:0051289;GO:0051289;GO:0051289;GO:1904842;	K00453	EC:1.13.11.11	E	KOG3906;35GSK;38BTM;3BB71;3CUF5;3J5I2;48AAZ;48UZU;4PWJT	tryptophan 2,3-dioxygenase [Source:RGD Symbol;Acc:68370]	64206	P21643	GO:0006568//tryptophan metabolic process;GO:0006569//tryptophan catabolic process;GO:0019441//tryptophan catabolic process to kynurenine;GO:0019441//tryptophan catabolic process to kynurenine;GO:0019441//tryptophan catabolic process to kynurenine;GO:0019441//tryptophan catabolic process to kynurenine;GO:0019441//tryptophan catabolic process to kynurenine;GO:0019442//tryptophan catabolic process t…	-	GO:0004833//tryptophan 2,3-dioxygenase activity;GO:0004833//tryptophan 2,3-dioxygenase activity;GO:0004833//tryptophan 2,3-dioxygenase activity;GO:0004833//tryptophan 2,3-dioxygenase activity;GO:0004833//tryptophan 2,3-dioxygenase activity;GO:0004833//tryptophan 2,3-dioxygenase activity;GO:0004833//tryptophan 2,3-dioxygenase activity;GO:0016491//oxidoreductase activity;GO:0016597//amino acid bind…	ko00380(Tryptophan metabolism)
ENSRNOG00000012566	3.65445	0	7.3089	Inf	Inf	0.00428302	0.0121994	0	0	0	0	0	0	9	0.100674	9	0.096592	5	0.0591147	1	224999552	225014062	+	5201	Kcnv2	GO:0005216;GO:0005216;GO:0005244;GO:0005249;GO:0005249;GO:0005249;GO:0005267;GO:0006811;GO:0006811;GO:0006811;GO:0006813;GO:0006813;GO:0006813;GO:0008076;GO:0008076;GO:0008076;GO:0016020;GO:0016020;GO:0016020;GO:0016021;GO:0016021;GO:0034765;GO:0051260;GO:0051260;GO:0055085;GO:0055085;GO:0071805;GO:0071805;	K04935	-	J;P	KOG3713;35CJ4;38B7S;3BHM4;3D109;3JECB;483JK;4918A;4Q2R8	potassium voltage-gated channel modifier subfamily V member 2 [Source:RGD Symbol;Acc:1309271]	294065	D3ZZR6	GO:0006811//ion transport;GO:0006811//ion transport;GO:0006811//ion transport;GO:0006813//potassium ion transport;GO:0006813//potassium ion transport;GO:0006813//potassium ion transport;GO:0034765//regulation of ion transmembrane transport;GO:0051260//protein homooligomerization;GO:0051260//protein homooligomerization;GO:0055085//transmembrane transport;GO:0055085//transmembrane transport;GO:0071…	GO:0008076//voltage-gated potassium channel complex;GO:0008076//voltage-gated potassium channel complex;GO:0008076//voltage-gated potassium channel complex;GO:0016020//membrane;GO:0016020//membrane;GO:0016020//membrane;GO:0016021//integral component of membrane;GO:0016021//integral component of membrane;	GO:0005216//ion channel activity;GO:0005216//ion channel activity;GO:0005244//voltage-gated ion channel activity;GO:0005249//voltage-gated potassium channel activity;GO:0005249//voltage-gated potassium channel activity;GO:0005249//voltage-gated potassium channel activity;GO:0005267//potassium channel activity;	-
ENSRNOG00000012723	14.2035	0	28.407	Inf	Inf	9.10107e-10	8.14429e-09	0	0	0	0	0	0	36	0.703298	20	0.374879	32	0.660751	2	102088443	102142168	+	2978	Trim55	GO:0008270;GO:0002523;GO:0002523;GO:0005634;GO:0005737;GO:0005737;GO:0008270;GO:0008270;GO:0016567;GO:0042802;GO:0042802;GO:0046872;GO:0050904;GO:0050904;GO:0061630;GO:1905517;GO:1905517;GO:0008270;	K10654	-	O	KOG2177;35A1X;38DV0;3BBKN;3CXE8;3J75E;480M3;48UU5;4PS5C	tripartite motif-containing 55 [Source:RGD Symbol;Acc:1306943]	365751	Q5PQN5	GO:0002523//leukocyte migration involved in inflammatory response;GO:0002523//leukocyte migration involved in inflammatory response;GO:0016567//protein ubiquitination;GO:0050904//diapedesis;GO:0050904//diapedesis;GO:1905517//macrophage migration;GO:1905517//macrophage migration;	GO:0005634//nucleus;GO:0005737//cytoplasm;GO:0005737//cytoplasm;	GO:0008270//zinc ion binding;GO:0008270//zinc ion binding;GO:0008270//zinc ion binding;GO:0042802//identical protein binding;GO:0042802//identical protein binding;GO:0046872//metal ion binding;GO:0061630//ubiquitin protein ligase activity;GO:0008270//zinc ion binding;	-
ENSRNOG00000013196	27.2753	0	54.5505	Inf	Inf	2.45458e-17	4.85068e-16	0	0	0	0	0	0	43	1.19184	77	2.04769	56	1.64054	3	159515893	159652810	+	2099	Dok5	GO:0005737;GO:0007169;GO:0007169;GO:0016301;GO:0016310;GO:0030182;GO:0043410;GO:0043410;GO:0051386;GO:0007169;GO:0030182;GO:0043410;GO:0051386;	K24037	-	O;T	KOG4047;35MD3;38F83;3BBAW;3CW2S;3J8RY;480V8;4942K;4PYP2	docking protein 5 [Source:RGD Symbol;Acc:1562846]	502694	B2RZ51	GO:0007169//transmembrane receptor protein tyrosine kinase signaling pathway;GO:0007169//transmembrane receptor protein tyrosine kinase signaling pathway;GO:0016310//phosphorylation;GO:0030182//neuron differentiation;GO:0043410//positive regulation of MAPK cascade;GO:0043410//positive regulation of MAPK cascade;GO:0051386//regulation of neurotrophin TRK receptor signaling pathway;GO:0007169//tran…	GO:0005737//cytoplasm;	GO:0016301//kinase activity;	-
ENSRNOG00000013937	108.501	0	217.001	Inf	Inf	2.70252e-30	1.63361e-28	0	0	0	0	0	0	142	1.85857	302	3.79246	260	3.59678	8	90269315	90281775	-	4445	Ankrd34c	GO:0005515;	-	-	S	2QW3G;35ME7;39NH1;3CQ1F;3E66V;3JC2C;48RT8;49N6R;4PVZ1	ankyrin repeat domain 34C [Source:RGD Symbol;Acc:1305403]	300889	D3ZI64	-	-	GO:0005515//protein binding;	-
ENSRNOG00000014327	6.8886	0	13.7772	Inf	Inf	3.12582e-05	0.000139996	0	0	0	0	0	0	16	0.966619	11	0.637606	16	1.02166	1	98528068	98546653	-	963	Csrp3	GO:0002026;GO:0003300;GO:0005654;GO:0005829;GO:0006874;GO:0006954;GO:0007507;GO:0008286;GO:0008307;GO:0008307;GO:0030018;GO:0030018;GO:0031433;GO:0031433;GO:0033292;GO:0033365;GO:0033365;GO:0035995;GO:0035995;GO:0042593;GO:0042802;GO:0042805;GO:0045944;GO:0046716;GO:0046872;GO:0048738;GO:0055003;GO:0060048;GO:0060048;GO:0070528;GO:1903076;GO:0046872;	K09377	-	Z;T;K	KOG1700;35MAX;38DG2;3BDS7;3CV01;3J1K3;486XQ;496CP;4QA2R	cysteine and glycine rich protein 3 [Source:RGD Symbol;Acc:71092]	117505	P50463;A0A3S4B5A5	GO:0002026//regulation of the force of heart contraction;GO:0003300//cardiac muscle hypertrophy;GO:0006874//cellular calcium ion homeostasis;GO:0006954//inflammatory response;GO:0007507//heart development;GO:0008286//insulin receptor signaling pathway;GO:0033292//T-tubule organization;GO:0033365//protein localization to organelle;GO:0033365//protein localization to organelle;GO:0035995//detection…	GO:0005654//nucleoplasm;GO:0005829//cytosol;GO:0030018//Z disc;GO:0030018//Z disc;	GO:0008307//structural constituent of muscle;GO:0008307//structural constituent of muscle;GO:0031433//telethonin binding;GO:0031433//telethonin binding;GO:0042802//identical protein binding;GO:0042805//actinin binding;GO:0046872//metal ion binding;GO:0046872//metal ion binding;	-
ENSRNOG00000015051	3.20871	0	6.41742	Inf	Inf	0.00782975	0.0208204	0	0	0	0	0	0	3	0.167822	9	0.483053	9	0.532135	1	241059171	241079081	+	1040	Golga7b	GO:0002178;GO:0006612;GO:0016020;GO:0018230;GO:0019899;GO:0019899;GO:0019899;	-	-	S;K	KOG4069;35UGU;3A0NT;3BPBC;3E4US;3JQ3W;48RF4;49N0Z;4QA8N	golgin A7 family, member B [Source:RGD Symbol;Acc:1583839]	309378	F1M362	GO:0006612//protein targeting to membrane;GO:0018230//peptidyl-L-cysteine S-palmitoylation;	GO:0002178//palmitoyltransferase complex;GO:0016020//membrane;	GO:0019899//enzyme binding;GO:0019899//enzyme binding;GO:0019899//enzyme binding;	-
ENSRNOG00000015259	3.34459	0	6.68918	Inf	Inf	0.0062215	0.016982	0	0	0	0	0	0	5	0.147138	14	0.395282	3	0.0933097	9	66706050	66810036	+	1977	Pth2r	GO:0004888;GO:0004888;GO:0004930;GO:0004930;GO:0007166;GO:0007166;GO:0007186;GO:0007186;GO:0016020;GO:0016020;GO:0016020;GO:0016021;GO:0016021;GO:0016021;GO:0120162;GO:0120162;	K04586	-	M;T	KOG4564;35K0W;38FV4;3BCWA;3CWMT;3JDT8;486M8;48WUI;4PW8I	parathyroid hormone 2 receptor [Source:RGD Symbol;Acc:620612]	81753	P70555	GO:0007166//cell surface receptor signaling pathway;GO:0007166//cell surface receptor signaling pathway;GO:0007186//G protein-coupled receptor signaling pathway;GO:0007186//G protein-coupled receptor signaling pathway;GO:0120162//positive regulation of cold-induced thermogenesis;GO:0120162//positive regulation of cold-induced thermogenesis;	GO:0016020//membrane;GO:0016020//membrane;GO:0016020//membrane;GO:0016021//integral component of membrane;GO:0016021//integral component of membrane;GO:0016021//integral component of membrane;	GO:0004888//transmembrane signaling receptor activity;GO:0004888//transmembrane signaling receptor activity;GO:0004930//G protein-coupled receptor activity;GO:0004930//G protein-coupled receptor activity;	ko04080(Neuroactive ligand-receptor interaction)
ENSRNOG00000015677	13.3901	0	26.7801	Inf	Inf	2.24581e-09	1.89166e-08	0	0	0	0	0	0	28	1.72563	33	1.95132	24	1.56333	5	150556615	150583231	-	944	Cda	GO:0001882;GO:0001882;GO:0003824;GO:0003824;GO:0004126;GO:0004126;GO:0004126;GO:0004126;GO:0004126;GO:0004126;GO:0004126;GO:0005829;GO:0005829;GO:0005829;GO:0005829;GO:0008270;GO:0008270;GO:0008270;GO:0008270;GO:0008270;GO:0008270;GO:0009972;GO:0009972;GO:0009972;GO:0009972;GO:0009972;GO:0016787;GO:0016787;GO:0016787;GO:0030308;GO:0030308;GO:0042802;GO:0042802;GO:0042802;GO:0042803;GO:0042803;GO:…	K01489	EC:3.5.4.5	F	KOG0833;35PYP;3A5YV;3BSRU;3D6BD;3JGN5;481Z8;49AXA;4Q5CK	cytidine deaminase [Source:RGD Symbol;Acc:1311101]	362638	D4AC20	GO:0009972//cytidine deamination;GO:0009972//cytidine deamination;GO:0009972//cytidine deamination;GO:0009972//cytidine deamination;GO:0009972//cytidine deamination;GO:0030308//negative regulation of cell growth;GO:0030308//negative regulation of cell growth;GO:0044206//UMP salvage;GO:0044206//UMP salvage;GO:0045980//negative regulation of nucleotide metabolic process;GO:0045980//negative regulat…	GO:0005829//cytosol;GO:0005829//cytosol;GO:0005829//cytosol;GO:0005829//cytosol;	GO:0001882//nucleoside binding;GO:0001882//nucleoside binding;GO:0003824//catalytic activity;GO:0003824//catalytic activity;GO:0004126//cytidine deaminase activity;GO:0004126//cytidine deaminase activity;GO:0004126//cytidine deaminase activity;GO:0004126//cytidine deaminase activity;GO:0004126//cytidine deaminase activity;GO:0004126//cytidine deaminase activity;GO:0004126//cytidine deaminase acti…	ko00983(Drug metabolism - other enzymes);ko00240(Pyrimidine metabolism)
ENSRNOG00000016247	3.10198	0	6.20395	Inf	Inf	0.00962186	0.0250212	0	0	0	0	0	0	4	0.137213	7	0.230387	9	0.326309	9	84435552	84472635	+	1696	Daw1	GO:0000209;GO:0003351;GO:0003351;GO:0005515;GO:0005576;GO:0005929;GO:0007368;GO:0007368;GO:0007507;GO:0007507;GO:0019005;GO:0036158;GO:0036158;GO:0042995;GO:0051649;GO:0051649;GO:0090660;GO:0090660;GO:0110165;GO:1990756;GO:0005515;GO:0005515;	K19760	-	A;S	KOG0272;35A89;3AFR9;3B9C4;3CZSY;3JE5T;489VX;493NG;4Q0FH	dynein assembly factor with WD repeats 1 [Source:RGD Symbol;Acc:1561436]	363267	Q5BK30;A4FTX3	GO:0000209//protein polyubiquitination;GO:0003351//epithelial cilium movement involved in extracellular fluid movement;GO:0003351//epithelial cilium movement involved in extracellular fluid movement;GO:0007368//determination of left/right symmetry;GO:0007368//determination of left/right symmetry;GO:0007507//heart development;GO:0007507//heart development;GO:0036158//outer dynein arm assembly;GO:0…	GO:0005576//extracellular region;GO:0005929//cilium;GO:0019005//SCF ubiquitin ligase complex;GO:0042995//cell projection;GO:0110165//cellular anatomical entity;	GO:0005515//protein binding;GO:1990756//ubiquitin ligase-substrate adaptor activity;GO:0005515//protein binding;GO:0005515//protein binding;	-
ENSRNOG00000017531	8.26857	0	16.5371	Inf	Inf	3.84257e-06	2.01691e-05	0	0	0	0	0	0	21	1.00143	21	0.960827	10	0.504026	17	66110963	66127873	+	1220	Akr1c3	GO:0001758;GO:0003824;GO:0004032;GO:0004032;GO:0004033;GO:0004745;GO:0005634;GO:0005737;GO:0005737;GO:0005829;GO:0005829;GO:0006693;GO:0006693;GO:0006709;GO:0006709;GO:0007186;GO:0007565;GO:0007567;GO:0007567;GO:0007584;GO:0008202;GO:0008202;GO:0008284;GO:0008584;GO:0009267;GO:0010942;GO:0016229;GO:0016488;GO:0016491;GO:0016491;GO:0016491;GO:0016655;GO:0018636;GO:0030216;GO:0032052;GO:0034614;GO:…	K05295	EC:1.1.1.149	S;J;C	KOG1577;35M94;38T1T;3BK9X;3D0AD;3J7EU;4842J;49784;4Q6J6	aldo-keto reductase family 1, member C3 [Source:RGD Symbol;Acc:708428]	171516	P51652	GO:0006693//prostaglandin metabolic process;GO:0006693//prostaglandin metabolic process;GO:0006709//progesterone catabolic process;GO:0006709//progesterone catabolic process;GO:0007186//G protein-coupled receptor signaling pathway;GO:0007565//female pregnancy;GO:0007567//parturition;GO:0007567//parturition;GO:0007584//response to nutrient;GO:0008202//steroid metabolic process;GO:0008202//steroid …	GO:0005634//nucleus;GO:0005737//cytoplasm;GO:0005737//cytoplasm;GO:0005829//cytosol;GO:0005829//cytosol;	GO:0001758//retinal dehydrogenase activity;GO:0003824//catalytic activity;GO:0004032//alditol:NADP+ 1-oxidoreductase activity;GO:0004032//alditol:NADP+ 1-oxidoreductase activity;GO:0004033//aldo-keto reductase (NADP) activity;GO:0004745//NAD-retinol dehydrogenase activity;GO:0016229//steroid dehydrogenase activity;GO:0016491//oxidoreductase activity;GO:0016491//oxidoreductase activity;GO:0016491/…	ko00140(Steroid hormone biosynthesis)
ENSRNOG00000017712	3.06302	0	6.12604	Inf	Inf	0.0112008	0.0286202	0	0	0	0	0	0	8	0.301833	5	0.180997	6	0.239265	2	31255098	31290713	-	1542	Cartpt	GO:0001678;GO:0001678;GO:0001678;GO:0001696;GO:0005184;GO:0005184;GO:0005515;GO:0005576;GO:0005615;GO:0005615;GO:0005615;GO:0005615;GO:0005615;GO:0005615;GO:0005615;GO:0007186;GO:0007186;GO:0007186;GO:0007186;GO:0007186;GO:0007218;GO:0007268;GO:0008343;GO:0008343;GO:0008343;GO:0008343;GO:0008343;GO:0009267;GO:0009267;GO:0009267;GO:0009267;GO:0009267;GO:0009267;GO:0030141;GO:0030141;GO:0032099;GO:…	-	-	S;T	2S2YU;35Q41;3A3Y4;3BRPA;3D8HE;3JH5K;48EU3;49BI2;4Q5HN	CART prepropeptide [Source:RGD Symbol;Acc:2272]	29131	P49192	GO:0001678//cellular glucose homeostasis;GO:0001678//cellular glucose homeostasis;GO:0001678//cellular glucose homeostasis;GO:0001696//gastric acid secretion;GO:0007186//G protein-coupled receptor signaling pathway;GO:0007186//G protein-coupled receptor signaling pathway;GO:0007186//G protein-coupled receptor signaling pathway;GO:0007186//G protein-coupled receptor signaling pathway;GO:0007186//G…	GO:0005576//extracellular region;GO:0005615//extracellular space;GO:0005615//extracellular space;GO:0005615//extracellular space;GO:0005615//extracellular space;GO:0005615//extracellular space;GO:0005615//extracellular space;GO:0005615//extracellular space;GO:0030141//secretory granule;GO:0030141//secretory granule;GO:0045202//synapse;	GO:0005184//neuropeptide hormone activity;GO:0005184//neuropeptide hormone activity;GO:0005515//protein binding;	-
ENSRNOG00000019110	153.147	0	306.294	Inf	Inf	4.98278e-41	6.53664e-39	0	0	0	0	0	0	342	10.8786	269	8.20964	349	11.7334	3	154132328	154136991	-	1829	Ocstamp	GO:0016020;GO:0016021;GO:0016021;GO:0016021;GO:0034241;GO:0034241;GO:0045672;GO:0045672;GO:0071356;GO:0071356;GO:0071391;GO:0071391;GO:0072674;GO:0072674;GO:0090290;GO:0090290;	-	-	S	2QWNK;35H81;39DQQ;3BHQF;3CW4Q;3J7JA;488FB;49559;4Q2BP	osteoclast stimulatory transmembrane protein [Source:RGD Symbol;Acc:1308620]	311639	-	GO:0034241//positive regulation of macrophage fusion;GO:0034241//positive regulation of macrophage fusion;GO:0045672//positive regulation of osteoclast differentiation;GO:0045672//positive regulation of osteoclast differentiation;GO:0071356//cellular response to tumor necrosis factor;GO:0071356//cellular response to tumor necrosis factor;GO:0071391//cellular response to estrogen stimulus;GO:00713…	GO:0016020//membrane;GO:0016021//integral component of membrane;GO:0016021//integral component of membrane;GO:0016021//integral component of membrane;	-	-
ENSRNOG00000019409	10.3234	0	20.6469	Inf	Inf	1.70281e-05	8.00023e-05	0	0	0	0	0	0	13	0.365372	16	0.431455	37	1.09912	1	231532893	231564567	+	2070	Lipk	GO:0016042;GO:0016787;GO:0016788;GO:0016788;GO:0043231;	K24215	EC:3.1.1.-	C;I	KOG2624;35VJD;38E9D;3BA6C;3CTTI;3JPRJ;48QK7;49M67;4Q9X9	lipase, family member K [Source:RGD Symbol;Acc:1309724]	294094	D4A9L7	GO:0016042//lipid catabolic process;	GO:0043231//intracellular membrane-bounded organelle;	GO:0016787//hydrolase activity;GO:0016788//hydrolase activity, acting on ester bonds;GO:0016788//hydrolase activity, acting on ester bonds;	-
ENSRNOG00000019495	26.6975	0	53.3949	Inf	Inf	6.87361e-11	6.98578e-10	0	0	0	0	0	0	46	1.74006	91	3.30271	36	1.43932	9	90509633	90512212	-	1538	Gbx2	GO:0000977;GO:0000977;GO:0000977;GO:0000979;GO:0000979;GO:0000981;GO:0000981;GO:0000981;GO:0001228;GO:0001228;GO:0001569;GO:0001569;GO:0001755;GO:0001755;GO:0003677;GO:0003677;GO:0003677;GO:0005634;GO:0005634;GO:0005634;GO:0005634;GO:0006355;GO:0006355;GO:0006357;GO:0007411;GO:0007411;GO:0021549;GO:0021549;GO:0021555;GO:0021555;GO:0021568;GO:0021568;GO:0021794;GO:0021794;GO:0021884;GO:0021884;GO:…	K09321	-	K	KOG0489;35C8F;38E0J;3BBD4;3D1F8;3J2JJ;480HG;493V7;4PVYE	gastrulation brain homeobox 2 [Source:RGD Symbol;Acc:621866]	114500	G3V8J6	GO:0001569//branching involved in blood vessel morphogenesis;GO:0001569//branching involved in blood vessel morphogenesis;GO:0001755//neural crest cell migration;GO:0001755//neural crest cell migration;GO:0006355//regulation of transcription, DNA-templated;GO:0006355//regulation of transcription, DNA-templated;GO:0006357//regulation of transcription by RNA polymerase II;GO:0007411//axon guidance;…	GO:0005634//nucleus;GO:0005634//nucleus;GO:0005634//nucleus;GO:0005634//nucleus;	GO:0000977//RNA polymerase II transcription regulatory region sequence-specific DNA binding;GO:0000977//RNA polymerase II transcription regulatory region sequence-specific DNA binding;GO:0000977//RNA polymerase II transcription regulatory region sequence-specific DNA binding;GO:0000979//RNA polymerase II core promoter sequence-specific DNA binding;GO:0000979//RNA polymerase II core promoter seque…	-
ENSRNOG00000019695	5.58667	0	11.1733	Inf	Inf	0.000220198	0.000841183	0	0	0	0	0	0	15	1.26842	14	1.13586	6	0.53626	18	55141194	55145565	+	688	Il17b	GO:0005125;GO:0005125;GO:0005125;GO:0005125;GO:0005125;GO:0005576;GO:0005576;GO:0005576;GO:0005615;GO:0006954;GO:0006954;GO:0007165;GO:0050896;GO:1900017;GO:1900017;	K05490	-	S;T	2S074;35HUE;3A2FM;3BQD4;3D7CK;3JDPF;47YXF;48X6Y;4PTR6	interleukin 17B [Source:RGD Symbol;Acc:620614]	116472	G3V8K9	GO:0006954//inflammatory response;GO:0006954//inflammatory response;GO:0007165//signal transduction;GO:0050896//response to stimulus;GO:1900017//positive regulation of cytokine production involved in inflammatory response;GO:1900017//positive regulation of cytokine production involved in inflammatory response;	GO:0005576//extracellular region;GO:0005576//extracellular region;GO:0005576//extracellular region;GO:0005615//extracellular space;	GO:0005125//cytokine activity;GO:0005125//cytokine activity;GO:0005125//cytokine activity;GO:0005125//cytokine activity;GO:0005125//cytokine activity;	ko04657(IL-17 signaling pathway);ko04060(Cytokine-cytokine receptor interaction)
ENSRNOG00000019770	3.58983	0	7.17967	Inf	Inf	0.0045151	0.0127817	0	0	0	0	0	0	5	0.0615514	7	0.082678	11	0.143124	1	135917687	135943333	-	4726	Bnc1	GO:0000182;GO:0000182;GO:0001216;GO:0001216;GO:0005634;GO:0005634;GO:0005634;GO:0005634;GO:0005654;GO:0005730;GO:0005737;GO:0006355;GO:0006356;GO:0006356;GO:0006357;GO:0042060;GO:0045943;GO:0045943;GO:0050679;GO:0051276;GO:1900195;GO:1900195;	K24146	-	S;K	2QR8N;35ATV;38G6S;3BE8N;3CVQD;3J51D;481S7;48XEH;4PXWY	basonuclin 1 [Source:RGD Symbol;Acc:1309042]	365299	F1LUF8	GO:0006355//regulation of transcription, DNA-templated;GO:0006356//regulation of transcription by RNA polymerase I;GO:0006356//regulation of transcription by RNA polymerase I;GO:0006357//regulation of transcription by RNA polymerase II;GO:0042060//wound healing;GO:0045943//positive regulation of transcription by RNA polymerase I;GO:0045943//positive regulation of transcription by RNA polymerase I…	GO:0005634//nucleus;GO:0005634//nucleus;GO:0005634//nucleus;GO:0005634//nucleus;GO:0005654//nucleoplasm;GO:0005730//nucleolus;GO:0005737//cytoplasm;	GO:0000182//rDNA binding;GO:0000182//rDNA binding;GO:0001216//DNA-binding transcription activator activity;GO:0001216//DNA-binding transcription activator activity;	-
ENSRNOG00000019846	12.5357	0	25.0713	Inf	Inf	0.00027995	0.00104717	0	0	0	0	0	0	36	0.157133	5	0.0209391	35	0.161467	1	196916825	196949250	+	13329	Muc5b	GO:0005515;GO:0003674;GO:0005515;GO:0005575;GO:0005615;GO:0005615;GO:0008150;GO:0031012;GO:0042742;GO:0043030;GO:0110165;GO:0005515;GO:0005515;	K13908	-	S;O;W;V	KOG1216;35A7P;38BYG;3BBY5;3CRZ6;3J3SP;4839A;48WYQ;4PVNV	mucin 5B, oligomeric mucus/gel-forming [Source:RGD Symbol;Acc:1561983]	309114	-	GO:0008150//biological_process;GO:0042742//defense response to bacterium;GO:0043030//regulation of macrophage activation;	GO:0005575//cellular_component;GO:0005615//extracellular space;GO:0005615//extracellular space;GO:0031012//extracellular matrix;GO:0110165//cellular anatomical entity;	GO:0005515//protein binding;GO:0003674//molecular_function;GO:0005515//protein binding;GO:0005515//protein binding;GO:0005515//protein binding;	ko04970(Salivary secretion);ko04657(IL-17 signaling pathway)
ENSRNOG00000020109	4.43675	0	8.8735	Inf	Inf	0.00111875	0.00366062	0	0	0	0	0	0	7	0.108455	17	0.252711	5	0.081879	1	80466132	80473531	+	3755	Dmrtc2	GO:0001741;GO:0005634;GO:0006355;GO:0007141;GO:0007290;GO:0036123;GO:0036124;GO:0042802;GO:0043565;GO:0043565;GO:1900111;GO:1900114;GO:0000978;GO:0000981;GO:0001741;GO:0003677;GO:0005634;GO:0005634;GO:0005634;GO:0005634;GO:0006355;GO:0006355;GO:0006357;GO:0007141;GO:0007281;GO:0007290;GO:0007548;GO:0042802;GO:0043565;GO:0043565;GO:0043565;GO:0043565;GO:0046872;GO:1900111;GO:1900114;GO:1990837;	K19493	-	K	KOG3815;35CB2;39X14;3BHM9;3D4DH;3JCTR;484CE;497PP;4PXA3;KOG3815;35CB2;39X14;3BHM9;3D4DH;3JCTR;484CE;497PP;4PXA3	DMRT-like family C2 [Source:RGD Symbol;Acc:1583739]	499100	D3ZH91	GO:0006355//regulation of transcription, DNA-templated;GO:0007141//male meiosis I;GO:0007290//spermatid nucleus elongation;GO:0036123//histone H3-K9 dimethylation;GO:0036124//histone H3-K9 trimethylation;GO:1900111//positive regulation of histone H3-K9 dimethylation;GO:1900114//positive regulation of histone H3-K9 trimethylation;GO:0006355//regulation of transcription, DNA-templated;GO:0006355//r…	GO:0001741//XY body;GO:0005634//nucleus;GO:0001741//XY body;GO:0005634//nucleus;GO:0005634//nucleus;GO:0005634//nucleus;GO:0005634//nucleus;	GO:0042802//identical protein binding;GO:0043565//sequence-specific DNA binding;GO:0043565//sequence-specific DNA binding;GO:0000978//RNA polymerase II cis-regulatory region sequence-specific DNA binding;GO:0000981//DNA-binding transcription factor activity, RNA polymerase II-specific;GO:0003677//DNA binding;GO:0042802//identical protein binding;GO:0043565//sequence-specific DNA binding;GO:004356…	-
ENSRNOG00000020655	3.89083	0	7.78165	Inf	Inf	0.00916549	0.0239665	0	0	0	0	0	0	4	0.262065	18	1.13148	4	0.276987	8	109638285	109639172	+	888	Ucn2	GO:0001664;GO:0005179;GO:0005179;GO:0005576;GO:0005576;GO:0005576;GO:0005615;GO:0005615;GO:0007189;GO:0007586;GO:0007586;GO:0009755;GO:0042562;GO:0051429;GO:0051431;GO:0051431;	K05257	-	S;T	2R23K;35QVX;3A5JK;3BSUM;3DA00;3JHYS;48GD0;49CVB;4Q69A	urocortin 2 [Source:RGD Symbol;Acc:620765]	170896	A1YKY4	GO:0007189//adenylate cyclase-activating G protein-coupled receptor signaling pathway;GO:0007586//digestion;GO:0007586//digestion;GO:0009755//hormone-mediated signaling pathway;	GO:0005576//extracellular region;GO:0005576//extracellular region;GO:0005576//extracellular region;GO:0005615//extracellular space;GO:0005615//extracellular space;	GO:0001664//G protein-coupled receptor binding;GO:0005179//hormone activity;GO:0005179//hormone activity;GO:0042562//hormone binding;GO:0051429//corticotropin-releasing hormone receptor binding;GO:0051431//corticotropin-releasing hormone receptor 2 binding;GO:0051431//corticotropin-releasing hormone receptor 2 binding;	ko04080(Neuroactive ligand-receptor interaction)
ENSRNOG00000020733	4.0095	0	8.01899	Inf	Inf	0.0127146	0.0320367	0	0	0	0	0	0	15	1.48921	4	0.38102	5	0.524668	8	109841729	109843543	-	586	Camp	GO:0001530;GO:0001934;GO:0002227;GO:0002227;GO:0003674;GO:0005576;GO:0005576;GO:0005576;GO:0005615;GO:0005615;GO:0005615;GO:0005737;GO:0006952;GO:0006952;GO:0008284;GO:0019731;GO:0019731;GO:0042119;GO:0042119;GO:0042581;GO:0042581;GO:0042581;GO:0042742;GO:0042742;GO:0042742;GO:0042742;GO:0042742;GO:0042995;GO:0045087;GO:0045087;GO:0045087;GO:0045766;GO:0050829;GO:0050829;GO:0050829;GO:0050830;GO:…	K13916	-	S;O	2SAES;35Q14;3A78E;3BQNE;3DA4G;3JGUP;48E02;49AXW;4Q5PF	cathelicidin antimicrobial peptide [Source:RGD Symbol;Acc:1559878]	316010	G3V8S9	GO:0001934//positive regulation of protein phosphorylation;GO:0002227//innate immune response in mucosa;GO:0002227//innate immune response in mucosa;GO:0006952//defense response;GO:0006952//defense response;GO:0008284//positive regulation of cell population proliferation;GO:0019731//antibacterial humoral response;GO:0019731//antibacterial humoral response;GO:0042119//neutrophil activation;GO:0042…	GO:0005576//extracellular region;GO:0005576//extracellular region;GO:0005576//extracellular region;GO:0005615//extracellular space;GO:0005615//extracellular space;GO:0005615//extracellular space;GO:0005737//cytoplasm;GO:0042581//specific granule;GO:0042581//specific granule;GO:0042581//specific granule;GO:0042995//cell projection;	GO:0001530//lipopolysaccharide binding;GO:0003674//molecular_function;	ko05152(Tuberculosis);ko05150(Staphylococcus aureus infection);ko04970(Salivary secretion);ko04621(NOD-like receptor signaling pathway);ko04613(Neutrophil extracellular trap formation)
ENSRNOG00000022806	5.71948	0	11.439	Inf	Inf	0.00015723	0.000617077	0	0	0	0	0	0	10	0.358241	19	0.65306	8	0.302912	X	56733000	56805937	-	1624	-	GO:0000122;GO:0005634;	K24127	-	S	KOG4562;35FNZ;3AEHQ;3BXQI;3CZ8I;3J26S;486K6;491MQ;4Q7CA	-	317271	B0BN05	GO:0000122//negative regulation of transcription by RNA polymerase II;	GO:0005634//nucleus;	-	-
ENSRNOG00000023627	4.52026	0	9.04053	Inf	Inf	0.00117517	0.00382762	0	0	0	0	0	0	13	0.132991	9	0.0883375	6	0.0648755	5	165979805	166046071	+	5687	Cfap74	-	-	-	S	2QPUP;35AP7;39TKP;3B96G;3CUS6;3J846;484WM;48X7Q;4PW59	cilia and flagella associated protein 74 [Source:RGD Symbol;Acc:2324110]	100362748	-	-	-	-	-
ENSRNOG00000026447	13.9645	0	27.929	Inf	Inf	5.90759e-05	0.000251723	0	0	0	0	0	0	22	0.203034	14	0.123965	52	0.507224	5	158672015	158720806	-	6304	Disp3	GO:0005737;GO:0005737;GO:0016020;GO:0016021;GO:0016021;GO:0016021;GO:0045665;GO:0045665;GO:0045834;GO:0045834;GO:2000179;GO:2000179;	K24683	-	S;T	KOG3664;35J12;39F7A;3BIJN;3CVHG;3J360;4802M;48W3V;4Q0TT	dispatched RND transporter family member 3 [Source:RGD Symbol;Acc:1305820]	313705	-	GO:0045665//negative regulation of neuron differentiation;GO:0045665//negative regulation of neuron differentiation;GO:0045834//positive regulation of lipid metabolic process;GO:0045834//positive regulation of lipid metabolic process;GO:2000179//positive regulation of neural precursor cell proliferation;GO:2000179//positive regulation of neural precursor cell proliferation;	GO:0005737//cytoplasm;GO:0005737//cytoplasm;GO:0016020//membrane;GO:0016021//integral component of membrane;GO:0016021//integral component of membrane;GO:0016021//integral component of membrane;	-	-
ENSRNOG00000026705	9.34447	0	18.6889	Inf	Inf	7.69207e-07	4.47422e-06	0	0	0	0	0	0	20	0.280581	20	0.269204	19	0.281729	4	65420108	65872733	-	4147	Dgki	GO:0003951;GO:0004143;GO:0004143;GO:0005095;GO:0005515;GO:0005737;GO:0007165;GO:0007205;GO:0007265;GO:0007269;GO:0016301;GO:0031267;GO:0032045;GO:0043087;GO:0046579;GO:0046959;GO:0048471;GO:0051966;GO:0060079;GO:0098685;GO:0098978;GO:1900452;GO:2000300;GO:0000166;GO:0003951;GO:0003951;GO:0004143;GO:0004143;GO:0004143;GO:0004143;GO:0004143;GO:0004143;GO:0005095;GO:0005515;GO:0005515;GO:0005524;GO:…	K00901	EC:2.7.1.107	T;G	KOG0782;35EAU;38BQZ;3BAZ2;3CSMM;3J3RI;482WZ;496E5;4PWAV	diacylglycerol kinase, iota [Source:RGD Symbol;Acc:735049]	688705	F1MAB7	GO:0007165//signal transduction;GO:0007205//protein kinase C-activating G protein-coupled receptor signaling pathway;GO:0007265//Ras protein signal transduction;GO:0007269//neurotransmitter secretion;GO:0043087//regulation of GTPase activity;GO:0046579//positive regulation of Ras protein signal transduction;GO:0046959//habituation;GO:0051966//regulation of synaptic transmission, glutamatergic;GO:…	GO:0005737//cytoplasm;GO:0032045//guanyl-nucleotide exchange factor complex;GO:0048471//perinuclear region of cytoplasm;GO:0098685//Schaffer collateral - CA1 synapse;GO:0098978//glutamatergic synapse;GO:0005634//nucleus;GO:0005634//nucleus;GO:0005634//nucleus;GO:0005737//cytoplasm;GO:0005737//cytoplasm;GO:0005829//cytosol;GO:0005829//cytosol;GO:0005886//plasma membrane;GO:0008021//synaptic vesicl…	GO:0003951//NAD+ kinase activity;GO:0004143//diacylglycerol kinase activity;GO:0004143//diacylglycerol kinase activity;GO:0005095//GTPase inhibitor activity;GO:0005515//protein binding;GO:0016301//kinase activity;GO:0031267//small GTPase binding;GO:0000166//nucleotide binding;GO:0003951//NAD+ kinase activity;GO:0003951//NAD+ kinase activity;GO:0004143//diacylglycerol kinase activity;GO:0004143//d…	ko05231(Choline metabolism in cancer);ko04072(Phospholipase D signaling pathway);ko04070(Phosphatidylinositol signaling system);ko00564(Glycerophospholipid metabolism);ko00561(Glycerolipid metabolism)
ENSRNOG00000026952	2.88566	0	5.77131	Inf	Inf	0.0129634	0.0325883	0	0	0	0	0	0	3	0.0425799	10	0.136178	6	0.090009	13	65915097	65968954	-	4099	Rgsl1	-	-	-	S	2QPIJ;35F3X;38FCR;3BIZ4;3D3IW;3J7UF;47ZJ5;48X0C;4PX2U	regulator of G-protein signaling like 1 [Source:RGD Symbol;Acc:1584051]	-	-	-	-	-	-
ENSRNOG00000028043	3.18897	0	6.37794	Inf	Inf	0.0126334	0.0318625	0	0	0	0	0	0	5	0.186111	2	0.0714261	13	0.511442	14	17270146	17289511	-	1563	Cxcl3	GO:0005576;GO:0006935;GO:0006952;GO:0006955;GO:0008009;GO:0005576;GO:0006935;GO:0006952;GO:0006955;GO:0008009;GO:0005125;GO:0005576;GO:0005576;GO:0005576;GO:0005615;GO:0005615;GO:0005615;GO:0006935;GO:0006935;GO:0006935;GO:0006952;GO:0006952;GO:0006954;GO:0006954;GO:0006954;GO:0006955;GO:0006955;GO:0007204;GO:0008009;GO:0008009;GO:0008009;GO:0008009;GO:0008009;GO:0030593;GO:0030593;GO:0030593;GO:…	K05505	-	M;T	2S7MM;3AN5U;3C1H4;3D9P3;3JHGA;48FJD;49CIQ	C-X-C motif chemokine ligand 3 [Source:RGD Symbol;Acc:621812]	171551	Q10746	GO:0006935//chemotaxis;GO:0006952//defense response;GO:0006955//immune response;GO:0006935//chemotaxis;GO:0006952//defense response;GO:0006955//immune response;GO:0006935//chemotaxis;GO:0006935//chemotaxis;GO:0006935//chemotaxis;GO:0006952//defense response;GO:0006952//defense response;GO:0006954//inflammatory response;GO:0006954//inflammatory response;GO:0006954//inflammatory response;GO:0006955…	GO:0005576//extracellular region;GO:0005576//extracellular region;GO:0005576//extracellular region;GO:0005576//extracellular region;GO:0005576//extracellular region;GO:0005615//extracellular space;GO:0005615//extracellular space;GO:0005615//extracellular space;	GO:0008009//chemokine activity;GO:0008009//chemokine activity;GO:0005125//cytokine activity;GO:0008009//chemokine activity;GO:0008009//chemokine activity;GO:0008009//chemokine activity;GO:0008009//chemokine activity;GO:0008009//chemokine activity;GO:0045236//CXCR chemokine receptor binding;	ko05417(Lipid and atherosclerosis);ko05323(Rheumatoid arthritis);ko05167(Kaposi sarcoma-associated herpesvirus infection);ko05146(Amoebiasis);ko05134(Legionellosis);ko04936(Alcoholic liver disease);ko04668(TNF signaling pathway);ko04657(IL-17 signaling pathway);ko04621(NOD-like receptor signaling pathway);ko04064(NF-kappa B signaling pathway);ko04062(Chemokine signaling pathway);ko04061(Viral pro…
ENSRNOG00000028250	8.25547	0	16.5109	Inf	Inf	3.88148e-06	2.03503e-05	0	0	0	0	0	0	17	0.447729	15	0.379037	20	0.556733	13	45134834	45145381	-	2209	Lax1	GO:0002250;GO:0002376;GO:0005886;GO:0005886;GO:0006955;GO:0006955;GO:0006955;GO:0006955;GO:0016020;GO:0016021;GO:0016021;GO:0019901;GO:0035556;GO:0035556;GO:0042113;GO:0042169;GO:0043407;GO:0046649;GO:0046649;GO:0050851;GO:0050851;GO:0050868;GO:0050868;GO:0051249;GO:0051249;	-	-	S	2SP30;35DVW;38CIF;3BNNR;3CYXV;3J3I2;47YYK;492CN;4PUS2	lymphocyte transmembrane adaptor 1 [Source:RGD Symbol;Acc:1563522]	498232	Q5FVQ5	GO:0002250//adaptive immune response;GO:0002376//immune system process;GO:0006955//immune response;GO:0006955//immune response;GO:0006955//immune response;GO:0006955//immune response;GO:0035556//intracellular signal transduction;GO:0035556//intracellular signal transduction;GO:0042113//B cell activation;GO:0043407//negative regulation of MAP kinase activity;GO:0046649//lymphocyte activation;GO:00…	GO:0005886//plasma membrane;GO:0005886//plasma membrane;GO:0016020//membrane;GO:0016021//integral component of membrane;GO:0016021//integral component of membrane;	GO:0019901//protein kinase binding;GO:0042169//SH2 domain binding;	-
ENSRNOG00000028436	6.35239	0	12.7048	Inf	Inf	6.72605e-05	0.000283269	0	0	0	0	0	0	14	0.810445	13	0.722043	13	0.795407	10	88560248	88561252	+	1005	Rprml	GO:0016020;GO:0016021;	-	-	S	2S6BR;35QD8;3A2W0;3BQ9S;3D7N3;3JGX5;48EKT;49BNB;4Q5HM	reprimo-like [Source:RGD Symbol;Acc:1589060]	685826	D3Z960	-	GO:0016020//membrane;GO:0016021//integral component of membrane;	-	-
ENSRNOG00000029423	3.86137	0	7.72274	Inf	Inf	0.00285623	0.00851162	0	0	0	0	0	0	5	0.341824	10	0.655928	10	0.722575	3	57334747	57335597	-	851	AABR07052519.1	GO:0000470;GO:0003723;GO:0003723;GO:0005840;GO:0022625;GO:0022625;GO:0042254;GO:0042254;GO:1990904;GO:1990904;GO:1990904;	-	-	J	35GD4;38EEJ;3BAKG;3CY8U;3J3ZM;488QM	-	-	-	GO:0000470//maturation of LSU-rRNA;GO:0042254//ribosome biogenesis;GO:0042254//ribosome biogenesis;	GO:0005840//ribosome;GO:0022625//cytosolic large ribosomal subunit;GO:0022625//cytosolic large ribosomal subunit;GO:1990904//ribonucleoprotein complex;GO:1990904//ribonucleoprotein complex;GO:1990904//ribonucleoprotein complex;	GO:0003723//RNA binding;GO:0003723//RNA binding;	-
ENSRNOG00000029520	4.87572	0	9.75145	Inf	Inf	0.000620233	0.00215122	0	0	0	0	0	0	7	0.119323	7	0.114485	17	0.306284	15	50452312	50455724	-	3413	AC110315.1	-	-	-	-	-	-	-	-	-	-	-	-
ENSRNOG00000030224	7.15074	0	14.3015	Inf	Inf	1.808e-05	8.45575e-05	0	0	0	0	0	0	11	0.638685	18	1.00274	17	1.04326	10	98813794	98814795	-	1002	AABR07030729.1	GO:0000166;GO:0004365;GO:0004365;GO:0004365;GO:0005829;GO:0006006;GO:0006006;GO:0006096;GO:0006096;GO:0016491;GO:0016620;GO:0016620;GO:0050661;GO:0050661;GO:0051287;GO:0051287;GO:0051287;	-	-	-	-	-	-	-	GO:0006006//glucose metabolic process;GO:0006006//glucose metabolic process;GO:0006096//glycolytic process;GO:0006096//glycolytic process;	GO:0005829//cytosol;	GO:0000166//nucleotide binding;GO:0004365//glyceraldehyde-3-phosphate dehydrogenase (NAD+) (phosphorylating) activity;GO:0004365//glyceraldehyde-3-phosphate dehydrogenase (NAD+) (phosphorylating) activity;GO:0004365//glyceraldehyde-3-phosphate dehydrogenase (NAD+) (phosphorylating) activity;GO:0016491//oxidoreductase activity;GO:0016620//oxidoreductase activity, acting on the aldehyde or oxo grou…	-
ENSRNOG00000030848	16.8924	0	33.7848	Inf	Inf	7.76918e-05	0.000323372	0	0	0	0	0	0	52	1.082	44	0.878418	9	0.197933	12	34454218	34468983	-	2796	Myl2	GO:0005509;GO:0002026;GO:0003007;GO:0003785;GO:0005509;GO:0005509;GO:0005509;GO:0005509;GO:0005737;GO:0005737;GO:0005856;GO:0007507;GO:0007507;GO:0007507;GO:0008307;GO:0009791;GO:0015629;GO:0016459;GO:0030016;GO:0030016;GO:0030308;GO:0031672;GO:0042694;GO:0042694;GO:0043292;GO:0046872;GO:0055001;GO:0055003;GO:0055010;GO:0060047;GO:0060048;GO:0060048;GO:0061049;GO:0097512;GO:0098735;GO:0098735;GO:…	-	-	Z;T;D	KOG0031	myosin light chain 2 [Source:RGD Symbol;Acc:1564245]	-	-	GO:0002026//regulation of the force of heart contraction;GO:0003007//heart morphogenesis;GO:0007507//heart development;GO:0007507//heart development;GO:0007507//heart development;GO:0009791//post-embryonic development;GO:0030308//negative regulation of cell growth;GO:0042694//muscle cell fate specification;GO:0042694//muscle cell fate specification;GO:0055001//muscle cell development;GO:0055003//…	GO:0005737//cytoplasm;GO:0005737//cytoplasm;GO:0005856//cytoskeleton;GO:0015629//actin cytoskeleton;GO:0016459//myosin complex;GO:0030016//myofibril;GO:0030016//myofibril;GO:0031672//A band;GO:0043292//contractile fiber;GO:0097512//cardiac myofibril;	GO:0005509//calcium ion binding;GO:0003785//actin monomer binding;GO:0005509//calcium ion binding;GO:0005509//calcium ion binding;GO:0005509//calcium ion binding;GO:0005509//calcium ion binding;GO:0008307//structural constituent of muscle;GO:0046872//metal ion binding;GO:0005509//calcium ion binding;GO:0005509//calcium ion binding;	-
ENSRNOG00000032086	5.91922	0	11.8384	Inf	Inf	0.000134034	0.000534201	0	0	0	0	0	0	12	0.660493	7	0.369665	18	1.04715	9	12817846	12827133	+	1057	AABR07066753.1	-	-	-	-	-	-	-	-	-	-	-	-
ENSRNOG00000032195	4.86623	0	9.73245	Inf	Inf	0.000625013	0.00216658	0	0	0	0	0	0	10	0.881491	13	1.09947	8	0.745347	3	57984047	58004806	+	660	-	GO:0007021;GO:0007021;GO:0007023;GO:0007023;GO:0048487;GO:0048487;	-	-	-	-	uncharacterized LOC103695172 [Source:RGD Symbol;Acc:9422868]	103695172	Q7TPI6	GO:0007021//tubulin complex assembly;GO:0007021//tubulin complex assembly;GO:0007023//post-chaperonin tubulin folding pathway;GO:0007023//post-chaperonin tubulin folding pathway;	-	GO:0048487//beta-tubulin binding;GO:0048487//beta-tubulin binding;	-
ENSRNOG00000034230	10.4593	0	20.9186	Inf	Inf	1.36785e-07	8.91511e-07	0	0	0	0	0	0	15	0.225381	21	0.30274	31	0.49231	2	172790934	172829753	+	3872	Cd5l	GO:0005044;GO:0016020;GO:0004252;GO:0005044;GO:0005044;GO:0005886;GO:0005886;GO:0006897;GO:0009986;GO:0016020;GO:0016020;GO:0030449;GO:0031638;GO:1903661;GO:0005044;GO:0016020;GO:0005044;GO:0016020;GO:0004888;GO:0005887;GO:0007166;GO:0009986;GO:0015026;GO:0016020;GO:0016021;GO:0042113;GO:0004888;GO:0005887;GO:0007166;GO:0009986;GO:0015026;GO:0016020;GO:0016021;GO:0042113;	K06727	-	S;T	2SHID;35IV5;38NGV;3BDZ8;3D2JF;3JE8Q;4891Y;499G7;4Q89M;2S65W;35DKQ;38YIZ;3BMBE;3D010;3J519;48BBA;491TZ;4Q9E9	Fc receptor-like 1 [Source:RGD Symbol;Acc:1589411]	680665	A0A1W2Q6J8	GO:0006897//endocytosis;GO:0030449//regulation of complement activation;GO:0031638//zymogen activation;GO:1903661//positive regulation of complement-dependent cytotoxicity;GO:0007166//cell surface receptor signaling pathway;GO:0042113//B cell activation;GO:0007166//cell surface receptor signaling pathway;GO:0042113//B cell activation;	GO:0016020//membrane;GO:0005886//plasma membrane;GO:0005886//plasma membrane;GO:0009986//cell surface;GO:0016020//membrane;GO:0016020//membrane;GO:0016020//membrane;GO:0016020//membrane;GO:0005887//integral component of plasma membrane;GO:0009986//cell surface;GO:0016020//membrane;GO:0016021//integral component of membrane;GO:0005887//integral component of plasma membrane;GO:0009986//cell surface…	GO:0005044//scavenger receptor activity;GO:0004252//serine-type endopeptidase activity;GO:0005044//scavenger receptor activity;GO:0005044//scavenger receptor activity;GO:0005044//scavenger receptor activity;GO:0005044//scavenger receptor activity;GO:0004888//transmembrane signaling receptor activity;GO:0015026//coreceptor activity;GO:0004888//transmembrane signaling receptor activity;GO:0015026//…	-
ENSRNOG00000039383	6.14262	0	12.2852	Inf	Inf	8.90975e-05	0.000366475	0	0	0	0	0	0	15	0.706048	19	0.858066	5	0.24875	4	57880019	57890820	+	1236	Fam71f2	GO:0001675;GO:0001675;GO:0001675;GO:0005794;GO:0005794;GO:0005794;	-	-	S	2S7XV;35KK7;3A2BN;3BQAB;3D3V9;3J89V;487NX;491VQ;4PVVP	family with sequence similarity 71, member F2 [Source:RGD Symbol;Acc:1561814]	500060	Q5RJN7	GO:0001675//acrosome assembly;GO:0001675//acrosome assembly;GO:0001675//acrosome assembly;	GO:0005794//Golgi apparatus;GO:0005794//Golgi apparatus;GO:0005794//Golgi apparatus;	-	-
ENSRNOG00000039761	3.33804	0	6.67608	Inf	Inf	0.0062559	0.0170697	0	0	0	0	0	0	3	0.187069	11	0.658107	8	0.527255	10	12127874	12129839	-	933	Olr1366	GO:0003008;GO:0004930;GO:0004930;GO:0004930;GO:0004984;GO:0004984;GO:0004984;GO:0005886;GO:0007165;GO:0007186;GO:0007186;GO:0007186;GO:0016020;GO:0016021;GO:0016021;GO:0016021;GO:0038023;GO:0050911;	-	-	-	-	olfactory receptor 1366 [Source:RGD Symbol;Acc:1332862]	-	-	GO:0003008//system process;GO:0007165//signal transduction;GO:0007186//G protein-coupled receptor signaling pathway;GO:0007186//G protein-coupled receptor signaling pathway;GO:0007186//G protein-coupled receptor signaling pathway;GO:0050911//detection of chemical stimulus involved in sensory perception of smell;	GO:0005886//plasma membrane;GO:0016020//membrane;GO:0016021//integral component of membrane;GO:0016021//integral component of membrane;GO:0016021//integral component of membrane;	GO:0004930//G protein-coupled receptor activity;GO:0004930//G protein-coupled receptor activity;GO:0004930//G protein-coupled receptor activity;GO:0004984//olfactory receptor activity;GO:0004984//olfactory receptor activity;GO:0004984//olfactory receptor activity;GO:0038023//signaling receptor activity;	-
ENSRNOG00000040101	4.42356	0	8.84711	Inf	Inf	0.00126988	0.00410358	0	0	0	0	0	0	11	2.34418	13	2.65807	4	0.900969	17	488817	489089	-	273	AABR07026805.2	GO:0005509;GO:0005509;GO:0005509;GO:0005615;GO:0005737;GO:0042127;GO:0042127;GO:0044548;GO:0046872;GO:0048306;GO:0048306;GO:0048306;	-	-	S;T	2SS6H;35QQ3;3A7CD;3BTCP;3D8CE;3JHGV;48FHY;49C97;4Q60P	similar to S100 calcium binding protein A11 (calizzarin) [Source:RGD Symbol;Acc:1563581]	502110	-	GO:0042127//regulation of cell population proliferation;GO:0042127//regulation of cell population proliferation;	GO:0005615//extracellular space;GO:0005737//cytoplasm;	GO:0005509//calcium ion binding;GO:0005509//calcium ion binding;GO:0005509//calcium ion binding;GO:0044548//S100 protein binding;GO:0046872//metal ion binding;GO:0048306//calcium-dependent protein binding;GO:0048306//calcium-dependent protein binding;GO:0048306//calcium-dependent protein binding;	-
ENSRNOG00000042078	2.7918	0	5.5836	Inf	Inf	0.0157703	0.0386772	0	0	0	0	0	0	4	0.275401	7	0.46241	7	0.509394	8	19566075	19567171	+	845	Icam4	GO:0005178;GO:0005737;GO:0005887;GO:0007155;GO:0007155;GO:0016020;GO:0016020;GO:0016020;GO:0016021;GO:0098609;GO:0098609;GO:0110165;	K06581	-	S	2TF7V;35FYZ;39XS9;3BMEY;3D2KN;3JDZ8;4888E;49842;4PSX7	intercellular adhesion molecule 4, Landsteiner- Wiener blood group [Source:RGD Symbol;Acc:1308971]	298702	D3ZP29	GO:0007155//cell adhesion;GO:0007155//cell adhesion;GO:0098609//cell-cell adhesion;GO:0098609//cell-cell adhesion;	GO:0005737//cytoplasm;GO:0005887//integral component of plasma membrane;GO:0016020//membrane;GO:0016020//membrane;GO:0016020//membrane;GO:0016021//integral component of membrane;GO:0110165//cellular anatomical entity;	GO:0005178//integrin binding;	-
ENSRNOG00000042251	53.0233	0	106.047	Inf	Inf	0.000161652	0.000633355	0	0	0	0	0	0	164	6.82005	0	0	154	6.76886	10	100083490	100115821	-	1399	AABR07030771.1	-	-	-	-	-	Cd300 molecule-like family member D [Source:RGD Symbol;Acc:2319739]	-	-	-	-	-	-
ENSRNOG00000042327	8.19383	0	16.3877	Inf	Inf	0.000854684	0.00286968	0	0	0	0	0	0	28	0.31064	15	0.159667	7	0.082082	2	54003862	54063984	+	5244	Mroh2b	GO:0001669;GO:0001669;GO:0005737;GO:0005737;GO:0010737;GO:0036126;GO:0097225;	-	-	S	KOG2032;35EWC;39XBH;3BAK8;3D2QX;3JFQX;483Q6;494UZ;4Q19X	maestro heat-like repeat family member 2B [Source:RGD Symbol;Acc:1305413]	-	-	GO:0010737//protein kinase A signaling;	GO:0001669//acrosomal vesicle;GO:0001669//acrosomal vesicle;GO:0005737//cytoplasm;GO:0005737//cytoplasm;GO:0036126//sperm flagellum;GO:0097225//sperm midpiece;	-	-
ENSRNOG00000042468	9.73593	0	19.4719	Inf	Inf	3.67152e-07	2.24226e-06	0	0	0	0	0	0	15	0.789038	29	1.46362	19	1.05636	9	12843566	12857392	+	1106	-	GO:0009986;GO:0038023;GO:0009986;GO:0016020;GO:0016021;GO:0038023;	-	-	S	2SU0J;3A8U3;3BUP5;3D716;3JGQD;48E63;49AZ2;2SU0J;3A8U3;3BUP5;3D716;3JGQD;48E63;49AZ2	similar to natural cytotoxicity triggering receptor 2 [Source:RGD Symbol;Acc:1585869]	680920	-	-	GO:0009986//cell surface;GO:0009986//cell surface;GO:0016020//membrane;GO:0016021//integral component of membrane;	GO:0038023//signaling receptor activity;GO:0038023//signaling receptor activity;	-
ENSRNOG00000045888	30.889	0	61.778	Inf	Inf	4.83629e-08	3.36811e-07	0	0	0	0	0	0	92	7.49638	63	4.92525	36	3.10039	10	100228430	100232879	+	714	RGD1562667	GO:0004888;GO:0005886;GO:0016020;GO:0016021;	K06719	-	-	-	similar to leukocyte mono-Ig-like receptor2 [Source:RGD Symbol;Acc:1562667]	501742	-	-	GO:0005886//plasma membrane;GO:0016020//membrane;GO:0016021//integral component of membrane;	GO:0004888//transmembrane signaling receptor activity;	-
ENSRNOG00000046076	7.58708	0	15.1742	Inf	Inf	9.15307e-06	4.50038e-05	0	0	0	0	0	0	12	0.700944	22	1.23296	15	0.926071	10	105715961	105719813	+	996	Tspan10	GO:0005887;GO:0016020;GO:0016021;GO:0016021;GO:0016021;GO:0019899;GO:0051604;GO:0072594;	K17351	-	-	-	tetraspanin 10 [Source:RGD Symbol;Acc:1590062]	688308	-	GO:0051604//protein maturation;GO:0072594//establishment of protein localization to organelle;	GO:0005887//integral component of plasma membrane;GO:0016020//membrane;GO:0016021//integral component of membrane;GO:0016021//integral component of membrane;GO:0016021//integral component of membrane;	GO:0019899//enzyme binding;	-
ENSRNOG00000046121	14.1088	0	28.2176	Inf	Inf	0.00154612	0.00490297	0	0	0	0	0	0	41	2.99663	0	0	44	3.39901	10	100121682	100126092	-	796	AABR07030793.1	GO:0004888;GO:0005886;GO:0016020;GO:0016021;	-	-	S;T	2S8BD;35QCS;3AAFQ;3BQP6;3D7M8;3JH5B;48F0E;49BKS;4Q8SA	CMRF35-like molecule-like [Source:RGD Symbol;Acc:6502330]	-	-	-	GO:0005886//plasma membrane;GO:0016020//membrane;GO:0016021//integral component of membrane;	GO:0004888//transmembrane signaling receptor activity;	-
ENSRNOG00000046132	5.0022	0	10.0044	Inf	Inf	0.000444847	0.00159898	0	0	0	0	0	0	4	0.3463	16	1.32903	13	1.18956	16	35586200	35651524	-	672	AABR07024439.1	-	-	-	-	-	-	-	-	-	-	-	-
ENSRNOG00000046365	7.02796	0	14.0559	Inf	Inf	2.22995e-05	0.000102682	0	0	0	0	0	0	13	0.323905	19	0.454206	13	0.342349	20	27390113	27410692	-	2335	Oit3	GO:0005201;GO:0005509;GO:0005509;GO:0005515;GO:0005615;GO:0005634;GO:0005635;GO:0009986;GO:1903118;GO:1903118;GO:0005509;	K24431	-	S;T	2QW18;35J3I;38DK5;3BGNJ;3CXC2;3JARY;488C1;493XK;4PT9X	oncoprotein induced transcript 3 [Source:RGD Symbol;Acc:735082]	294559	Q6V0K7	GO:1903118//urate homeostasis;GO:1903118//urate homeostasis;	GO:0005615//extracellular space;GO:0005634//nucleus;GO:0005635//nuclear envelope;GO:0009986//cell surface;	GO:0005201//extracellular matrix structural constituent;GO:0005509//calcium ion binding;GO:0005509//calcium ion binding;GO:0005515//protein binding;GO:0005509//calcium ion binding;	-
ENSRNOG00000046548	5.05077	0	10.1015	Inf	Inf	0.00240391	0.00729535	0	0	0	0	0	0	9	0.695359	21	1.55672	3	0.244985	X	116537994	116541965	+	753	-	GO:0000981;GO:0000981;GO:0003677;GO:0003677;GO:0003677;GO:0005634;GO:0006357;	-	-	-	-	-	24631	Q63630	GO:0006357//regulation of transcription by RNA polymerase II;	GO:0005634//nucleus;	GO:0000981//DNA-binding transcription factor activity, RNA polymerase II-specific;GO:0000981//DNA-binding transcription factor activity, RNA polymerase II-specific;GO:0003677//DNA binding;GO:0003677//DNA binding;GO:0003677//DNA binding;	-
ENSRNOG00000046788	54.4785	0	108.957	Inf	Inf	3.52166e-13	4.57445e-12	0	0	0	0	0	0	151	24.4026	93	14.42	93	15.8852	2	178344834	178345193	-	360	AABR07012317.1	GO:0008544;GO:0008544;GO:0031424;	-	-	-	-	uncharacterized LOC103691629 [Source:RGD Symbol;Acc:9269374]	-	-	GO:0008544//epidermis development;GO:0008544//epidermis development;GO:0031424//keratinization;	-	-	-
ENSRNOG00000046863	18.7678	0	37.5356	Inf	Inf	1.02541e-10	1.02525e-09	0	0	0	0	0	0	20	1.21585	59	3.44133	44	2.82718	13	31471150	31472689	+	957	C1ql2	GO:0005515;GO:0005576;GO:0005576;GO:0005576;GO:0005615;GO:0032991;GO:0032991;GO:0042802;GO:0042802;	K23284	-	S	2QUZ7;35P3D;38DJZ;3BIVQ;3D1PV;3JC3H;48075;4938U;4PZSJ	complement C1q like 2 [Source:RGD Symbol;Acc:1594583]	288979	A0A3B0IP42	-	GO:0005576//extracellular region;GO:0005576//extracellular region;GO:0005576//extracellular region;GO:0005615//extracellular space;GO:0032991//protein-containing complex;GO:0032991//protein-containing complex;	GO:0005515//protein binding;GO:0042802//identical protein binding;GO:0042802//identical protein binding;	-
ENSRNOG00000048239	5.72264	0	11.4453	Inf	Inf	0.000156827	0.000616108	0	0	0	0	0	0	9	0.195887	17	0.355006	11	0.25305	9	75766770	75771084	-	2673	Cxcr1	GO:0004918;GO:0004918;GO:0004930;GO:0004930;GO:0004930;GO:0005886;GO:0006935;GO:0006935;GO:0006935;GO:0006955;GO:0007165;GO:0007166;GO:0007166;GO:0007186;GO:0007186;GO:0007186;GO:0007204;GO:0009897;GO:0016020;GO:0016021;GO:0016021;GO:0016021;GO:0016493;GO:0016494;GO:0016494;GO:0019722;GO:0019957;GO:0019959;GO:0019959;GO:0030593;GO:0031623;GO:0031623;GO:0038112;GO:0060326;GO:0070098;	K04175	-	-	-	C-X-C motif chemokine receptor 1 [Source:RGD Symbol;Acc:2905]	54258	P70612	GO:0006935//chemotaxis;GO:0006935//chemotaxis;GO:0006935//chemotaxis;GO:0006955//immune response;GO:0007165//signal transduction;GO:0007166//cell surface receptor signaling pathway;GO:0007166//cell surface receptor signaling pathway;GO:0007186//G protein-coupled receptor signaling pathway;GO:0007186//G protein-coupled receptor signaling pathway;GO:0007186//G protein-coupled receptor signaling pat…	GO:0005886//plasma membrane;GO:0009897//external side of plasma membrane;GO:0016020//membrane;GO:0016021//integral component of membrane;GO:0016021//integral component of membrane;GO:0016021//integral component of membrane;	GO:0004918//interleukin-8 receptor activity;GO:0004918//interleukin-8 receptor activity;GO:0004930//G protein-coupled receptor activity;GO:0004930//G protein-coupled receptor activity;GO:0004930//G protein-coupled receptor activity;GO:0016493//C-C chemokine receptor activity;GO:0016494//C-X-C chemokine receptor activity;GO:0016494//C-X-C chemokine receptor activity;GO:0019957//C-C chemokine bindi…	ko04144(Endocytosis);ko04072(Phospholipase D signaling pathway);ko04062(Chemokine signaling pathway);ko04061(Viral protein interaction with cytokine and cytokine receptor);ko04060(Cytokine-cytokine receptor interaction)
ENSRNOG00000049827	2.63671	0	5.27342	Inf	Inf	0.020202	0.0480366	0	0	0	0	0	0	4	0.401923	7	0.674847	6	0.637214	2	153468977	153469555	+	579	Arl14	GO:0000166;GO:0003924;GO:0003924;GO:0005525;GO:0005525;GO:0005525;GO:0005525;GO:0005886;GO:0006886;GO:0016192;	K17200	-	T;D;L;B;U	KOG0070;35ERP;39UXZ;3BKJ8;3D0Z3;3J6RC;48658;492VS;4Q1SG	ADP-ribosylation factor like GTPase 14 [Source:RGD Symbol;Acc:9465124]	103690167	M0R6N0	GO:0006886//intracellular protein transport;GO:0016192//vesicle-mediated transport;	GO:0005886//plasma membrane;	GO:0000166//nucleotide binding;GO:0003924//GTPase activity;GO:0003924//GTPase activity;GO:0005525//GTP binding;GO:0005525//GTP binding;GO:0005525//GTP binding;GO:0005525//GTP binding;	-
ENSRNOG00000050035	4.80848	0	9.61695	Inf	Inf	0.00058482	0.00204449	0	0	0	0	0	0	4	0.0724287	19	0.330087	9	0.172244	3	157474642	157490822	-	3213	Sall4	GO:0000122;GO:0000122;GO:0000792;GO:0000792;GO:0000978;GO:0000981;GO:0001701;GO:0001701;GO:0001833;GO:0001833;GO:0001843;GO:0001843;GO:0003281;GO:0003281;GO:0003674;GO:0005575;GO:0005634;GO:0005634;GO:0005634;GO:0005654;GO:0006357;GO:0007507;GO:0007507;GO:0008150;GO:0009888;GO:0009888;GO:0019827;GO:0021915;GO:0021915;GO:0030326;GO:0030326;GO:0032991;GO:0032991;GO:0035019;GO:0043231;GO:0045944;GO:…	K19871	-	A;K	KOG1074;35NTE;38H2X;3BJTF;3CWCV;3JE9G;48BJT;494GQ;4PZSX	spalt-like transcription factor 4 [Source:RGD Symbol;Acc:1597672]	686412	M0RDM1	GO:0000122//negative regulation of transcription by RNA polymerase II;GO:0000122//negative regulation of transcription by RNA polymerase II;GO:0001701//in utero embryonic development;GO:0001701//in utero embryonic development;GO:0001833//inner cell mass cell proliferation;GO:0001833//inner cell mass cell proliferation;GO:0001843//neural tube closure;GO:0001843//neural tube closure;GO:0003281//ven…	GO:0000792//heterochromatin;GO:0000792//heterochromatin;GO:0005575//cellular_component;GO:0005634//nucleus;GO:0005634//nucleus;GO:0005634//nucleus;GO:0005654//nucleoplasm;GO:0032991//protein-containing complex;GO:0032991//protein-containing complex;GO:0043231//intracellular membrane-bounded organelle;GO:0000792//heterochromatin;GO:0005575//cellular_component;GO:0005634//nucleus;GO:0005634//nucleu…	GO:0000978//RNA polymerase II cis-regulatory region sequence-specific DNA binding;GO:0000981//DNA-binding transcription factor activity, RNA polymerase II-specific;GO:0003674//molecular_function;GO:0000978//RNA polymerase II cis-regulatory region sequence-specific DNA binding;GO:0000981//DNA-binding transcription factor activity, RNA polymerase II-specific;GO:0003674//molecular_function;	-
ENSRNOG00000051015	12.0172	0	24.0344	Inf	Inf	1.44508e-08	1.08261e-07	0	0	0	0	0	0	25	1.75872	38	2.56486	14	1.04096	9	2006563	2009715	-	827	Cd70	GO:0002020;GO:0002020;GO:0002456;GO:0002456;GO:0005125;GO:0005125;GO:0005164;GO:0005164;GO:0005515;GO:0005886;GO:0005886;GO:0005886;GO:0006955;GO:0006955;GO:0016020;GO:0016020;GO:0016020;GO:0016021;GO:0019724;GO:0019724;GO:0033209;GO:0033209;GO:0042100;GO:0042100;GO:0097191;GO:0097191;	K05470	-	S	2TEKD;35PVY;3A6HJ;3BTCB;3D6TQ;3JGKJ;48EWQ;49B5Y;4Q5Q0	Cd70 molecule [Source:RGD Symbol;Acc:1588573]	301132	-	GO:0002456//T cell mediated immunity;GO:0002456//T cell mediated immunity;GO:0006955//immune response;GO:0006955//immune response;GO:0019724//B cell mediated immunity;GO:0019724//B cell mediated immunity;GO:0033209//tumor necrosis factor-mediated signaling pathway;GO:0033209//tumor necrosis factor-mediated signaling pathway;GO:0042100//B cell proliferation;GO:0042100//B cell proliferation;GO:0097…	GO:0005886//plasma membrane;GO:0005886//plasma membrane;GO:0005886//plasma membrane;GO:0016020//membrane;GO:0016020//membrane;GO:0016020//membrane;GO:0016021//integral component of membrane;	GO:0002020//protease binding;GO:0002020//protease binding;GO:0005125//cytokine activity;GO:0005125//cytokine activity;GO:0005164//tumor necrosis factor receptor binding;GO:0005164//tumor necrosis factor receptor binding;GO:0005515//protein binding;	ko04060(Cytokine-cytokine receptor interaction)
ENSRNOG00000051330	3.56122	0	7.12245	Inf	Inf	0.00928058	0.0242359	0	0	0	0	0	0	2	0.169123	16	1.29813	6	0.53626	1	219079683	219084806	+	688	AABR07006538.1	-	-	-	-	-	uncharacterized LOC100911842 [Source:RGD Symbol;Acc:6490675]	-	-	-	-	-	-
ENSRNOG00000053397	9.12191	0	18.2438	Inf	Inf	9.12692e-07	5.22179e-06	0	0	0	0	0	0	13	0.802886	25	1.48141	21	1.37082	X	147309663	147332418	+	942	Fmr1nb	GO:0016020;GO:0016021;	-	-	-	-	FMR1 neighbor [Source:RGD Symbol;Acc:1564059]	293918	A0A0G2K2Z5	-	GO:0016020//membrane;GO:0016021//integral component of membrane;	-	-
ENSRNOG00000055934	7.70015	0	15.4003	Inf	Inf	7.49056e-06	3.73659e-05	0	0	0	0	0	0	9	0.284414	20	0.606404	21	0.70142	1	86014188	86030006	+	1841	Dmkn	GO:0005615;GO:1903575;GO:1903575;GO:1903575;GO:0005615;GO:0005615;GO:1903575;GO:1903575;GO:1903575;GO:1903575;GO:0005615;GO:1903575;GO:1903575;GO:1903575;	-	-	-	-	dermokine [Source:RGD Symbol;Acc:1561521]	361548	B2RYK9	GO:1903575//cornified envelope assembly;GO:1903575//cornified envelope assembly;GO:1903575//cornified envelope assembly;GO:1903575//cornified envelope assembly;GO:1903575//cornified envelope assembly;GO:1903575//cornified envelope assembly;GO:1903575//cornified envelope assembly;GO:1903575//cornified envelope assembly;GO:1903575//cornified envelope assembly;GO:1903575//cornified envelope assembly;	GO:0005615//extracellular space;GO:0005615//extracellular space;GO:0005615//extracellular space;GO:0005615//extracellular space;	-	-
ENSRNOG00000055936	2.86275	0	5.72549	Inf	Inf	0.0148769	0.0367246	0	0	0	0	0	0	6	0.16734	5	0.133795	7	0.206346	5	145706094	145713272	-	2086	Trnp1	GO:0000791;GO:0000791;GO:0003677;GO:0003677;GO:0003677;GO:0003677;GO:0005634;GO:0005634;GO:0005634;GO:0005634;GO:0005634;GO:0021696;GO:0021696;GO:0042127;GO:0042127;GO:0042127;GO:0042127;GO:0051726;GO:0051726;GO:0061351;GO:0061351;GO:0000791;GO:0003677;GO:0003677;GO:0003677;GO:0005634;GO:0005634;GO:0005634;GO:0005634;GO:0021696;GO:0042127;GO:0042127;GO:0042127;GO:0051726;GO:0061351;	-	-	-	-	TMF1-regulated nuclear protein 1 [Source:RGD Symbol;Acc:1582917]	688990	A0A0G2K0Y1	GO:0021696//cerebellar cortex morphogenesis;GO:0021696//cerebellar cortex morphogenesis;GO:0042127//regulation of cell population proliferation;GO:0042127//regulation of cell population proliferation;GO:0042127//regulation of cell population proliferation;GO:0042127//regulation of cell population proliferation;GO:0051726//regulation of cell cycle;GO:0051726//regulation of cell cycle;GO:0061351//n…	GO:0000791//euchromatin;GO:0000791//euchromatin;GO:0005634//nucleus;GO:0005634//nucleus;GO:0005634//nucleus;GO:0005634//nucleus;GO:0005634//nucleus;GO:0000791//euchromatin;GO:0005634//nucleus;GO:0005634//nucleus;GO:0005634//nucleus;GO:0005634//nucleus;	GO:0003677//DNA binding;GO:0003677//DNA binding;GO:0003677//DNA binding;GO:0003677//DNA binding;GO:0003677//DNA binding;GO:0003677//DNA binding;GO:0003677//DNA binding;	-
ENSRNOG00000059050	3.89029	0	7.78059	Inf	Inf	0.00278887	0.00833507	0	0	0	0	0	0	4	0.147755	6	0.212646	15	0.58563	7	132758366	132762047	+	1575	AABR07001416.1	GO:0005882;GO:0030280;GO:0031424;GO:0045095;GO:0045095;GO:0045095;GO:0045109;	-	-	-	-	-	-	-	GO:0031424//keratinization;GO:0045109//intermediate filament organization;	GO:0005882//intermediate filament;GO:0045095//keratin filament;GO:0045095//keratin filament;GO:0045095//keratin filament;	GO:0030280//structural constituent of skin epidermis;	-
ENSRNOG00000061199	5.78071	0	11.5614	Inf	Inf	0.000149648	0.000590705	0	0	0	0	0	0	11	0.28685	16	0.400319	10	0.275621	3	167734473	167754282	-	2231	Tcfl5	GO:0000122;GO:0000122;GO:0000978;GO:0000978;GO:0000978;GO:0000981;GO:0001227;GO:0001227;GO:0001673;GO:0001673;GO:0003677;GO:0003677;GO:0003677;GO:0003700;GO:0003700;GO:0005634;GO:0005634;GO:0005634;GO:0006355;GO:0006355;GO:0006355;GO:0006355;GO:0006355;GO:0007283;GO:0007283;GO:0007283;GO:0007283;GO:0042127;GO:0042127;GO:0045595;GO:0045595;GO:0046983;GO:0046983;GO:1990837;GO:1990837;	K09092	-	-	-	transcription factor like 5 [Source:RGD Symbol;Acc:1305899]	311715	-	GO:0000122//negative regulation of transcription by RNA polymerase II;GO:0000122//negative regulation of transcription by RNA polymerase II;GO:0006355//regulation of transcription, DNA-templated;GO:0006355//regulation of transcription, DNA-templated;GO:0006355//regulation of transcription, DNA-templated;GO:0006355//regulation of transcription, DNA-templated;GO:0006355//regulation of transcription…	GO:0001673//male germ cell nucleus;GO:0001673//male germ cell nucleus;GO:0005634//nucleus;GO:0005634//nucleus;GO:0005634//nucleus;	GO:0000978//RNA polymerase II cis-regulatory region sequence-specific DNA binding;GO:0000978//RNA polymerase II cis-regulatory region sequence-specific DNA binding;GO:0000978//RNA polymerase II cis-regulatory region sequence-specific DNA binding;GO:0000981//DNA-binding transcription factor activity, RNA polymerase II-specific;GO:0001227//DNA-binding transcription repressor activity, RNA polymeras…	-
ENSRNOG00000061238	3.99038	0	7.98077	Inf	Inf	0.00257067	0.00774956	0	0	0	0	0	0	9	0.23438	7	0.174904	9	0.247726	7	129922088	129927892	-	2234	Wnt10b	GO:0000086;GO:0000086;GO:0000122;GO:0000122;GO:0001649;GO:0002062;GO:0002062;GO:0003674;GO:0005102;GO:0005102;GO:0005109;GO:0005125;GO:0005575;GO:0005576;GO:0005576;GO:0005576;GO:0005615;GO:0006357;GO:0006357;GO:0006366;GO:0006629;GO:0006629;GO:0007224;GO:0007224;GO:0007275;GO:0008283;GO:0008284;GO:0010971;GO:0010971;GO:0014835;GO:0014835;GO:0016055;GO:0016055;GO:0016055;GO:0016055;GO:0016055;GO:…	K01357	-	-	-	Wnt family member 10B [Source:RGD Symbol;Acc:1304988]	315294	A0A0G2K6Q8	GO:0000086//G2/M transition of mitotic cell cycle;GO:0000086//G2/M transition of mitotic cell cycle;GO:0000122//negative regulation of transcription by RNA polymerase II;GO:0000122//negative regulation of transcription by RNA polymerase II;GO:0001649//osteoblast differentiation;GO:0002062//chondrocyte differentiation;GO:0002062//chondrocyte differentiation;GO:0006357//regulation of transcription …	GO:0005575//cellular_component;GO:0005576//extracellular region;GO:0005576//extracellular region;GO:0005576//extracellular region;GO:0005615//extracellular space;GO:0005576//extracellular region;	GO:0003674//molecular_function;GO:0005102//signaling receptor binding;GO:0005102//signaling receptor binding;GO:0005109//frizzled binding;GO:0005125//cytokine activity;GO:0005102//signaling receptor binding;	ko05226(Gastric cancer);ko05225(Hepatocellular carcinoma);ko05224(Breast cancer);ko05217(Basal cell carcinoma);ko05205(Proteoglycans in cancer);ko05200(Pathways in cancer);ko05165(Human papillomavirus infection);ko05022(Pathways of neurodegeneration - multiple diseases);ko05010(Alzheimer disease);ko04934(Cushing syndrome);ko04916(Melanogenesis);ko04550(Signaling pathways regulating pluripotency o…
ENSRNOG00000061818	4.55953	0	9.11906	Inf	Inf	0.000901637	0.00300775	0	0	0	0	0	0	5	0.123259	16	0.378437	9	0.2345	7	129938604	129942651	+	2360	Wnt1	GO:0000578;GO:0000578;GO:0001658;GO:0001658;GO:0001934;GO:0001934;GO:0003674;GO:0005102;GO:0005102;GO:0005109;GO:0005125;GO:0005125;GO:0005125;GO:0005575;GO:0005576;GO:0005576;GO:0005576;GO:0005576;GO:0005576;GO:0005615;GO:0005737;GO:0005737;GO:0007267;GO:0007267;GO:0007275;GO:0007520;GO:0007520;GO:0008283;GO:0008284;GO:0008284;GO:0009611;GO:0009611;GO:0009986;GO:0009986;GO:0010592;GO:0010592;GO:…	K03209	-	-	-	Wnt family member 1 [Source:RGD Symbol;Acc:1597195]	24881	D4A9J2	GO:0000578//embryonic axis specification;GO:0000578//embryonic axis specification;GO:0001658//branching involved in ureteric bud morphogenesis;GO:0001658//branching involved in ureteric bud morphogenesis;GO:0001934//positive regulation of protein phosphorylation;GO:0001934//positive regulation of protein phosphorylation;GO:0007267//cell-cell signaling;GO:0007267//cell-cell signaling;GO:0007275//m…	GO:0005575//cellular_component;GO:0005576//extracellular region;GO:0005576//extracellular region;GO:0005576//extracellular region;GO:0005576//extracellular region;GO:0005576//extracellular region;GO:0005615//extracellular space;GO:0005737//cytoplasm;GO:0005737//cytoplasm;GO:0009986//cell surface;GO:0009986//cell surface;	GO:0003674//molecular_function;GO:0005102//signaling receptor binding;GO:0005102//signaling receptor binding;GO:0005109//frizzled binding;GO:0005125//cytokine activity;GO:0005125//cytokine activity;GO:0005125//cytokine activity;GO:0019904//protein domain specific binding;GO:0019904//protein domain specific binding;GO:0048018//receptor ligand activity;GO:0048018//receptor ligand activity;GO:004801…	ko05226(Gastric cancer);ko05225(Hepatocellular carcinoma);ko05224(Breast cancer);ko05217(Basal cell carcinoma);ko05207(Chemical carcinogenesis - receptor activation);ko05205(Proteoglycans in cancer);ko05200(Pathways in cancer);ko05165(Human papillomavirus infection);ko05022(Pathways of neurodegeneration - multiple diseases);ko05010(Alzheimer disease);ko04934(Cushing syndrome);ko04916(Melanogenesi…
ENSRNOG00000062262	3.13428	0	6.26857	Inf	Inf	0.0093685	0.0244345	0	0	0	0	0	0	6	1.93928	8	2.48087	6	2.0497	1	86038437	86041455	+	180	-	GO:0005576;	-	-	-	-	-	-	-	-	GO:0005576//extracellular region;	-	-
ENSRNOG00000062439	4.19066	0	8.38132	Inf	Inf	0.00194214	0.00600833	0	0	0	0	0	0	11	0.419647	7	0.256221	8	0.322576	MU150203.1	16912	21308	+	1525	-	-	-	-	-	-	-	-	-	-	-	-	-
ENSRNOG00000063139	63.1707	0	126.341	Inf	Inf	1.20264e-12	1.4771e-11	0	0	0	0	0	0	177	26.404	126	18.034	89	14.0326	2	178356168	178356557	-	390	-	GO:0008544;	-	-	-	-	-	-	-	GO:0008544//epidermis development;	-	-	-
ENSRNOG00000063584	9.83128	0	19.6626	Inf	Inf	0.0144359	0.0357984	0	0	0	0	0	0	41	3.03475	7	0.49712	10	0.78233	15	24361927	24363624	-	786	Rnase1	GO:0003676;GO:0003676;GO:0004518;GO:0004519;GO:0004522;GO:0004540;GO:0004540;GO:0005576;GO:0005829;GO:0016787;GO:0016829;GO:0043202;GO:0090501;GO:0090501;GO:0090502;	-	-	-	-	ribonuclease A family member 1, pancreatic [Source:RGD Symbol;Acc:3574]	-	-	GO:0090501//RNA phosphodiester bond hydrolysis;GO:0090501//RNA phosphodiester bond hydrolysis;GO:0090502//RNA phosphodiester bond hydrolysis, endonucleolytic;	GO:0005576//extracellular region;GO:0005829//cytosol;GO:0043202//lysosomal lumen;	GO:0003676//nucleic acid binding;GO:0003676//nucleic acid binding;GO:0004518//nuclease activity;GO:0004519//endonuclease activity;GO:0004522//ribonuclease A activity;GO:0004540//ribonuclease activity;GO:0004540//ribonuclease activity;GO:0016787//hydrolase activity;GO:0016829//lyase activity;	-
ENSRNOG00000063796	6.0875	0	12.175	Inf	Inf	9.31046e-05	0.000381345	0	0	0	0	0	0	8	0.222055	11	0.292946	20	0.586747	17	32836777	32842176	-	2096	Foxf2	GO:0000977;GO:0001093;GO:0001228;GO:0003677;GO:0003700;GO:0003700;GO:0003700;GO:0005634;GO:0005634;GO:0005667;GO:0006355;GO:0030198;GO:0032434;GO:0042249;GO:0043565;GO:0043565;GO:0045892;GO:0045893;GO:0045944;GO:0048566;GO:0048596;GO:0048806;GO:0060021;GO:0140296;GO:1902914;	-	-	-	-	forkhead box F2 [Source:RGD Symbol;Acc:1589717]	-	-	GO:0006355//regulation of transcription, DNA-templated;GO:0030198//extracellular matrix organization;GO:0032434//regulation of proteasomal ubiquitin-dependent protein catabolic process;GO:0042249//establishment of planar polarity of embryonic epithelium;GO:0045892//negative regulation of transcription, DNA-templated;GO:0045893//positive regulation of transcription, DNA-templated;GO:0045944//posit…	GO:0005634//nucleus;GO:0005634//nucleus;GO:0005667//transcription regulator complex;	GO:0000977//RNA polymerase II transcription regulatory region sequence-specific DNA binding;GO:0001093//TFIIB-class transcription factor binding;GO:0001228//DNA-binding transcription activator activity, RNA polymerase II-specific;GO:0003677//DNA binding;GO:0003700//DNA-binding transcription factor activity;GO:0003700//DNA-binding transcription factor activity;GO:0003700//DNA-binding transcription…	-
ENSRNOG00000064561	8.29812	0	16.5962	Inf	Inf	3.00553e-06	1.6035e-05	0	0	0	0	0	0	12	1.83239	27	3.95571	15	2.42091	13	14836502	14837416	-	381	-	-	-	-	-	-	-	-	-	-	-	-	-
ENSRNOG00000064882	3.06957	0	6.13914	Inf	Inf	0.011142	0.0285015	0	0	0	0	0	0	10	1.86469	8	1.43127	1	0.197087	5	60716942	60717946	-	312	-	GO:0006457;GO:0016272;GO:0051082;	-	-	-	-	-	-	-	GO:0006457//protein folding;	GO:0016272//prefoldin complex;	GO:0051082//unfolded protein binding;	-
ENSRNOG00000066556	9.19593	0	18.3919	Inf	Inf	9.62916e-07	5.49724e-06	0	0	0	0	0	0	22	0.48759	23	0.489085	13	0.304527	4	159914272	159923821	+	2625	Fgf23	GO:0000165;GO:0000165;GO:0001934;GO:0005104;GO:0005104;GO:0005104;GO:0005104;GO:0005104;GO:0005105;GO:0005105;GO:0005105;GO:0005576;GO:0005576;GO:0005576;GO:0005615;GO:0005615;GO:0005615;GO:0005615;GO:0005737;GO:0006796;GO:0008083;GO:0008083;GO:0008083;GO:0008083;GO:0008284;GO:0008543;GO:0008543;GO:0008543;GO:0008543;GO:0008543;GO:0009887;GO:0010628;GO:0010966;GO:0010966;GO:0010980;GO:0010980;GO:…	-	-	-	-	fibroblast growth factor 23 [Source:RGD Symbol;Acc:620178]	-	-	GO:0000165//MAPK cascade;GO:0000165//MAPK cascade;GO:0001934//positive regulation of protein phosphorylation;GO:0006796//phosphate-containing compound metabolic process;GO:0008284//positive regulation of cell population proliferation;GO:0008543//fibroblast growth factor receptor signaling pathway;GO:0008543//fibroblast growth factor receptor signaling pathway;GO:0008543//fibroblast growth factor …	GO:0005576//extracellular region;GO:0005576//extracellular region;GO:0005576//extracellular region;GO:0005615//extracellular space;GO:0005615//extracellular space;GO:0005615//extracellular space;GO:0005615//extracellular space;GO:0005737//cytoplasm;	GO:0005104//fibroblast growth factor receptor binding;GO:0005104//fibroblast growth factor receptor binding;GO:0005104//fibroblast growth factor receptor binding;GO:0005104//fibroblast growth factor receptor binding;GO:0005104//fibroblast growth factor receptor binding;GO:0005105//type 1 fibroblast growth factor receptor binding;GO:0005105//type 1 fibroblast growth factor receptor binding;GO:0005…	-
ENSRNOG00000067496	19.0401	0	38.0802	Inf	Inf	2.37339e-05	0.000108826	0	0	0	0	0	0	63	9.32631	29	4.11899	24	3.75518	2	178367382	178367774	-	393	-	GO:0008544;GO:0008544;GO:0031424;	-	-	-	-	late cornified envelope protein 1E-like [Source:RGD Symbol;Acc:7738003]	-	-	GO:0008544//epidermis development;GO:0008544//epidermis development;GO:0031424//keratinization;	-	-	-
ENSRNOG00000067800	4.41099	0	8.82199	Inf	Inf	0.00394497	0.0113378	0	0	0	0	0	0	7	0.258407	19	0.67295	3	0.117052	5	22996246	23012567	+	1576	Gdf6	GO:0001656;GO:0001656;GO:0005125;GO:0005125;GO:0005576;GO:0005615;GO:0005615;GO:0005615;GO:0006915;GO:0008083;GO:0008083;GO:0008083;GO:0010862;GO:0010862;GO:0030509;GO:0030509;GO:0030509;GO:0032332;GO:0032332;GO:0032924;GO:0035788;GO:0035788;GO:0042802;GO:0042802;GO:0045444;GO:0045444;GO:0045444;GO:0045666;GO:0045666;GO:0045893;GO:0060389;GO:0060395;GO:0060395;GO:0060395;GO:0060395;GO:1900745;GO:…	-	-	-	-	growth differentiation factor 6 [Source:RGD Symbol;Acc:620104]	-	-	GO:0001656//metanephros development;GO:0001656//metanephros development;GO:0006915//apoptotic process;GO:0010862//positive regulation of pathway-restricted SMAD protein phosphorylation;GO:0010862//positive regulation of pathway-restricted SMAD protein phosphorylation;GO:0030509//BMP signaling pathway;GO:0030509//BMP signaling pathway;GO:0030509//BMP signaling pathway;GO:0032332//positive regulati…	GO:0005576//extracellular region;GO:0005615//extracellular space;GO:0005615//extracellular space;GO:0005615//extracellular space;	GO:0005125//cytokine activity;GO:0005125//cytokine activity;GO:0008083//growth factor activity;GO:0008083//growth factor activity;GO:0008083//growth factor activity;GO:0042802//identical protein binding;GO:0042802//identical protein binding;	-
ENSRNOG00000068609	18.2332	0	36.4663	Inf	Inf	3.27454e-12	3.82381e-11	0	0	0	0	0	0	37	12.5883	34	11.0986	44	15.8223	1	98119267	98135359	-	171	-	GO:0004930;GO:0007186;GO:0016021;	-	-	-	-	-	-	-	GO:0007186//G protein-coupled receptor signaling pathway;	GO:0016021//integral component of membrane;	GO:0004930//G protein-coupled receptor activity;	-
ENSRNOG00000069434	3.98098	0	7.96197	Inf	Inf	0.00230401	0.00701634	0	0	0	0	0	0	4	0.0580913	11	0.153274	11	0.168847	1	196028296	196037443	-	4006	-	-	-	-	-	-	-	-	-	-	-	-	-
ENSRNOG00000070675	3.23447	0	6.46894	Inf	Inf	0.00766293	0.0204444	0	0	0	0	0	0	3	0.224916	7	0.503526	11	0.871652	15	29427552	29453073	+	776	Mcpt4l1	GO:0004252;GO:0006508;GO:0004252;GO:0004252;GO:0006508;GO:0006508;GO:0042629;	-	-	O	KOG3627;35GZ1;3AHQ9;3BXV9;3D1R2;3JE8Z;48CQU;4982X;KOG3627;35GZ1;3AHQ9;3BXV9;3D1R2;3JE8Z;48CQU;4982X	mast cell protease 4-like 1 [Source:RGD Symbol;Acc:1303109]	-	-	GO:0006508//proteolysis;GO:0006508//proteolysis;GO:0006508//proteolysis;	GO:0042629//mast cell granule;	GO:0004252//serine-type endopeptidase activity;GO:0004252//serine-type endopeptidase activity;GO:0004252//serine-type endopeptidase activity;	-
ENSRNOG00000071169	36.1999	0	72.3998	Inf	Inf	1.10764e-08	8.40709e-08	0	0	0	0	0	0	108	16.1109	52	7.4426	62	9.77551	2	178381234	178381623	-	390	-	GO:0008544;GO:0008544;GO:0031424;	-	-	-	-	late cornified envelope protein 1C-like [Source:RGD Symbol;Acc:7691289]	-	-	GO:0008544//epidermis development;GO:0008544//epidermis development;GO:0031424//keratinization;	-	-	-
ENSRNOG00000030187	3138	2.44765	6273.56	2563.1	11.3237	3.66324e-21	1.04405e-19	2	0.0521125	3	0.0943143	2	0.0596066	8638	248.539	4294	118.54	6392	194.387	8	4581785	4599611	+	2022	Mmp12	GO:0004222;GO:0006508;GO:0008237;GO:0008270;GO:0031012;GO:0000122;GO:0001046;GO:0004222;GO:0004222;GO:0004222;GO:0005509;GO:0005518;GO:0005615;GO:0005615;GO:0005634;GO:0005634;GO:0005737;GO:0006508;GO:0006508;GO:0006508;GO:0006508;GO:0006606;GO:0006606;GO:0008233;GO:0008237;GO:0008237;GO:0008237;GO:0008270;GO:0008270;GO:0008270;GO:0010628;GO:0016787;GO:0031012;GO:0031012;GO:0032727;GO:0035313;GO:…	K01413	EC:3.4.24.65	O;M;W	KOG1565;35B2H;38HNS;3BHFC;3D46K;3J1S8;485QT;49107;4PXDF	matrix metallopeptidase 12 [Source:RGD Symbol;Acc:620195]	117033	Q63341;R9PXT7	GO:0006508//proteolysis;GO:0000122//negative regulation of transcription by RNA polymerase II;GO:0006508//proteolysis;GO:0006508//proteolysis;GO:0006508//proteolysis;GO:0006508//proteolysis;GO:0006606//protein import into nucleus;GO:0006606//protein import into nucleus;GO:0010628//positive regulation of gene expression;GO:0032727//positive regulation of interferon-alpha production;GO:0035313//wou…	GO:0031012//extracellular matrix;GO:0005615//extracellular space;GO:0005615//extracellular space;GO:0005634//nucleus;GO:0005634//nucleus;GO:0005737//cytoplasm;GO:0031012//extracellular matrix;GO:0031012//extracellular matrix;GO:0031012//extracellular matrix;	GO:0004222//metalloendopeptidase activity;GO:0008237//metallopeptidase activity;GO:0008270//zinc ion binding;GO:0001046//core promoter sequence-specific DNA binding;GO:0004222//metalloendopeptidase activity;GO:0004222//metalloendopeptidase activity;GO:0004222//metalloendopeptidase activity;GO:0005509//calcium ion binding;GO:0005518//collagen binding;GO:0008233//peptidase activity;GO:0008237//meta…	-
ENSRNOG00000010507	331.676	0.356064	662.996	1862.02	10.8626	3.99454e-28	2.05242e-26	0	0	1	0.0503309	0	0	541	24.9204	594	26.2524	973	47.372	8	4848186	4855902	+	1263	Mmp7	GO:0002779;GO:0002780;GO:0004175;GO:0004175;GO:0004222;GO:0004222;GO:0004222;GO:0004222;GO:0005576;GO:0005615;GO:0005615;GO:0006508;GO:0006508;GO:0006508;GO:0006508;GO:0006509;GO:0007568;GO:0008201;GO:0008233;GO:0008233;GO:0008237;GO:0008237;GO:0008237;GO:0008237;GO:0008270;GO:0008270;GO:0009410;GO:0009986;GO:0016787;GO:0030198;GO:0030335;GO:0030574;GO:0030574;GO:0031012;GO:0031012;GO:0031293;GO:…	K01397	EC:3.4.24.23	O;M	KOG1565;35E2J;39WS9;3BI2A;3D0A6;3J8V3;484HA;48V33;4PV9Z	matrix metallopeptidase 7 [Source:RGD Symbol;Acc:3100]	25335	P50280	GO:0002779//antibacterial peptide secretion;GO:0002780//antibacterial peptide biosynthetic process;GO:0006508//proteolysis;GO:0006508//proteolysis;GO:0006508//proteolysis;GO:0006508//proteolysis;GO:0006509//membrane protein ectodomain proteolysis;GO:0007568//aging;GO:0009410//response to xenobiotic stimulus;GO:0030198//extracellular matrix organization;GO:0030335//positive regulation of cell migr…	GO:0005576//extracellular region;GO:0005615//extracellular space;GO:0005615//extracellular space;GO:0009986//cell surface;GO:0031012//extracellular matrix;GO:0031012//extracellular matrix;GO:0031012//extracellular matrix;GO:0031012//extracellular matrix;	GO:0004175//endopeptidase activity;GO:0004175//endopeptidase activity;GO:0004222//metalloendopeptidase activity;GO:0004222//metalloendopeptidase activity;GO:0004222//metalloendopeptidase activity;GO:0004222//metalloendopeptidase activity;GO:0008201//heparin binding;GO:0008233//peptidase activity;GO:0008233//peptidase activity;GO:0008237//metallopeptidase activity;GO:0008237//metallopeptidase acti…	ko05166(Human T-cell leukemia virus 1 infection);ko04310(Wnt signaling pathway)
ENSRNOG00000025571	197.894	0.356064	395.432	1110.57	10.1171	5.39971e-24	2.05089e-22	0	0	1	0.119714	0	0	237	25.9666	598	62.8626	455	52.6901	13	42399138	42405473	-	531	Il19	GO:0003674;GO:0005125;GO:0005575;GO:0005576;GO:0005615;GO:0007165;GO:0008150;GO:0010989;GO:0010989;GO:0016020;GO:0016021;GO:0072593;GO:0072593;GO:2001235;GO:2001235;GO:2001237;GO:2001237;GO:2001244;GO:2001244;	K05444	-	S	2SRCR;35N0J;3A2XI;3BR07;3D2RR;3JEKY;4839D;4951F;4Q5AQ	interleukin 19 [Source:RGD Symbol;Acc:1583546]	681145	-	GO:0007165//signal transduction;GO:0008150//biological_process;GO:0010989//negative regulation of low-density lipoprotein particle clearance;GO:0010989//negative regulation of low-density lipoprotein particle clearance;GO:0072593//reactive oxygen species metabolic process;GO:0072593//reactive oxygen species metabolic process;GO:2001235//positive regulation of apoptotic signaling pathway;GO:200123…	GO:0005575//cellular_component;GO:0005576//extracellular region;GO:0005615//extracellular space;GO:0016020//membrane;GO:0016021//integral component of membrane;	GO:0003674//molecular_function;GO:0005125//cytokine activity;	ko04630(JAK-STAT signaling pathway);ko04061(Viral protein interaction with cytokine and cytokine receptor);ko04060(Cytokine-cytokine receptor interaction)
ENSRNOG00000028896	3704.77	9.74419	7399.81	759.407	9.56873	9.05412e-39	9.68058e-37	2	0.0215044	14	0.181622	12	0.147581	9231	109.601	7887	89.8466	6049	75.9102	4	154897877	154947786	+	4900	A2m	GO:0001553;GO:0001869;GO:0001869;GO:0002020;GO:0002020;GO:0002020;GO:0002438;GO:0004866;GO:0004866;GO:0004866;GO:0004866;GO:0004867;GO:0004867;GO:0004867;GO:0005102;GO:0005102;GO:0005576;GO:0005576;GO:0005576;GO:0005615;GO:0005615;GO:0005615;GO:0005615;GO:0006953;GO:0006953;GO:0007584;GO:0009611;GO:0010037;GO:0010466;GO:0010951;GO:0019838;GO:0019838;GO:0019899;GO:0019899;GO:0019959;GO:0019959;GO:…	K03910	-	O;J	KOG1366;35HJM;38DGN;3BCF2;3CTZZ;3J4AF;480CR;48V4X;4Q2GR;KOG1366;35HJM;38DGN;3BCF2;3CTZZ;3J4AF;480CR;48V4X;4Q2GR	alpha-2-macroglobulin [Source:RGD Symbol;Acc:2004]	24153	P06238	GO:0001553//luteinization;GO:0001869//negative regulation of complement activation, lectin pathway;GO:0001869//negative regulation of complement activation, lectin pathway;GO:0002438//acute inflammatory response to antigenic stimulus;GO:0006953//acute-phase response;GO:0006953//acute-phase response;GO:0007584//response to nutrient;GO:0009611//response to wounding;GO:0010037//response to carbon di…	GO:0005576//extracellular region;GO:0005576//extracellular region;GO:0005576//extracellular region;GO:0005615//extracellular space;GO:0005615//extracellular space;GO:0005615//extracellular space;GO:0005615//extracellular space;GO:0005576//extracellular region;GO:0005615//extracellular space;	GO:0002020//protease binding;GO:0002020//protease binding;GO:0002020//protease binding;GO:0004866//endopeptidase inhibitor activity;GO:0004866//endopeptidase inhibitor activity;GO:0004866//endopeptidase inhibitor activity;GO:0004866//endopeptidase inhibitor activity;GO:0004867//serine-type endopeptidase inhibitor activity;GO:0004867//serine-type endopeptidase inhibitor activity;GO:0004867//serine…	ko04610(Complement and coagulation cascades)
ENSRNOG00000008816	21198.1	60.3803	42335.7	701.151	9.45358	1.84681e-178	3.41605e-174	31	0.581852	82	1.85699	60	1.28811	33803	700.607	52465	1043.31	49654	1087.74	4	78010197	78049367	+	2807	Gpnmb	GO:0001649;GO:0001818;GO:0001934;GO:0001934;GO:0005178;GO:0005178;GO:0005178;GO:0005768;GO:0005886;GO:0005887;GO:0005887;GO:0005887;GO:0007155;GO:0007155;GO:0007155;GO:0007165;GO:0007267;GO:0008201;GO:0008201;GO:0016020;GO:0016021;GO:0016021;GO:0030282;GO:0030335;GO:0031410;GO:0031410;GO:0031901;GO:0031954;GO:0032720;GO:0032720;GO:0033162;GO:0034103;GO:0034103;GO:0042130;GO:0045545;GO:0048018;GO:…	K20732	-	S;T	2QVWX;35BJ4;38FB8;3BG7X;3CXV8;3JC3J;488T0;492VP;4PXGY	glycoprotein nmb [Source:RGD Symbol;Acc:71008]	113955	Q9QZF6	GO:0001649//osteoblast differentiation;GO:0001818//negative regulation of cytokine production;GO:0001934//positive regulation of protein phosphorylation;GO:0001934//positive regulation of protein phosphorylation;GO:0007155//cell adhesion;GO:0007155//cell adhesion;GO:0007155//cell adhesion;GO:0007165//signal transduction;GO:0007267//cell-cell signaling;GO:0030282//bone mineralization;GO:0030335//p…	GO:0005768//endosome;GO:0005886//plasma membrane;GO:0005887//integral component of plasma membrane;GO:0005887//integral component of plasma membrane;GO:0005887//integral component of plasma membrane;GO:0016020//membrane;GO:0016021//integral component of membrane;GO:0016021//integral component of membrane;GO:0031410//cytoplasmic vesicle;GO:0031410//cytoplasmic vesicle;GO:0031901//early endosome me…	GO:0005178//integrin binding;GO:0005178//integrin binding;GO:0005178//integrin binding;GO:0008201//heparin binding;GO:0008201//heparin binding;GO:0045545//syndecan binding;GO:0048018//receptor ligand activity;	-
ENSRNOG00000020030	1111.23	3.42976	2219.04	646.995	9.33761	5.26991e-74	3.48134e-71	1	0.0314918	2	0.0759927	7	0.252143	1632	56.7526	2765	92.2539	2749	101.039	16	18924722	18935997	-	1673	Crlf1	GO:0001657;GO:0001657;GO:0003674;GO:0004896;GO:0005125;GO:0005125;GO:0005127;GO:0005127;GO:0005515;GO:0005575;GO:0008150;GO:0008284;GO:0008284;GO:0009897;GO:0019221;GO:0019955;GO:0019955;GO:0019955;GO:0042531;GO:0042531;GO:0042531;GO:0043235;GO:0043524;GO:0043524;GO:0097058;GO:0097058;GO:0097058;GO:2000672;GO:2000672;	K24481	-	O;T	KOG3656;35DVJ;38CJV;3BIRK;3CYU2;3J6FF;488JR;490KA;4Q0GV	cytokine receptor-like factor 1 [Source:RGD Symbol;Acc:1311371]	290655	D3ZIV9	GO:0001657//ureteric bud development;GO:0001657//ureteric bud development;GO:0008150//biological_process;GO:0008284//positive regulation of cell population proliferation;GO:0008284//positive regulation of cell population proliferation;GO:0019221//cytokine-mediated signaling pathway;GO:0042531//positive regulation of tyrosine phosphorylation of STAT protein;GO:0042531//positive regulation of tyros…	GO:0005575//cellular_component;GO:0009897//external side of plasma membrane;GO:0043235//receptor complex;GO:0097058//CRLF-CLCF1 complex;GO:0097058//CRLF-CLCF1 complex;GO:0097058//CRLF-CLCF1 complex;	GO:0003674//molecular_function;GO:0004896//cytokine receptor activity;GO:0005125//cytokine activity;GO:0005125//cytokine activity;GO:0005127//ciliary neurotrophic factor receptor binding;GO:0005127//ciliary neurotrophic factor receptor binding;GO:0005515//protein binding;GO:0019955//cytokine binding;GO:0019955//cytokine binding;GO:0019955//cytokine binding;	-
ENSRNOG00000022432	101.794	0.351743	203.236	577.797	9.17442	2.3094e-26	1.05998e-24	1	0.0323225	0	0	0	0	147	5.24676	219	7.49967	286	10.7892	16	18941567	18945381	+	1630	Tmem59l	GO:0000139;GO:0001658;GO:0016020;GO:0016021;GO:0000139;GO:0016020;GO:0016021;	-	-	S	2S08T;35CZF;39XMT;3BP2A;3CV1T;3JBJD;483RN;4911R;4Q274	transmembrane protein 59-like [Source:RGD Symbol;Acc:1305557]	306349	A0A0H2UHT4	GO:0001658//branching involved in ureteric bud morphogenesis;	GO:0000139//Golgi membrane;GO:0016020//membrane;GO:0016021//integral component of membrane;GO:0000139//Golgi membrane;GO:0016020//membrane;GO:0016021//integral component of membrane;	-	-
ENSRNOG00000054957	1111.84	4.23228	2219.45	524.409	9.03455	1.55984e-21	4.60901e-20	1	0.010908	9	0.118449	2	0.0249533	1160	13.9724	3077	35.5604	3005	38.2569	17	45234097	45330736	-	4830	Sfrp4	GO:0005515;GO:0005576;GO:0016055;GO:0030154;GO:0030178;GO:0032502;GO:0005515;GO:0002092;GO:0005515;GO:0005576;GO:0005615;GO:0005634;GO:0005737;GO:0008285;GO:0009986;GO:0010628;GO:0016055;GO:0017147;GO:0030154;GO:0030178;GO:0032502;GO:0043065;GO:0043433;GO:0045606;GO:0055062;GO:0060349;GO:0090090;GO:0090263;GO:1902174;GO:2000119;GO:0005515;	K02185	-	-	-	secreted frizzled-related protein 4 [Source:RGD Symbol;Acc:621075]	89803	Q9JLS4	GO:0016055//Wnt signaling pathway;GO:0030154//cell differentiation;GO:0030178//negative regulation of Wnt signaling pathway;GO:0032502//developmental process;GO:0002092//positive regulation of receptor internalization;GO:0008285//negative regulation of cell population proliferation;GO:0010628//positive regulation of gene expression;GO:0016055//Wnt signaling pathway;GO:0030154//cell differentiatio…	GO:0005576//extracellular region;GO:0005576//extracellular region;GO:0005615//extracellular space;GO:0005634//nucleus;GO:0005737//cytoplasm;GO:0009986//cell surface;	GO:0005515//protein binding;GO:0005515//protein binding;GO:0005515//protein binding;GO:0017147//Wnt-protein binding;GO:0005515//protein binding;	ko04310(Wnt signaling pathway)
ENSRNOG00000004805	172.733	0.689727	344.776	499.872	8.96542	1.39564e-60	4.96444e-58	1	0.0167416	0	0	1	0.0191491	302	5.58305	475	8.42525	330	6.44807	10	83032417	83048260	-	3147	Stac2	GO:0003009;GO:0005515;GO:0031234;GO:0031234;GO:1901387;GO:1901387;GO:1903078;GO:1903078;GO:0003009;GO:0005515;GO:0031234;GO:0031234;GO:0031234;GO:0042383;GO:1901387;GO:1901387;GO:1901387;GO:1903078;GO:1903078;GO:1903078;	K23712	-	S;T	2QW9G;35HAT;38R5G;3BAPR;3D1HM;3JC19;47ZCR;4965D;4PSYN	SH3 and cysteine rich domain 2 [Source:RGD Symbol;Acc:1305548]	363674	D4A3C3	GO:0003009//skeletal muscle contraction;GO:1901387//positive regulation of voltage-gated calcium channel activity;GO:1901387//positive regulation of voltage-gated calcium channel activity;GO:1903078//positive regulation of protein localization to plasma membrane;GO:1903078//positive regulation of protein localization to plasma membrane;GO:0003009//skeletal muscle contraction;GO:1901387//positive …	GO:0031234//extrinsic component of cytoplasmic side of plasma membrane;GO:0031234//extrinsic component of cytoplasmic side of plasma membrane;GO:0031234//extrinsic component of cytoplasmic side of plasma membrane;GO:0031234//extrinsic component of cytoplasmic side of plasma membrane;GO:0031234//extrinsic component of cytoplasmic side of plasma membrane;GO:0042383//sarcolemma;	GO:0005515//protein binding;GO:0005515//protein binding;	-
ENSRNOG00000004578	1120.94	4.89609	2236.98	456.891	8.83571	4.80061e-73	2.86442e-70	8	0.346617	3	0.156829	3	0.148673	1760	84.2056	3172	145.608	2287	115.65	7	70122474	70132756	+	1216	Cthrc1	GO:0001649;GO:0005109;GO:0005109;GO:0005576;GO:0005581;GO:0005615;GO:0005615;GO:0005737;GO:0016477;GO:0016477;GO:0016528;GO:0017147;GO:0017147;GO:0031012;GO:0032092;GO:0032092;GO:0033687;GO:0033690;GO:0033690;GO:0043932;GO:0043932;GO:0045669;GO:0045669;GO:0060071;GO:0060071;GO:0060122;GO:0060122;GO:0090090;GO:0090090;GO:0090103;GO:0090103;GO:0090177;GO:0090177;	-	-	S;T	2QSJD;35GQY;39RIY;3BDQJ;3CZMJ;3JA62;4815D;494ZQ;4PV2T	collagen triple helix repeat containing 1 [Source:RGD Symbol;Acc:628801]	282836	Q8CG08	GO:0001649//osteoblast differentiation;GO:0016477//cell migration;GO:0016477//cell migration;GO:0032092//positive regulation of protein binding;GO:0032092//positive regulation of protein binding;GO:0033687//osteoblast proliferation;GO:0033690//positive regulation of osteoblast proliferation;GO:0033690//positive regulation of osteoblast proliferation;GO:0043932//ossification involved in bone remod…	GO:0005576//extracellular region;GO:0005581//collagen trimer;GO:0005615//extracellular space;GO:0005615//extracellular space;GO:0005737//cytoplasm;GO:0016528//sarcoplasm;GO:0031012//extracellular matrix;	GO:0005109//frizzled binding;GO:0005109//frizzled binding;GO:0017147//Wnt-protein binding;GO:0017147//Wnt-protein binding;	-
ENSRNOG00000052940	70.3895	0.337984	140.441	415.525	8.69879	0.000329781	0.00121562	0	0	0	0	1	0.0513745	225	11.1595	0	0	195	10.2223	10	100056504	100078190	-	1173	AABR07030791.1	-	-	-	-	-	similar to MAIR-IIb [Source:RGD Symbol;Acc:1562156]	-	-	-	-	-	-
ENSRNOG00000046216	778.698	3.83654	1553.56	404.938	8.66156	1.17007e-70	6.18366e-68	6	0.132598	2	0.0533287	3	0.0758334	1709	41.7059	1461	34.2082	1711	44.1323	10	100156238	100182647	+	2384	RGD1559482	GO:0001819;GO:0004888;GO:0005886;GO:0005886;GO:0016020;GO:0016021;GO:0004888;GO:0005886;GO:0016020;GO:0016021;GO:0001819;GO:0004888;GO:0005886;GO:0005886;GO:0016020;GO:0016021;	-	-	S;T	2S8BD;35QCS;3AAFQ;3BQP6;3D7M8;3JH5B;48F0E;49BKS;4Q8SA	CD300C molecule 2 [Source:RGD Symbol;Acc:1561778]	-	-	GO:0001819//positive regulation of cytokine production;GO:0001819//positive regulation of cytokine production;	GO:0005886//plasma membrane;GO:0005886//plasma membrane;GO:0016020//membrane;GO:0016021//integral component of membrane;GO:0005886//plasma membrane;GO:0016020//membrane;GO:0016021//integral component of membrane;GO:0005886//plasma membrane;GO:0005886//plasma membrane;GO:0016020//membrane;GO:0016021//integral component of membrane;	GO:0004888//transmembrane signaling receptor activity;GO:0004888//transmembrane signaling receptor activity;GO:0004888//transmembrane signaling receptor activity;	-
ENSRNOG00000020263	2342.03	11.6224	4672.44	402.02	8.65112	6.7835e-136	4.18248e-132	17	0.24783	13	0.228661	3	0.050024	5063	81.5045	4958	76.578	4717	80.2583	1	80572796	80601918	-	3614	Atp1a3	GO:0000166;GO:0000166;GO:0000166;GO:0001540;GO:0001540;GO:0001540;GO:0001917;GO:0005215;GO:0005391;GO:0005391;GO:0005391;GO:0005391;GO:0005391;GO:0005391;GO:0005515;GO:0005515;GO:0005524;GO:0005524;GO:0005524;GO:0005634;GO:0005737;GO:0005783;GO:0005783;GO:0005783;GO:0005794;GO:0005794;GO:0005794;GO:0005886;GO:0005886;GO:0005886;GO:0005890;GO:0005890;GO:0005890;GO:0006811;GO:0006813;GO:0006813;GO:…	K01539	EC:7.2.2.13	P	KOG0203;35H1N;38BIP;3BAR6;3CTGX;3JBRG;47ZW7;48YME;4Q2E0	ATPase Na+/K+ transporting subunit alpha 3 [Source:RGD Symbol;Acc:2169]	24213	P06687	GO:0006811//ion transport;GO:0006813//potassium ion transport;GO:0006813//potassium ion transport;GO:0006813//potassium ion transport;GO:0006813//potassium ion transport;GO:0006814//sodium ion transport;GO:0006814//sodium ion transport;GO:0006883//cellular sodium ion homeostasis;GO:0006883//cellular sodium ion homeostasis;GO:0006883//cellular sodium ion homeostasis;GO:0007613//memory;GO:0008344//…	GO:0001917//photoreceptor inner segment;GO:0005634//nucleus;GO:0005737//cytoplasm;GO:0005783//endoplasmic reticulum;GO:0005783//endoplasmic reticulum;GO:0005783//endoplasmic reticulum;GO:0005794//Golgi apparatus;GO:0005794//Golgi apparatus;GO:0005794//Golgi apparatus;GO:0005886//plasma membrane;GO:0005886//plasma membrane;GO:0005886//plasma membrane;GO:0005890//sodium:potassium-exchanging ATPase …	GO:0000166//nucleotide binding;GO:0000166//nucleotide binding;GO:0000166//nucleotide binding;GO:0001540//amyloid-beta binding;GO:0001540//amyloid-beta binding;GO:0001540//amyloid-beta binding;GO:0005215//transporter activity;GO:0005391//P-type sodium:potassium-exchanging transporter activity;GO:0005391//P-type sodium:potassium-exchanging transporter activity;GO:0005391//P-type sodium:potassium-ex…	ko04978(Mineral absorption);ko04976(Bile secretion);ko04974(Protein digestion and absorption);ko04973(Carbohydrate digestion and absorption);ko04972(Pancreatic secretion);ko04971(Gastric acid secretion);ko04970(Salivary secretion);ko04964(Proximal tubule bicarbonate reclamation);ko04961(Endocrine and other factor-regulated calcium reabsorption);ko04960(Aldosterone-regulated sodium reabsorption);k…
ENSRNOG00000039754	855.93	4.58482	1707.27	372.375	8.54061	3.93886e-110	1.04082e-106	6	0.125692	6	0.151653	1	0.0239611	1703	39.3948	1865	41.393	1843	45.0609	13	43121226	43147581	+	2515	Rab7b	GO:0003924;GO:0003924;GO:0005525;GO:0005525;GO:0005764;GO:0005764;GO:0005764;GO:0005764;GO:0005770;GO:0005770;GO:0005770;GO:0005770;GO:0005794;GO:0005794;GO:0005802;GO:0005802;GO:0008333;GO:0032755;GO:0032755;GO:0034144;GO:0034144;GO:0034164;GO:0034164;GO:0034499;GO:0034499;GO:0045335;GO:0045335;GO:0045335;GO:0045335;GO:0045654;GO:0045654;GO:0051092;GO:0051092;GO:0071346;GO:0071346;GO:0090385;GO:…	K07898	-	K;U	KOG0394;35B8X;38C2N;3BMI5;3CZY6;3JED7;47YYW;4953Q;4PWFM	Rab7b, member RAS oncogene family [Source:RGD Symbol;Acc:1562617]	501854	D4A7A8	GO:0008333//endosome to lysosome transport;GO:0032755//positive regulation of interleukin-6 production;GO:0032755//positive regulation of interleukin-6 production;GO:0034144//negative regulation of toll-like receptor 4 signaling pathway;GO:0034144//negative regulation of toll-like receptor 4 signaling pathway;GO:0034164//negative regulation of toll-like receptor 9 signaling pathway;GO:0034164//ne…	GO:0005764//lysosome;GO:0005764//lysosome;GO:0005764//lysosome;GO:0005764//lysosome;GO:0005770//late endosome;GO:0005770//late endosome;GO:0005770//late endosome;GO:0005770//late endosome;GO:0005794//Golgi apparatus;GO:0005794//Golgi apparatus;GO:0005802//trans-Golgi network;GO:0005802//trans-Golgi network;GO:0045335//phagocytic vesicle;GO:0045335//phagocytic vesicle;GO:0045335//phagocytic vesicl…	GO:0003924//GTPase activity;GO:0003924//GTPase activity;GO:0005525//GTP binding;GO:0005525//GTP binding;GO:0003924//GTPase activity;GO:0005525//GTP binding;GO:0003924//GTPase activity;GO:0005525//GTP binding;GO:0003924//GTPase activity;GO:0005525//GTP binding;	ko05146(Amoebiasis);ko05132(Salmonella infection);ko04145(Phagosome);ko04140(Autophagy - animal);ko04137(Mitophagy - animal)
ENSRNOG00000066027	58.7048	0.337984	117.072	346.382	8.43622	5.74001e-19	1.31728e-17	0	0	0	0	1	0.0460017	81	3.59729	185	7.8829	115	5.39808	5	28357859	28578642	-	1310	Necab1	GO:0001835;GO:0005509;GO:0005654;GO:0005829;GO:0042802;GO:0005509;	-	-	-	-	N-terminal EF-hand calcium binding protein 1 [Source:RGD Symbol;Acc:708548]	-	-	GO:0001835//blastocyst hatching;	GO:0005654//nucleoplasm;GO:0005829//cytosol;	GO:0005509//calcium ion binding;GO:0042802//identical protein binding;GO:0005509//calcium ion binding;	-
ENSRNOG00000007243	2620.4	15.9844	5224.81	326.87	8.35257	1.23834e-43	1.92484e-41	16	0.429868	12	0.388993	18	0.553147	3684	109.296	6033	171.728	7092	222.384	10	31119088	31151698	+	1961	Havcr1	GO:0016020;GO:0016021;	K20413	-	S;T	2S454;35I2X;39YCY;3BQQF;3D1XS;3JCXX;48C3C;498Z9;4Q5RY	hepatitis A virus cellular receptor 1 [Source:RGD Symbol;Acc:708425]	286934	O54947	-	GO:0016020//membrane;GO:0016021//integral component of membrane;	-	-
ENSRNOG00000012660	968.611	5.92732	1931.3	325.829	8.34797	3.19954e-19	7.58102e-18	4	0.0595824	7	0.125806	6	0.102226	1278	21.0212	3272	51.6373	1762	30.6326	2	138527696	138559099	+	3537	Postn	GO:0005515;GO:0001666;GO:0001953;GO:0003073;GO:0003674;GO:0005515;GO:0005615;GO:0005615;GO:0005737;GO:0005802;GO:0007155;GO:0007155;GO:0007155;GO:0008201;GO:0008593;GO:0009612;GO:0009888;GO:0014850;GO:0014911;GO:0030198;GO:0030198;GO:0031012;GO:0031012;GO:0031594;GO:0032355;GO:0042060;GO:0044344;GO:0046872;GO:0050839;GO:0062023;GO:0071307;GO:0071356;GO:0071560;GO:1900025;GO:1990138;GO:1990523;GO:…	K24790	-	M;W	KOG1437;35DGV;39MP0;3BB62;3D1UP;3J8XE;4818S;492WH;4PVCT	periostin [Source:RGD Symbol;Acc:1305285]	361945	D3ZAF5	GO:0001666//response to hypoxia;GO:0001953//negative regulation of cell-matrix adhesion;GO:0003073//regulation of systemic arterial blood pressure;GO:0007155//cell adhesion;GO:0007155//cell adhesion;GO:0007155//cell adhesion;GO:0008593//regulation of Notch signaling pathway;GO:0009612//response to mechanical stimulus;GO:0009888//tissue development;GO:0014850//response to muscle activity;GO:001491…	GO:0005615//extracellular space;GO:0005615//extracellular space;GO:0005737//cytoplasm;GO:0005802//trans-Golgi network;GO:0031012//extracellular matrix;GO:0031012//extracellular matrix;GO:0031594//neuromuscular junction;GO:0062023//collagen-containing extracellular matrix;GO:0005802//trans-Golgi network;GO:0031012//extracellular matrix;GO:0062023//collagen-containing extracellular matrix;GO:000561…	GO:0005515//protein binding;GO:0003674//molecular_function;GO:0005515//protein binding;GO:0008201//heparin binding;GO:0046872//metal ion binding;GO:0050839//cell adhesion molecule binding;GO:0005515//protein binding;GO:0008201//heparin binding;GO:0046872//metal ion binding;GO:0005515//protein binding;GO:0003674//molecular_function;GO:0005515//protein binding;GO:0008201//heparin binding;GO:0046872…	-
ENSRNOG00000036682	49.9359	0.337984	99.5338	294.492	8.20209	1.69408e-26	7.85348e-25	0	0	0	0	1	0.0277068	94	2.51438	118	3.02837	105	2.96854	10	105917680	105922549	-	2175	Pycr1	GO:0004735;GO:0006561;GO:0004735;GO:0006561;GO:0004735;GO:0004735;GO:0004735;GO:0004735;GO:0004735;GO:0004735;GO:0004735;GO:0005739;GO:0005739;GO:0006561;GO:0006561;GO:0006561;GO:0006561;GO:0006561;GO:0008652;GO:0016491;GO:0034599;GO:0034599;GO:0042802;GO:0042802;GO:0051881;GO:0051881;GO:0055129;GO:0055129;GO:1903206;GO:1903206;	K00286	EC:1.5.1.2	E	KOG3124;359TR;39QSG;3BDSF;3CRY0;3JCBS;481QR;48UXW;4Q2ZB	pyrroline-5-carboxylate reductase 1 [Source:RGD Symbol;Acc:1307863]	287877	-	GO:0006561//proline biosynthetic process;GO:0006561//proline biosynthetic process;GO:0006561//proline biosynthetic process;GO:0006561//proline biosynthetic process;GO:0006561//proline biosynthetic process;GO:0006561//proline biosynthetic process;GO:0006561//proline biosynthetic process;GO:0008652//cellular amino acid biosynthetic process;GO:0034599//cellular response to oxidative stress;GO:003459…	GO:0005739//mitochondrion;GO:0005739//mitochondrion;	GO:0004735//pyrroline-5-carboxylate reductase activity;GO:0004735//pyrroline-5-carboxylate reductase activity;GO:0004735//pyrroline-5-carboxylate reductase activity;GO:0004735//pyrroline-5-carboxylate reductase activity;GO:0004735//pyrroline-5-carboxylate reductase activity;GO:0004735//pyrroline-5-carboxylate reductase activity;GO:0004735//pyrroline-5-carboxylate reductase activity;GO:0004735//py…	ko00330(Arginine and proline metabolism)
ENSRNOG00000011323	51.5021	0.356064	102.648	288.286	8.17136	4.35901e-27	2.1107e-25	0	0	1	0.0191527	0	0	112	1.96324	125	2.10227	88	1.63038	15	45605611	45612739	+	3319	Lgi3	GO:0003824;GO:0005515;GO:0005576;GO:0008021;GO:0008021;GO:0008021;GO:0017157;GO:0017157;GO:0017157;	K19999	-	S;T	2QSAR;35IAF;38HM6;3BAQW;3CYS2;3JDGW;483CN;4969W;4Q874	leucine-rich repeat LGI family, member 3 [Source:RGD Symbol;Acc:1311079]	306013	D3ZN61	GO:0017157//regulation of exocytosis;GO:0017157//regulation of exocytosis;GO:0017157//regulation of exocytosis;	GO:0005576//extracellular region;GO:0008021//synaptic vesicle;GO:0008021//synaptic vesicle;GO:0008021//synaptic vesicle;	GO:0003824//catalytic activity;GO:0005515//protein binding;	-
ENSRNOG00000005871	1851.06	12.9366	3689.18	285.174	8.1557	8.23939e-121	3.04808e-117	9	0.230069	17	0.524335	11	0.321633	3791	107.013	3618	97.9888	4233	126.294	3	7111550	7127445	+	2061	Il1rn	GO:0005125;GO:0005125;GO:0005125;GO:0005149;GO:0005149;GO:0005149;GO:0005152;GO:0005152;GO:0005576;GO:0005615;GO:0005615;GO:0006954;GO:0006954;GO:0006955;GO:0006955;GO:0007165;GO:2000660;GO:2000660;GO:0005125;GO:0005149;GO:0005152;GO:0005615;GO:0006954;GO:0006955;GO:2000660;GO:0005125;GO:0005149;GO:0005150;GO:0005151;GO:0005152;GO:0005152;GO:0005615;GO:0005615;GO:0006954;GO:0006955;GO:0034115;GO:…	K05481	-	S;T	2S5F0;35FMC;3A577;3BS6I;3CTQS;3J2KK;481ZC;498DI;4PWG0	interleukin 1 receptor antagonist [Source:RGD Symbol;Acc:621159]	60582	P25086	GO:0006954//inflammatory response;GO:0006954//inflammatory response;GO:0006955//immune response;GO:0006955//immune response;GO:0007165//signal transduction;GO:2000660//negative regulation of interleukin-1-mediated signaling pathway;GO:2000660//negative regulation of interleukin-1-mediated signaling pathway;GO:0006954//inflammatory response;GO:0006955//immune response;GO:2000660//negative regulati…	GO:0005576//extracellular region;GO:0005615//extracellular space;GO:0005615//extracellular space;GO:0005615//extracellular space;GO:0005615//extracellular space;GO:0005615//extracellular space;GO:0005615//extracellular space;	GO:0005125//cytokine activity;GO:0005125//cytokine activity;GO:0005125//cytokine activity;GO:0005149//interleukin-1 receptor binding;GO:0005149//interleukin-1 receptor binding;GO:0005149//interleukin-1 receptor binding;GO:0005152//interleukin-1 receptor antagonist activity;GO:0005152//interleukin-1 receptor antagonist activity;GO:0005125//cytokine activity;GO:0005149//interleukin-1 receptor bindi…	ko04060(Cytokine-cytokine receptor interaction)
ENSRNOG00000001757	695.943	4.89529	1386.99	283.332	8.14635	1.83201e-101	2.82389e-98	4	0.0843309	6	0.152624	4	0.0964582	1240	28.868	1674	37.3917	1516	37.3031	11	68371647	68384591	-	2499	Tm4sf19	GO:0016020;GO:0016021;GO:0016021;GO:0016021;GO:0016021;	K24922	-	S	2S1UJ;35BSY;38I5S;3BMYA;3D4RR;3JB4S;4838D;48YRU;4Q0PB	transmembrane 4 L six family member 19 [Source:RGD Symbol;Acc:1560486]	288044	D4ADI7	-	GO:0016020//membrane;GO:0016021//integral component of membrane;GO:0016021//integral component of membrane;GO:0016021//integral component of membrane;GO:0016021//integral component of membrane;	-	-
ENSRNOG00000038286	388.694	3.52527	773.863	219.519	7.7782	1.21083e-48	2.43443e-46	4	0.113854	5	0.171712	1	0.0325566	557	17.5069	954	28.7692	982	32.6225	13	84383742	84405300	+	1851	Slamf6	GO:0001779;GO:0001787;GO:0005886;GO:0009897;GO:0016020;GO:0016021;GO:0032729;GO:0032729;GO:0032740;GO:0042110;GO:0045954;GO:0072540;GO:0072540;	K16852	-	S;T	2SSRG;35NHN;3AIU6;3BQWC;3D3X9;3J7CQ;48C8S;497GS;4Q52M	SLAM family member 6 [Source:RGD Symbol;Acc:1561848]	498287	D4A6B3	GO:0001779//natural killer cell differentiation;GO:0001787//natural killer cell proliferation;GO:0032729//positive regulation of interferon-gamma production;GO:0032729//positive regulation of interferon-gamma production;GO:0032740//positive regulation of interleukin-17 production;GO:0042110//T cell activation;GO:0045954//positive regulation of natural killer cell mediated cytotoxicity;GO:0072540/…	GO:0005886//plasma membrane;GO:0009897//external side of plasma membrane;GO:0016020//membrane;GO:0016021//integral component of membrane;	-	-
ENSRNOG00000018958	225.008	2.10534	447.91	212.75	7.73301	2.88362e-28	1.49407e-26	3	0.421486	2	0.339029	1	0.160699	552	85.6386	474	70.5558	377	61.8191	19	10848755	10850158	-	375	Mt3	GO:0001666;GO:0001666;GO:0001666;GO:0001934;GO:0001934;GO:0001934;GO:0005507;GO:0005507;GO:0005507;GO:0005615;GO:0005634;GO:0005634;GO:0005737;GO:0005737;GO:0005737;GO:0005741;GO:0005791;GO:0005840;GO:0005874;GO:0005886;GO:0006112;GO:0006112;GO:0006707;GO:0006707;GO:0006829;GO:0006829;GO:0006875;GO:0006882;GO:0006882;GO:0006882;GO:0006915;GO:0006979;GO:0007420;GO:0008021;GO:0008021;GO:0008270;GO:…	K14740	-	S;P	KOG4738;35R4S;3A9RC;3BUSV;3DB6R;3JI5S;48GJJ;49DHP;4Q6BG	metallothionein 3 [Source:RGD Symbol;Acc:621252]	117038	P37361	GO:0001666//response to hypoxia;GO:0001666//response to hypoxia;GO:0001666//response to hypoxia;GO:0001934//positive regulation of protein phosphorylation;GO:0001934//positive regulation of protein phosphorylation;GO:0001934//positive regulation of protein phosphorylation;GO:0006112//energy reserve metabolic process;GO:0006112//energy reserve metabolic process;GO:0006707//cholesterol catabolic pr…	GO:0005615//extracellular space;GO:0005634//nucleus;GO:0005634//nucleus;GO:0005737//cytoplasm;GO:0005737//cytoplasm;GO:0005737//cytoplasm;GO:0005741//mitochondrial outer membrane;GO:0005791//rough endoplasmic reticulum;GO:0005840//ribosome;GO:0005874//microtubule;GO:0005886//plasma membrane;GO:0008021//synaptic vesicle;GO:0008021//synaptic vesicle;GO:0014069//postsynaptic density;GO:0016234//incl…	GO:0005507//copper ion binding;GO:0005507//copper ion binding;GO:0005507//copper ion binding;GO:0008270//zinc ion binding;GO:0008270//zinc ion binding;GO:0008270//zinc ion binding;GO:0030295//protein kinase activator activity;GO:0030295//protein kinase activator activity;GO:0030295//protein kinase activator activity;GO:0043027//cysteine-type endopeptidase inhibitor activity involved in apoptotic …	-
ENSRNOG00000005930	216.55	2.07782	431.022	207.439	7.69655	1.0805e-63	4.34479e-61	1	0.028402	2	0.0685368	3	0.0974592	454	14.2388	464	13.9624	444	14.7181	8	48933598	48946655	-	1855	Nnmt	GO:0003674;GO:0005829;GO:0005829;GO:0005829;GO:0005829;GO:0006769;GO:0006769;GO:0006769;GO:0008112;GO:0008112;GO:0008112;GO:0008112;GO:0008168;GO:0008168;GO:0008168;GO:0008170;GO:0009410;GO:0010243;GO:0010967;GO:0010967;GO:0016740;GO:0031060;GO:0031060;GO:0031100;GO:0032259;GO:0032259;GO:0032259;GO:0045722;GO:0045722;GO:0051569;GO:0051569;GO:0090312;GO:0090312;GO:0098603;GO:0008168;	K00541	EC:2.1.1.1	M	KOG4564;35MFI;39SE0;3BFI5;3CWRG;3J96E;484VJ;493XX;4Q300	nicotinamide N-methyltransferase [Source:RGD Symbol;Acc:1309606]	300691	D4A605	GO:0006769//nicotinamide metabolic process;GO:0006769//nicotinamide metabolic process;GO:0006769//nicotinamide metabolic process;GO:0009410//response to xenobiotic stimulus;GO:0010243//response to organonitrogen compound;GO:0010967//regulation of polyamine biosynthetic process;GO:0010967//regulation of polyamine biosynthetic process;GO:0031060//regulation of histone methylation;GO:0031060//regula…	GO:0005829//cytosol;GO:0005829//cytosol;GO:0005829//cytosol;GO:0005829//cytosol;	GO:0003674//molecular_function;GO:0008112//nicotinamide N-methyltransferase activity;GO:0008112//nicotinamide N-methyltransferase activity;GO:0008112//nicotinamide N-methyltransferase activity;GO:0008112//nicotinamide N-methyltransferase activity;GO:0008168//methyltransferase activity;GO:0008168//methyltransferase activity;GO:0008168//methyltransferase activity;GO:0008170//N-methyltransferase act…	ko00760(Nicotinate and nicotinamide metabolism)
ENSRNOG00000004647	34.3935	0.337984	68.449	202.521	7.66193	6.25652e-11	6.39375e-10	0	0	0	0	1	0.0467875	88	3.97492	86	3.72708	41	1.9574	13	42472839	42477313	+	1288	Il10	GO:0001817;GO:0001818;GO:0001818;GO:0001819;GO:0001819;GO:0001819;GO:0001938;GO:0001938;GO:0002237;GO:0002237;GO:0002237;GO:0002439;GO:0002639;GO:0002639;GO:0002719;GO:0002719;GO:0002719;GO:0002875;GO:0002875;GO:0002904;GO:0002904;GO:0002904;GO:0005125;GO:0005125;GO:0005125;GO:0005125;GO:0005125;GO:0005141;GO:0005576;GO:0005576;GO:0005576;GO:0005615;GO:0005615;GO:0005615;GO:0005615;GO:0006955;GO:…	K05443	-	S;T	2S22U;35JU7;3A32N;3BR94;3D4TT;3J26Z;47ZRW;498WN;4Q2KB	interleukin 10 [Source:RGD Symbol;Acc:2886]	25325	P29456	GO:0001817//regulation of cytokine production;GO:0001818//negative regulation of cytokine production;GO:0001818//negative regulation of cytokine production;GO:0001819//positive regulation of cytokine production;GO:0001819//positive regulation of cytokine production;GO:0001819//positive regulation of cytokine production;GO:0001938//positive regulation of endothelial cell proliferation;GO:0001938//…	GO:0005576//extracellular region;GO:0005576//extracellular region;GO:0005576//extracellular region;GO:0005615//extracellular space;GO:0005615//extracellular space;GO:0005615//extracellular space;GO:0005615//extracellular space;	GO:0005125//cytokine activity;GO:0005125//cytokine activity;GO:0005125//cytokine activity;GO:0005125//cytokine activity;GO:0005125//cytokine activity;GO:0005141//interleukin-10 receptor binding;GO:0046983//protein dimerization activity;GO:0046983//protein dimerization activity;	ko05330(Allograft rejection);ko05322(Systemic lupus erythematosus);ko05321(Inflammatory bowel disease);ko05320(Autoimmune thyroid disease);ko05310(Asthma);ko05152(Tuberculosis);ko05150(Staphylococcus aureus infection);ko05146(Amoebiasis);ko05145(Toxoplasmosis);ko05144(Malaria);ko05143(African trypanosomiasis);ko05142(Chagas disease);ko05140(Leishmaniasis);ko05135(Yersinia infection);ko05133(Pertu…
ENSRNOG00000010685	34.6773	0.356064	68.9986	193.782	7.59829	1.47921e-19	3.61871e-18	0	0	1	0.0137861	0	0	79	0.996767	85	1.02899	54	0.72013	8	88652054	88680058	-	4611	Tbx18	GO:0000122;GO:0000976;GO:0000978;GO:0000978;GO:0000981;GO:0001227;GO:0001708;GO:0001756;GO:0001756;GO:0002053;GO:0003163;GO:0003674;GO:0003677;GO:0003700;GO:0003700;GO:0005575;GO:0005634;GO:0005634;GO:0005634;GO:0005634;GO:0005634;GO:0005654;GO:0006355;GO:0006355;GO:0006357;GO:0007605;GO:0008150;GO:0009948;GO:0016331;GO:0016331;GO:0022409;GO:0030154;GO:0042803;GO:0045893;GO:0048646;GO:0050679;GO:…	K10183	-	K	KOG3586;35G02;38GTP;3BBRZ;3CTVX;3J65D;48404;496YN;4PVFF	T-box transcription factor 18 [Source:RGD Symbol;Acc:1309856]	315870	D4A1V6	GO:0000122//negative regulation of transcription by RNA polymerase II;GO:0001708//cell fate specification;GO:0001756//somitogenesis;GO:0001756//somitogenesis;GO:0002053//positive regulation of mesenchymal cell proliferation;GO:0003163//sinoatrial node development;GO:0006355//regulation of transcription, DNA-templated;GO:0006355//regulation of transcription, DNA-templated;GO:0006357//regulation of…	GO:0005575//cellular_component;GO:0005634//nucleus;GO:0005634//nucleus;GO:0005634//nucleus;GO:0005634//nucleus;GO:0005634//nucleus;GO:0005654//nucleoplasm;GO:0090571//RNA polymerase II transcription repressor complex;	GO:0000976//transcription cis-regulatory region binding;GO:0000978//RNA polymerase II cis-regulatory region sequence-specific DNA binding;GO:0000978//RNA polymerase II cis-regulatory region sequence-specific DNA binding;GO:0000981//DNA-binding transcription factor activity, RNA polymerase II-specific;GO:0001227//DNA-binding transcription repressor activity, RNA polymerase II-specific;GO:0003674//…	-
ENSRNOG00000019926	265.654	2.78131	528.527	190.028	7.57007	2.01199e-69	1.00583e-66	3	0.0878096	2	0.070631	3	0.100437	507	16.3869	637	19.7539	539	18.4132	9	91781285	91816151	+	1800	Ramp1	GO:0001525;GO:0001635;GO:0005886;GO:0006816;GO:0006886;GO:0007186;GO:0007189;GO:0008277;GO:0009986;GO:0015026;GO:0015026;GO:0015031;GO:0016021;GO:0031623;GO:0043235;GO:0060050;GO:0072659;GO:0097643;GO:0097647;GO:0150056;GO:1990406;GO:1990407;GO:1990408;GO:0001525;GO:0001635;GO:0001664;GO:0005615;GO:0005886;GO:0006816;GO:0006816;GO:0006886;GO:0006886;GO:0007186;GO:0007186;GO:0007189;GO:0008277;GO:…	K08447	-	S;T	2S0TC;35Q7P;3A1R3;3BR00;3D7IJ;3JH7C;48ERD;49BHD;4Q5IC	receptor (calcitonin) activity modifying protein 1 [Source:MGI Symbol;Acc:MGI:1858418]	58965	Q9JJ74	GO:0001525//angiogenesis;GO:0006816//calcium ion transport;GO:0006886//intracellular protein transport;GO:0007186//G protein-coupled receptor signaling pathway;GO:0007189//adenylate cyclase-activating G protein-coupled receptor signaling pathway;GO:0008277//regulation of G protein-coupled receptor signaling pathway;GO:0015031//protein transport;GO:0031623//receptor internalization;GO:0060050//pos…	GO:0005886//plasma membrane;GO:0009986//cell surface;GO:0016021//integral component of membrane;GO:0043235//receptor complex;GO:0150056//amylin receptor complex 1;GO:1990406//CGRP receptor complex;GO:0005615//extracellular space;GO:0005886//plasma membrane;GO:0009986//cell surface;GO:0009986//cell surface;GO:0016020//membrane;GO:0016021//integral component of membrane;GO:0016021//integral compone…	GO:0001635//calcitonin gene-related peptide receptor activity;GO:0015026//coreceptor activity;GO:0015026//coreceptor activity;GO:0097643//amylin receptor activity;GO:1990407//calcitonin gene-related peptide binding;GO:0001635//calcitonin gene-related peptide receptor activity;GO:0001664//G protein-coupled receptor binding;GO:0015026//coreceptor activity;GO:0015026//coreceptor activity;GO:0015026/…	ko04270(Vascular smooth muscle contraction)
ENSRNOG00000032490	31.78	0.351743	63.2083	179.7	7.48945	3.43636e-05	0.000152941	1	0.0161514	0	0	0	0	40	0.713408	133	2.2759	36	0.678627	13	26672484	26819846	+	3262	Cdh7	GO:0005509;GO:0005509;GO:0005509;GO:0005886;GO:0005886;GO:0005886;GO:0007155;GO:0007155;GO:0007155;GO:0007156;GO:0007156;GO:0016020;GO:0016020;GO:0016020;GO:0016021;GO:0046872;GO:0098609;GO:0098609;	K06799	-	S	KOG3594;35J0H;38H0D;3BHTY;3CY8T;3JBRH;486XB;495D7;4PSAU	cadherin 7 [Source:RGD Symbol;Acc:1306856]	29162	Q5DWV2	GO:0007155//cell adhesion;GO:0007155//cell adhesion;GO:0007155//cell adhesion;GO:0007156//homophilic cell adhesion via plasma membrane adhesion molecules;GO:0007156//homophilic cell adhesion via plasma membrane adhesion molecules;GO:0098609//cell-cell adhesion;GO:0098609//cell-cell adhesion;	GO:0005886//plasma membrane;GO:0005886//plasma membrane;GO:0005886//plasma membrane;GO:0016020//membrane;GO:0016020//membrane;GO:0016020//membrane;GO:0016021//integral component of membrane;	GO:0005509//calcium ion binding;GO:0005509//calcium ion binding;GO:0005509//calcium ion binding;GO:0046872//metal ion binding;	-
ENSRNOG00000037409	283.546	3.18217	563.91	177.209	7.46931	1.43034e-41	1.98925e-39	1	0.0330318	7	0.278981	1	0.037782	577	21.0464	494	17.2883	704	27.1409	10	55507519	55528171	-	1595	Scimp	GO:0001726;GO:0001726;GO:0001772;GO:0001772;GO:0001772;GO:0001772;GO:0001772;GO:0002720;GO:0002720;GO:0002732;GO:0002732;GO:0016020;GO:0016020;GO:0016020;GO:0016021;GO:0016021;GO:0016021;GO:0030175;GO:0030175;GO:0031256;GO:0031256;GO:0031259;GO:0031259;GO:0031666;GO:0031666;GO:0032735;GO:0032735;GO:0032755;GO:0032755;GO:0032874;GO:0032874;GO:0034138;GO:0034138;GO:0034142;GO:0034142;GO:0034154;GO:…	-	-	S	2T3K5;35Q6M;3A1Q6;3BQYJ;3D7WM;3JH1W;48ETA;49BX5;4Q619	SLP adaptor and CSK interacting membrane protein [Source:RGD Symbol;Acc:1593299]	691993	F1LYV1	GO:0002720//positive regulation of cytokine production involved in immune response;GO:0002720//positive regulation of cytokine production involved in immune response;GO:0002732//positive regulation of dendritic cell cytokine production;GO:0002732//positive regulation of dendritic cell cytokine production;GO:0031666//positive regulation of lipopolysaccharide-mediated signaling pathway;GO:0031666//…	GO:0001726//ruffle;GO:0001726//ruffle;GO:0001772//immunological synapse;GO:0001772//immunological synapse;GO:0001772//immunological synapse;GO:0001772//immunological synapse;GO:0001772//immunological synapse;GO:0016020//membrane;GO:0016020//membrane;GO:0016020//membrane;GO:0016021//integral component of membrane;GO:0016021//integral component of membrane;GO:0016021//integral component of membrane…	GO:0060090//molecular adaptor activity;GO:0060090//molecular adaptor activity;	-
ENSRNOG00000039698	29.4312	0.337984	58.5243	173.157	7.43594	4.16989e-17	8.08495e-16	0	0	0	0	1	0.0474133	48	2.19714	76	3.33775	64	3.09633	10	13029153	13033863	-	1271	Prss22	GO:0004252;GO:0004252;GO:0004252;GO:0005615;GO:0006508;GO:0006508;GO:0006508;GO:0006508;GO:0008233;GO:0008236;GO:0010952;GO:0016504;GO:0016787;	K09626	EC:3.4.21.-	O;E	KOG3627;35MA8;38EW9;3BK4B;3CV7V;3J45H;487PA;496YS;4PUZQ	serine protease 22 [Source:RGD Symbol;Acc:1310880]	302971	D4AAE4	GO:0006508//proteolysis;GO:0006508//proteolysis;GO:0006508//proteolysis;GO:0006508//proteolysis;GO:0010952//positive regulation of peptidase activity;	GO:0005615//extracellular space;	GO:0004252//serine-type endopeptidase activity;GO:0004252//serine-type endopeptidase activity;GO:0004252//serine-type endopeptidase activity;GO:0008233//peptidase activity;GO:0008236//serine-type peptidase activity;GO:0016504//peptidase activator activity;GO:0016787//hydrolase activity;	-
ENSRNOG00000010079	2485.1	28.6203	4941.57	172.659	7.43178	7.59276e-19	1.73173e-17	26	0.678805	49	1.54352	6	0.179174	6351	183.098	3597	99.4958	5357	163.235	2	86770420	86784280	-	2018	Ca3	GO:0004089;GO:0004089;GO:0004089;GO:0004089;GO:0004089;GO:0005737;GO:0005737;GO:0005737;GO:0005829;GO:0005829;GO:0006730;GO:0006979;GO:0008270;GO:0008270;GO:0009617;GO:0016151;GO:0016791;GO:0016829;GO:0016836;GO:0045471;GO:0046872;GO:0004089;GO:0004089;GO:0005737;GO:0005829;GO:0005829;GO:0008270;GO:0009617;GO:0016151;	K01672	EC:4.2.1.1	P	KOG0382;35DPU;38I3T;3BIZY;3CZ4T;3J3SB;489EB;48YNR;4PSSJ	carbonic anhydrase 3 [Source:RGD Symbol;Acc:2241]	54232	P14141	GO:0006730//one-carbon metabolic process;GO:0006979//response to oxidative stress;GO:0009617//response to bacterium;GO:0045471//response to ethanol;GO:0009617//response to bacterium;	GO:0005737//cytoplasm;GO:0005737//cytoplasm;GO:0005737//cytoplasm;GO:0005829//cytosol;GO:0005829//cytosol;GO:0005737//cytoplasm;GO:0005829//cytosol;GO:0005829//cytosol;	GO:0004089//carbonate dehydratase activity;GO:0004089//carbonate dehydratase activity;GO:0004089//carbonate dehydratase activity;GO:0004089//carbonate dehydratase activity;GO:0004089//carbonate dehydratase activity;GO:0008270//zinc ion binding;GO:0008270//zinc ion binding;GO:0016151//nickel cation binding;GO:0016791//phosphatase activity;GO:0016829//lyase activity;GO:0016836//hydro-lyase activity…	ko00910(Nitrogen metabolism)
ENSRNOG00000004470	255.345	3.10986	507.581	163.217	7.35065	4.08213e-67	1.93608e-64	1	0.044311	3	0.16039	5	0.253416	501	24.5142	669	31.4073	449	23.2208	13	42353090	42358487	-	1189	Il24	GO:0003674;GO:0005125;GO:0005576;GO:0005576;GO:0005615;GO:0005615;GO:0006915;GO:0007165;GO:0008284;GO:0008285;GO:0030336;GO:0042060;GO:0042501;GO:0042531;GO:0043065;GO:0043280;GO:0071222;GO:0071353;	K22668	-	S;T	2SUXZ;35PWQ;3A4AE;3BRME;3D55K;3JDV1;483WI;48XXK;4Q53P	interleukin 24 [Source:RGD Symbol;Acc:621484]	170819	Q9JI24	GO:0006915//apoptotic process;GO:0007165//signal transduction;GO:0008284//positive regulation of cell population proliferation;GO:0008285//negative regulation of cell population proliferation;GO:0030336//negative regulation of cell migration;GO:0042060//wound healing;GO:0042501//serine phosphorylation of STAT protein;GO:0042531//positive regulation of tyrosine phosphorylation of STAT protein;GO:0…	GO:0005576//extracellular region;GO:0005576//extracellular region;GO:0005615//extracellular space;GO:0005615//extracellular space;	GO:0003674//molecular_function;GO:0005125//cytokine activity;	ko04630(JAK-STAT signaling pathway);ko04061(Viral protein interaction with cytokine and cytokine receptor);ko04060(Cytokine-cytokine receptor interaction)
ENSRNOG00000014378	26.736	0.351743	53.1202	151.02	7.2386	1.28846e-15	2.12223e-14	1	0.0383448	0	0	0	0	56	2.37117	59	2.39691	53	2.37193	9	42384433	42424725	+	1374	Il1r2	GO:0004908;GO:0004908;GO:0004908;GO:0004910;GO:0004910;GO:0005737;GO:0005886;GO:0010955;GO:0016020;GO:0016021;GO:0016485;GO:0019221;GO:0019966;GO:0032690;GO:1900016;GO:2000660;	K04387	-	S;T	2QVTS;35HYP;39XMF;3BKQR;3CT18;3JB0V;48632;4936V;4Q0T3	interleukin 1 receptor type 2 [Source:RGD Symbol;Acc:621147]	117022	P43303	GO:0010955//negative regulation of protein processing;GO:0016485//protein processing;GO:0019221//cytokine-mediated signaling pathway;GO:0032690//negative regulation of interleukin-1 alpha production;GO:1900016//negative regulation of cytokine production involved in inflammatory response;GO:2000660//negative regulation of interleukin-1-mediated signaling pathway;	GO:0005737//cytoplasm;GO:0005886//plasma membrane;GO:0016020//membrane;GO:0016021//integral component of membrane;	GO:0004908//interleukin-1 receptor activity;GO:0004908//interleukin-1 receptor activity;GO:0004908//interleukin-1 receptor activity;GO:0004910//interleukin-1, type II, blocking receptor activity;GO:0004910//interleukin-1, type II, blocking receptor activity;GO:0019966//interleukin-1 binding;	ko05418(Fluid shear stress and atherosclerosis);ko05215(Prostate cancer);ko05202(Transcriptional misregulation in cancer);ko05166(Human T-cell leukemia virus 1 infection);ko05146(Amoebiasis);ko04640(Hematopoietic cell lineage);ko04060(Cytokine-cytokine receptor interaction)
ENSRNOG00000006735	157.718	2.08726	313.35	150.125	7.23002	1.20509e-05	5.80333e-05	3	0.0634513	1	0.025519	2	0.048384	133	3.10627	664	14.8792	249	6.14664	5	104010680	104019050	-	2491	Cdkn2b	GO:0005515;GO:0000079;GO:0000079;GO:0000079;GO:0001889;GO:0003674;GO:0004861;GO:0004861;GO:0004861;GO:0005515;GO:0005634;GO:0005634;GO:0005634;GO:0005737;GO:0005737;GO:0007049;GO:0007568;GO:0008285;GO:0008285;GO:0008285;GO:0014070;GO:0019901;GO:0019901;GO:0019901;GO:0030219;GO:0030219;GO:0030511;GO:0030511;GO:0030858;GO:0031668;GO:0031668;GO:0031670;GO:0031670;GO:0034097;GO:0042326;GO:0042326;GO:…	K04685	-	S;T;I	KOG0504;35PUI;3A5DS;3BRX0;3D6EM;3JH3Z;48EW6;49BW3;4Q5F7	cyclin-dependent kinase inhibitor 2B [Source:RGD Symbol;Acc:2324]	25164	P55272	GO:0000079//regulation of cyclin-dependent protein serine/threonine kinase activity;GO:0000079//regulation of cyclin-dependent protein serine/threonine kinase activity;GO:0000079//regulation of cyclin-dependent protein serine/threonine kinase activity;GO:0001889//liver development;GO:0007049//cell cycle;GO:0007568//aging;GO:0008285//negative regulation of cell population proliferation;GO:0008285/…	GO:0005634//nucleus;GO:0005634//nucleus;GO:0005634//nucleus;GO:0005737//cytoplasm;GO:0005737//cytoplasm;	GO:0005515//protein binding;GO:0003674//molecular_function;GO:0004861//cyclin-dependent protein serine/threonine kinase inhibitor activity;GO:0004861//cyclin-dependent protein serine/threonine kinase inhibitor activity;GO:0004861//cyclin-dependent protein serine/threonine kinase inhibitor activity;GO:0005515//protein binding;GO:0019901//protein kinase binding;GO:0019901//protein kinase binding;GO…	ko05226(Gastric cancer);ko05222(Small cell lung cancer);ko05203(Viral carcinogenesis);ko05200(Pathways in cancer);ko05166(Human T-cell leukemia virus 1 infection);ko04934(Cushing syndrome);ko04350(TGF-beta signaling pathway);ko04218(Cellular senescence);ko04110(Cell cycle);ko04068(FoxO signaling pathway)
ENSRNOG00000043323	25.4359	0.337984	50.5339	149.515	7.22415	1.35741e-11	1.48656e-10	0	0	0	0	1	0.0563726	48	2.61231	37	1.93201	74	4.25663	3	7021973	7031619	-	1069	-	GO:0005125;GO:0005149;GO:0005615;GO:0006954;GO:0006955;GO:0001819;GO:0002437;GO:0005125;GO:0005125;GO:0005125;GO:0005125;GO:0005125;GO:0005149;GO:0005149;GO:0005149;GO:0005576;GO:0005615;GO:0005615;GO:0005615;GO:0005615;GO:0006954;GO:0006954;GO:0006954;GO:0006955;GO:0006955;GO:0010628;GO:0019221;GO:0032755;GO:0045582;GO:0045582;GO:0071222;	K05486	-	S	2STX9;35Q5Z;3A7T7;3BTKC;3D7TC;3JH57;48EMV;49BU8;4Q5H2	-	362076	-	GO:0006954//inflammatory response;GO:0006955//immune response;GO:0001819//positive regulation of cytokine production;GO:0002437//inflammatory response to antigenic stimulus;GO:0006954//inflammatory response;GO:0006954//inflammatory response;GO:0006954//inflammatory response;GO:0006955//immune response;GO:0006955//immune response;GO:0010628//positive regulation of gene expression;GO:0019221//cytok…	GO:0005615//extracellular space;GO:0005576//extracellular region;GO:0005615//extracellular space;GO:0005615//extracellular space;GO:0005615//extracellular space;GO:0005615//extracellular space;	GO:0005125//cytokine activity;GO:0005149//interleukin-1 receptor binding;GO:0005125//cytokine activity;GO:0005125//cytokine activity;GO:0005125//cytokine activity;GO:0005125//cytokine activity;GO:0005125//cytokine activity;GO:0005149//interleukin-1 receptor binding;GO:0005149//interleukin-1 receptor binding;GO:0005149//interleukin-1 receptor binding;	ko04060(Cytokine-cytokine receptor interaction)
ENSRNOG00000056219	3660.62	49.2803	7271.97	147.563	7.20519	5.1957e-19	1.19981e-17	37	0.519694	43	0.728717	62	0.996071	4835	74.9913	12050	179.319	6856	112.392	4	162926439	162948523	-	3751	Olr1	GO:0016020;GO:0016021;	K08763	-	-	-	oxidized low density lipoprotein receptor 1 [Source:RGD Symbol;Acc:620515]	140914	O70156;A0A0G2K1K0	-	GO:0016020//membrane;GO:0016021//integral component of membrane;	-	ko05417(Lipid and atherosclerosis);ko04145(Phagosome);ko03320(PPAR signaling pathway)
ENSRNOG00000052017	229.069	3.10121	455.037	146.729	7.19701	8.46688e-10	7.60252e-09	3	0.173308	1	0.0697016	5	0.330385	312	19.9031	848	51.9023	332	22.3849	6	129285749	129286660	+	912	Dio3	GO:0001666;GO:0004800;GO:0004800;GO:0004800;GO:0004800;GO:0004800;GO:0005575;GO:0005768;GO:0005886;GO:0006915;GO:0006915;GO:0010008;GO:0016020;GO:0016021;GO:0016491;GO:0033798;GO:0033798;GO:0033798;GO:0033798;GO:0033798;GO:0040018;GO:0040018;GO:0042403;GO:0042403;GO:0042403;GO:0042404;GO:0042404;GO:0042446;GO:0043231;GO:0046549;GO:0046549;GO:0070342;GO:0097474;GO:0097474;	-	-	-	-	iodothyronine deiodinase 3 [Source:RGD Symbol;Acc:68420]	-	-	GO:0001666//response to hypoxia;GO:0006915//apoptotic process;GO:0006915//apoptotic process;GO:0040018//positive regulation of multicellular organism growth;GO:0040018//positive regulation of multicellular organism growth;GO:0042403//thyroid hormone metabolic process;GO:0042403//thyroid hormone metabolic process;GO:0042403//thyroid hormone metabolic process;GO:0042404//thyroid hormone catabolic p…	GO:0005575//cellular_component;GO:0005768//endosome;GO:0005886//plasma membrane;GO:0010008//endosome membrane;GO:0016020//membrane;GO:0016021//integral component of membrane;GO:0043231//intracellular membrane-bounded organelle;	GO:0004800//thyroxine 5'-deiodinase activity;GO:0004800//thyroxine 5'-deiodinase activity;GO:0004800//thyroxine 5'-deiodinase activity;GO:0004800//thyroxine 5'-deiodinase activity;GO:0004800//thyroxine 5'-deiodinase activity;GO:0016491//oxidoreductase activity;GO:0033798//thyroxine 5-deiodinase activity;GO:0033798//thyroxine 5-deiodinase activity;GO:0033798//thyroxine 5-deiodinase activity;GO:003…	-
ENSRNOG00000013973	4395.92	60.5253	8731.31	144.259	7.17251	1.1046e-10	1.0986e-09	38	1.76704	66	3.70298	70	3.72318	11261	578.241	4407	217.119	11207	608.236	3	15680687	15684095	-	1133	Lcn2	GO:0036094;GO:0002020;GO:0002376;GO:0005506;GO:0005506;GO:0005576;GO:0005576;GO:0005615;GO:0005615;GO:0005737;GO:0005829;GO:0006811;GO:0006915;GO:0006953;GO:0006979;GO:0007614;GO:0007616;GO:0009410;GO:0009615;GO:0009617;GO:0009635;GO:0009636;GO:0009637;GO:0009750;GO:0010040;GO:0010046;GO:0010595;GO:0010628;GO:0015891;GO:0015891;GO:0031346;GO:0031410;GO:0031667;GO:0031669;GO:0036094;GO:0036094;GO:…	K21129	-	S	2T7VZ;35IBM;3AGP6;3BYDM;3CWHW;3JAP8;48CX5;491FY;4PYBJ	lipocalin 2 [Source:RGD Symbol;Acc:69408]	170496	P30152	GO:0002376//immune system process;GO:0006811//ion transport;GO:0006915//apoptotic process;GO:0006953//acute-phase response;GO:0006979//response to oxidative stress;GO:0007614//short-term memory;GO:0007616//long-term memory;GO:0009410//response to xenobiotic stimulus;GO:0009615//response to virus;GO:0009617//response to bacterium;GO:0009635//response to herbicide;GO:0009636//response to toxic subs…	GO:0005576//extracellular region;GO:0005576//extracellular region;GO:0005615//extracellular space;GO:0005615//extracellular space;GO:0005737//cytoplasm;GO:0005829//cytosol;GO:0031410//cytoplasmic vesicle;GO:0060205//cytoplasmic vesicle lumen;	GO:0036094//small molecule binding;GO:0002020//protease binding;GO:0005506//iron ion binding;GO:0005506//iron ion binding;GO:0036094//small molecule binding;GO:0036094//small molecule binding;GO:0042802//identical protein binding;GO:1903981//enterobactin binding;GO:1903981//enterobactin binding;	ko04657(IL-17 signaling pathway)
ENSRNOG00000050714	47.5836	0.675969	94.4913	139.786	7.12708	6.26651e-08	4.29303e-07	0	0	0	0	2	0.0353134	62	1.05686	77	1.25933	163	2.93673	8	58608709	58614650	-	3413	Islr2	GO:0005515;GO:0009986;GO:0009986;GO:0016020;GO:0016021;GO:0045773;GO:0045773;	-	-	T;U	KOG0619;35CVV;38HBP;3B967;3D0E6;3JC4V;48C83;492SI;4PTU0	immunoglobulin superfamily containing leucine-rich repeat 2 [Source:RGD Symbol;Acc:6497037]	100910729	M0R4G0	GO:0045773//positive regulation of axon extension;GO:0045773//positive regulation of axon extension;	GO:0009986//cell surface;GO:0009986//cell surface;GO:0016020//membrane;GO:0016021//integral component of membrane;	GO:0005515//protein binding;	-
ENSRNOG00000014940	239.019	3.47104	474.567	136.722	7.0951	2.56362e-32	1.7628e-30	4	0.105954	2	0.0639194	4	0.121191	530	15.5025	400	11.2256	556	17.1891	1	241006762	241011224	-	1989	Sfrp5	GO:0003674;GO:0005515;GO:0005575;GO:0005576;GO:0005615;GO:0008150;GO:0008285;GO:0008285;GO:0016055;GO:0017147;GO:0030111;GO:0030111;GO:0030154;GO:0030178;GO:0030510;GO:0030510;GO:0032502;GO:0036342;GO:0043433;GO:0043433;GO:0043508;GO:0048546;GO:0051898;GO:0051898;GO:0060028;GO:0060070;GO:0090090;GO:0090090;GO:0090090;GO:0090175;GO:0090179;GO:2000041;GO:2000057;GO:2000057;	K02222	-	M;T	KOG3577;35BID;38CJD;3BCWQ;3CXY5;3JEZ9;485AE;49513;4PYP5	secreted frizzled-related protein 5 [Source:RGD Symbol;Acc:1310369]	309377	D3ZTV6	GO:0008150//biological_process;GO:0008285//negative regulation of cell population proliferation;GO:0008285//negative regulation of cell population proliferation;GO:0016055//Wnt signaling pathway;GO:0030111//regulation of Wnt signaling pathway;GO:0030111//regulation of Wnt signaling pathway;GO:0030154//cell differentiation;GO:0030178//negative regulation of Wnt signaling pathway;GO:0030510//regula…	GO:0005575//cellular_component;GO:0005576//extracellular region;GO:0005615//extracellular space;	GO:0003674//molecular_function;GO:0005515//protein binding;GO:0017147//Wnt-protein binding;	ko04310(Wnt signaling pathway)
ENSRNOG00000024115	1155.72	17.6881	2293.75	129.678	7.01879	3.00035e-101	4.26904e-98	17	0.297561	12	0.253427	22	0.440455	2064	39.8938	2802	51.9622	2461	50.2756	2	53851985	53921275	+	3010	C6	GO:0001701;GO:0002376;GO:0005515;GO:0005576;GO:0005579;GO:0005579;GO:0005579;GO:0005579;GO:0006955;GO:0006955;GO:0006956;GO:0006958;GO:0019835;GO:0045087;	K03995	-	S;W	2QPIM;35FTS;39V33;3BGVE;3CR74;3J3MM;483QU;48VGE;4PTW2	complement C6 [Source:RGD Symbol;Acc:2238]	24237	Q811M5	GO:0001701//in utero embryonic development;GO:0002376//immune system process;GO:0006955//immune response;GO:0006955//immune response;GO:0006956//complement activation;GO:0006958//complement activation, classical pathway;GO:0019835//cytolysis;GO:0045087//innate immune response;	GO:0005576//extracellular region;GO:0005579//membrane attack complex;GO:0005579//membrane attack complex;GO:0005579//membrane attack complex;GO:0005579//membrane attack complex;	GO:0005515//protein binding;	ko05322(Systemic lupus erythematosus);ko05171(Coronavirus disease - COVID-19);ko05020(Prion disease);ko04610(Complement and coagulation cascades)
ENSRNOG00000031536	112.764	1.7312	223.798	129.273	7.01428	1.75026e-21	5.15518e-20	3	0.0780144	0	0	2	0.0594889	265	7.60971	278	7.65933	163	4.94721	3	138031769	138198122	+	2026	Syndig1	GO:0003674;GO:0005575;GO:0005768;GO:0005886;GO:0005887;GO:0005887;GO:0005887;GO:0006886;GO:0006886;GO:0006886;GO:0008150;GO:0014069;GO:0014069;GO:0014069;GO:0016020;GO:0016020;GO:0016021;GO:0016021;GO:0016021;GO:0030054;GO:0030425;GO:0030672;GO:0030672;GO:0030672;GO:0031901;GO:0031901;GO:0031901;GO:0035254;GO:0035254;GO:0035254;GO:0042803;GO:0042803;GO:0042803;GO:0042995;GO:0043197;GO:0043198;GO:…	K23903	-	S;U	2QQXK;35KZB;395KE;3BIPC;3CXMY;3J1NQ;489G5;48WIE;4Q2C3	synapse differentiation inducing 1 [Source:RGD Symbol;Acc:1310753]	362235	Q58DZ9	GO:0006886//intracellular protein transport;GO:0006886//intracellular protein transport;GO:0006886//intracellular protein transport;GO:0008150//biological_process;GO:0051965//positive regulation of synapse assembly;GO:0051965//positive regulation of synapse assembly;GO:0051965//positive regulation of synapse assembly;GO:0051965//positive regulation of synapse assembly;GO:0051965//positive regulat…	GO:0005575//cellular_component;GO:0005768//endosome;GO:0005886//plasma membrane;GO:0005887//integral component of plasma membrane;GO:0005887//integral component of plasma membrane;GO:0005887//integral component of plasma membrane;GO:0014069//postsynaptic density;GO:0014069//postsynaptic density;GO:0014069//postsynaptic density;GO:0016020//membrane;GO:0016020//membrane;GO:0016021//integral compone…	GO:0003674//molecular_function;GO:0035254//glutamate receptor binding;GO:0035254//glutamate receptor binding;GO:0035254//glutamate receptor binding;GO:0042803//protein homodimerization activity;GO:0042803//protein homodimerization activity;GO:0042803//protein homodimerization activity;	-
ENSRNOG00000050706	21.9524	0.337984	43.5668	128.902	7.01013	1.21856e-05	5.86206e-05	0	0	0	0	1	0.00885559	15	0.12824	81	0.66442	49	0.442772	2	218755691	219153501	+	6805	Col25a1	GO:0001540;GO:0005201;GO:0005576;GO:0005615;GO:0005615;GO:0005887;GO:0008201;GO:0030198;GO:0031012;GO:0060385;GO:0001540;GO:0005201;GO:0005576;GO:0005615;GO:0005615;GO:0005887;GO:0008201;GO:0030198;GO:0031012;GO:0060385;GO:0001540;GO:0001540;GO:0005201;GO:0005576;GO:0005576;GO:0005615;GO:0005615;GO:0005615;GO:0005887;GO:0005887;GO:0008201;GO:0008201;GO:0030198;GO:0031012;GO:0060385;	K24356	-	W;D	KOG3544;35A14;39JFW;3BDBQ;3D3PD;3J3JW;482ZY;48W7C;4PZDM	collagen type XXV alpha 1 chain [Source:RGD Symbol;Acc:1590105]	687064	-	GO:0030198//extracellular matrix organization;GO:0060385//axonogenesis involved in innervation;GO:0030198//extracellular matrix organization;GO:0060385//axonogenesis involved in innervation;GO:0030198//extracellular matrix organization;GO:0060385//axonogenesis involved in innervation;	GO:0005576//extracellular region;GO:0005615//extracellular space;GO:0005615//extracellular space;GO:0005887//integral component of plasma membrane;GO:0031012//extracellular matrix;GO:0005576//extracellular region;GO:0005615//extracellular space;GO:0005615//extracellular space;GO:0005887//integral component of plasma membrane;GO:0031012//extracellular matrix;GO:0005576//extracellular region;GO:000…	GO:0001540//amyloid-beta binding;GO:0005201//extracellular matrix structural constituent;GO:0008201//heparin binding;GO:0001540//amyloid-beta binding;GO:0005201//extracellular matrix structural constituent;GO:0008201//heparin binding;GO:0001540//amyloid-beta binding;GO:0001540//amyloid-beta binding;GO:0005201//extracellular matrix structural constituent;GO:0008201//heparin binding;GO:0008201//hep…	ko04974(Protein digestion and absorption)
ENSRNOG00000001113	22.4545	0.351743	44.5573	126.676	6.985	2.07342e-09	1.75444e-08	1	0.0240684	0	0	0	0	33	0.877061	38	0.968999	71	1.99446	12	11962757	12009773	+	2189	Mmd2	GO:0004672;GO:0016020;GO:0016021;GO:0016021;GO:0016021;GO:0019835;GO:0019835;GO:0030173;GO:0032880;GO:0045666;GO:0045860;GO:0046579;GO:0048471;GO:0004672;GO:0016021;GO:0019835;GO:0030173;GO:0032880;GO:0045666;GO:0045860;GO:0046579;GO:0048471;	K11064	-	Z;V	KOG4243;359CW;39MY5;3BCV5;3D126;3JAG5;481CW;48XFD;4PUVK	monocyte to macrophage differentiation-associated 2 [Source:RGD Symbol;Acc:1306506]	304301	B1WBN0	GO:0019835//cytolysis;GO:0019835//cytolysis;GO:0032880//regulation of protein localization;GO:0045666//positive regulation of neuron differentiation;GO:0045860//positive regulation of protein kinase activity;GO:0046579//positive regulation of Ras protein signal transduction;GO:0019835//cytolysis;GO:0032880//regulation of protein localization;GO:0045666//positive regulation of neuron differentiati…	GO:0016020//membrane;GO:0016021//integral component of membrane;GO:0016021//integral component of membrane;GO:0016021//integral component of membrane;GO:0030173//integral component of Golgi membrane;GO:0048471//perinuclear region of cytoplasm;GO:0016021//integral component of membrane;GO:0030173//integral component of Golgi membrane;GO:0048471//perinuclear region of cytoplasm;	GO:0004672//protein kinase activity;GO:0004672//protein kinase activity;	-
ENSRNOG00000005679	64.9584	1.03203	128.885	124.884	6.96445	6.02756e-21	1.68671e-19	0	0	1	0.0234828	2	0.0445233	97	2.08471	200	4.12408	121	2.74859	3	47138813	47225545	-	2707	Fap	GO:0002020;GO:0002020;GO:0004175;GO:0004175;GO:0004252;GO:0004252;GO:0004252;GO:0004252;GO:0005178;GO:0005178;GO:0005615;GO:0005615;GO:0005886;GO:0005886;GO:0005886;GO:0005886;GO:0006508;GO:0006508;GO:0006508;GO:0006508;GO:0006508;GO:0007155;GO:0008233;GO:0008233;GO:0008233;GO:0008233;GO:0008233;GO:0008236;GO:0008236;GO:0008236;GO:0008236;GO:0008239;GO:0008239;GO:0008239;GO:0009986;GO:0009986;GO:…	K08674	EC:3.4.21.-	O;E	KOG2100;35EER;38BKR;3BCS1;3CUAD;3JFVS;482DX;48WRU;4PTUJ	fibroblast activation protein, alpha [Source:RGD Symbol;Acc:621253]	192203	Q8R492	GO:0006508//proteolysis;GO:0006508//proteolysis;GO:0006508//proteolysis;GO:0006508//proteolysis;GO:0006508//proteolysis;GO:0007155//cell adhesion;GO:0010710//regulation of collagen catabolic process;GO:0010710//regulation of collagen catabolic process;GO:0010716//negative regulation of extracellular matrix disassembly;GO:0010716//negative regulation of extracellular matrix disassembly;GO:0043542/…	GO:0005615//extracellular space;GO:0005615//extracellular space;GO:0005886//plasma membrane;GO:0005886//plasma membrane;GO:0005886//plasma membrane;GO:0005886//plasma membrane;GO:0009986//cell surface;GO:0009986//cell surface;GO:0030027//lamellipodium;GO:0030027//lamellipodium;GO:0030054//cell junction;GO:0031258//lamellipodium membrane;GO:0042995//cell projection;GO:0045177//apical part of cell;…	GO:0002020//protease binding;GO:0002020//protease binding;GO:0004175//endopeptidase activity;GO:0004175//endopeptidase activity;GO:0004252//serine-type endopeptidase activity;GO:0004252//serine-type endopeptidase activity;GO:0004252//serine-type endopeptidase activity;GO:0004252//serine-type endopeptidase activity;GO:0005178//integrin binding;GO:0005178//integrin binding;GO:0008233//peptidase act…	-
ENSRNOG00000001416	21.1809	0.337984	42.0237	124.336	6.9581	1.10408e-12	1.36421e-11	0	0	0	0	1	0.0228613	37	0.816616	35	0.741154	61	1.42297	12	19637320	19640341	-	2636	Vgf	GO:0001541;GO:0001541;GO:0002021;GO:0002021;GO:0005179;GO:0005184;GO:0005184;GO:0005184;GO:0005184;GO:0005576;GO:0005615;GO:0005615;GO:0005615;GO:0005794;GO:0006091;GO:0006091;GO:0007165;GO:0008083;GO:0009409;GO:0009409;GO:0019953;GO:0019953;GO:0030073;GO:0030073;GO:0030133;GO:0030182;GO:0030667;GO:0031410;GO:0031410;GO:0031410;GO:0032868;GO:0032868;GO:0033500;GO:0042593;GO:0042593;GO:0043005;GO:…	-	-	S	2S5N4;35JJP;39VE8;3BM04;3CY1F;3J6RK;488J9;495PI;4PUJC	VGF nerve growth factor inducible [Source:RGD Symbol;Acc:69399]	29461	P20156	GO:0001541//ovarian follicle development;GO:0001541//ovarian follicle development;GO:0002021//response to dietary excess;GO:0002021//response to dietary excess;GO:0006091//generation of precursor metabolites and energy;GO:0006091//generation of precursor metabolites and energy;GO:0007165//signal transduction;GO:0009409//response to cold;GO:0009409//response to cold;GO:0019953//sexual reproduction…	GO:0005576//extracellular region;GO:0005615//extracellular space;GO:0005615//extracellular space;GO:0005615//extracellular space;GO:0005794//Golgi apparatus;GO:0030133//transport vesicle;GO:0030667//secretory granule membrane;GO:0031410//cytoplasmic vesicle;GO:0031410//cytoplasmic vesicle;GO:0031410//cytoplasmic vesicle;GO:0043005//neuron projection;GO:0043025//neuronal cell body;GO:0043231//intr…	GO:0005179//hormone activity;GO:0005184//neuropeptide hormone activity;GO:0005184//neuropeptide hormone activity;GO:0005184//neuropeptide hormone activity;GO:0005184//neuropeptide hormone activity;GO:0008083//growth factor activity;	-
ENSRNOG00000002843	61.5438	1.04579	122.042	116.698	6.86664	1.92356e-05	8.96223e-05	1	0.0308104	1	0.0371742	1	0.0352411	98	3.3342	58	1.89329	228	8.19882	14	17310426	17313093	-	1710	Cxcl6	GO:0005125;GO:0005576;GO:0005576;GO:0005576;GO:0005615;GO:0006935;GO:0006935;GO:0006935;GO:0006952;GO:0006952;GO:0006955;GO:0006955;GO:0007165;GO:0008009;GO:0008009;GO:0008009;GO:0030593;GO:0042119;GO:0050896;GO:0061844;GO:0071222;	K05506	-	M;T	2S7MM;35QIJ;3A59A;3C0NW;3D9V3;3JHB6;48GC1;49CFR;4Q6AQ	C-X-C motif chemokine ligand 6 [Source:RGD Symbol;Acc:708540]	60665	P97885	GO:0006935//chemotaxis;GO:0006935//chemotaxis;GO:0006935//chemotaxis;GO:0006952//defense response;GO:0006952//defense response;GO:0006955//immune response;GO:0006955//immune response;GO:0007165//signal transduction;GO:0030593//neutrophil chemotaxis;GO:0042119//neutrophil activation;GO:0050896//response to stimulus;GO:0061844//antimicrobial humoral immune response mediated by antimicrobial peptide…	GO:0005576//extracellular region;GO:0005576//extracellular region;GO:0005576//extracellular region;GO:0005615//extracellular space;	GO:0005125//cytokine activity;GO:0008009//chemokine activity;GO:0008009//chemokine activity;GO:0008009//chemokine activity;	ko05323(Rheumatoid arthritis);ko05133(Pertussis);ko04668(TNF signaling pathway);ko04657(IL-17 signaling pathway);ko04062(Chemokine signaling pathway);ko04061(Viral protein interaction with cytokine and cytokine receptor);ko04060(Cytokine-cytokine receptor interaction)
ENSRNOG00000003897	29996.5	526.969	59466.1	112.845	6.81821	2.50596e-120	7.72546e-117	709	6.41274	398	4.34335	402	4.15887	59050	589.774	71674	686.833	58343	615.893	10	79883622	79900624	+	5825	Col1a1	GO:0001501;GO:0001501;GO:0001501;GO:0001501;GO:0001503;GO:0001503;GO:0001568;GO:0001568;GO:0001568;GO:0001568;GO:0001649;GO:0001649;GO:0001957;GO:0001957;GO:0001958;GO:0001958;GO:0002020;GO:0002020;GO:0005201;GO:0005201;GO:0005201;GO:0005201;GO:0005201;GO:0005515;GO:0005515;GO:0005515;GO:0005576;GO:0005576;GO:0005581;GO:0005581;GO:0005581;GO:0005584;GO:0005584;GO:0005584;GO:0005584;GO:0005615;GO:…	K06236	-	W;D	KOG3544;35NX2;38CJN;3BAFZ;3CU1R;3JEW3;487SA;494VH;4Q3W9	collagen type I alpha 1 chain [Source:RGD Symbol;Acc:61817]	29393	P02454	GO:0001501//skeletal system development;GO:0001501//skeletal system development;GO:0001501//skeletal system development;GO:0001501//skeletal system development;GO:0001503//ossification;GO:0001503//ossification;GO:0001568//blood vessel development;GO:0001568//blood vessel development;GO:0001568//blood vessel development;GO:0001568//blood vessel development;GO:0001649//osteoblast differentiation;GO…	GO:0005576//extracellular region;GO:0005576//extracellular region;GO:0005581//collagen trimer;GO:0005581//collagen trimer;GO:0005581//collagen trimer;GO:0005584//collagen type I trimer;GO:0005584//collagen type I trimer;GO:0005584//collagen type I trimer;GO:0005584//collagen type I trimer;GO:0005615//extracellular space;GO:0005615//extracellular space;GO:0005615//extracellular space;GO:0005737//c…	GO:0002020//protease binding;GO:0002020//protease binding;GO:0005201//extracellular matrix structural constituent;GO:0005201//extracellular matrix structural constituent;GO:0005201//extracellular matrix structural constituent;GO:0005201//extracellular matrix structural constituent;GO:0005201//extracellular matrix structural constituent;GO:0005515//protein binding;GO:0005515//protein binding;GO:00…	ko05415(Diabetic cardiomyopathy);ko05205(Proteoglycans in cancer);ko05165(Human papillomavirus infection);ko05146(Amoebiasis);ko04974(Protein digestion and absorption);ko04933(AGE-RAGE signaling pathway in diabetic complications);ko04926(Relaxin signaling pathway);ko04611(Platelet activation);ko04512(ECM-receptor interaction);ko04510(Focal adhesion);ko04151(PI3K-Akt signaling pathway)
ENSRNOG00000002379	19.7889	0.351743	39.226	111.519	6.80115	8.41529e-11	8.49659e-10	1	0.0222397	0	0	0	0	30	0.736746	35	0.824686	60	1.55739	X	132821347	132985668	-	2369	-	GO:0001890;GO:0001890;GO:0001890;GO:0001890;GO:0001890;GO:0005576;GO:0090214;GO:0001890;GO:0001890;GO:0001890;GO:0001890;GO:0005576;GO:0090214;GO:0001890;GO:0001890;GO:0001890;GO:0001890;GO:0001890;GO:0005576;GO:0090214;GO:0001890;GO:0001890;GO:0001890;GO:0001890;GO:0005576;GO:0090214;	-	-	S	2RMFF;35PCW;39WHK;3BA58;3D3AS;3JG1E;48CV7;499U3;4Q5A9;2RMFF;35PCW;39WHK;3BA58;3D3AS;3JG1E;48CV7;499U3;4Q5A9	-	317316	Q4V7E2	GO:0001890//placenta development;GO:0001890//placenta development;GO:0001890//placenta development;GO:0001890//placenta development;GO:0001890//placenta development;GO:0090214//spongiotrophoblast layer developmental growth;GO:0001890//placenta development;GO:0001890//placenta development;GO:0001890//placenta development;GO:0001890//placenta development;GO:0090214//spongiotrophoblast layer develop…	GO:0005576//extracellular region;GO:0005576//extracellular region;GO:0005576//extracellular region;GO:0005576//extracellular region;	-	-
ENSRNOG00000011824	18.849	0.337984	37.3601	110.538	6.7884	4.42878e-06	2.29903e-05	0	0	0	0	1	0.043323	15	0.627373	45	1.80581	62	2.7408	4	124742111	124744637	-	1391	Trh	GO:0001666;GO:0001692;GO:0001692;GO:0005179;GO:0005576;GO:0005576;GO:0005576;GO:0005634;GO:0005634;GO:0005737;GO:0005886;GO:0005886;GO:0007628;GO:0007628;GO:0008437;GO:0008437;GO:0008437;GO:0008437;GO:0009409;GO:0009749;GO:0009755;GO:0009755;GO:0009755;GO:0014050;GO:0014050;GO:0014054;GO:0014054;GO:0014070;GO:0030141;GO:0030141;GO:0032024;GO:0032024;GO:0042755;GO:0042755;GO:0045471;GO:0051412;GO:…	K05253	-	O;T;M	2RWH0;35C0R;39R1A;3BC5C;3D0T2;3JBJW;488D8;497SU;4Q5UG	thyrotropin releasing hormone [Source:RGD Symbol;Acc:3903]	25569	P01150;B1WBP2	GO:0001666//response to hypoxia;GO:0001692//histamine metabolic process;GO:0001692//histamine metabolic process;GO:0007628//adult walking behavior;GO:0007628//adult walking behavior;GO:0009409//response to cold;GO:0009749//response to glucose;GO:0009755//hormone-mediated signaling pathway;GO:0009755//hormone-mediated signaling pathway;GO:0009755//hormone-mediated signaling pathway;GO:0014050//neg…	GO:0005576//extracellular region;GO:0005576//extracellular region;GO:0005576//extracellular region;GO:0005634//nucleus;GO:0005634//nucleus;GO:0005737//cytoplasm;GO:0005886//plasma membrane;GO:0005886//plasma membrane;GO:0030141//secretory granule;GO:0030141//secretory granule;	GO:0005179//hormone activity;GO:0008437//thyrotropin-releasing hormone activity;GO:0008437//thyrotropin-releasing hormone activity;GO:0008437//thyrotropin-releasing hormone activity;GO:0008437//thyrotropin-releasing hormone activity;	ko04080(Neuroactive ligand-receptor interaction)
ENSRNOG00000007552	19.3052	0.351743	38.2587	108.769	6.76512	0.000506708	0.00179723	1	0.0174168	0	0	0	0	8	0.15386	46	0.848825	72	1.46359	X	128751900	128787161	+	3025	Arhgap36	GO:0007165;GO:0007165;GO:0007165;GO:0007165;GO:0007165;	K20648	-	S;T	KOG2710;35VN5;39Y9B;3BD9H;3CU5H;3JPVU;48QVT;49MFS;4Q7Y7	Rho GTPase activating protein 36 [Source:RGD Symbol;Acc:1565967]	302819	F1M6E2	GO:0007165//signal transduction;GO:0007165//signal transduction;GO:0007165//signal transduction;GO:0007165//signal transduction;GO:0007165//signal transduction;	-	-	-
ENSRNOG00000059837	18.8845	0.356064	37.4129	105.074	6.71526	1.20403e-09	1.05549e-08	0	0	1	0.0572168	0	0	27	1.41388	64	3.21552	31	1.71577	5	103984949	104003149	-	1111	Cdkn2a	GO:0006915;GO:0006915;GO:0008285;GO:0008285;GO:0051726;GO:0051726;GO:0000079;GO:0000209;GO:0001652;GO:0001953;GO:0003674;GO:0004861;GO:0005515;GO:0005634;GO:0005634;GO:0005654;GO:0005730;GO:0005737;GO:0005737;GO:0006469;GO:0006919;GO:0007049;GO:0007265;GO:0007568;GO:0008285;GO:0008544;GO:0008637;GO:0009303;GO:0009410;GO:0009651;GO:0010033;GO:0010243;GO:0010389;GO:0010468;GO:0010628;GO:0014070;GO:…	-	-	-	-	cyclin-dependent kinase inhibitor 2A [Source:RGD Symbol;Acc:2323]	-	-	GO:0006915//apoptotic process;GO:0006915//apoptotic process;GO:0008285//negative regulation of cell population proliferation;GO:0008285//negative regulation of cell population proliferation;GO:0051726//regulation of cell cycle;GO:0051726//regulation of cell cycle;GO:0000079//regulation of cyclin-dependent protein serine/threonine kinase activity;GO:0000209//protein polyubiquitination;GO:0001953//…	GO:0001652//granular component;GO:0005634//nucleus;GO:0005634//nucleus;GO:0005654//nucleoplasm;GO:0005730//nucleolus;GO:0005737//cytoplasm;GO:0005737//cytoplasm;GO:0032991//protein-containing complex;GO:0035985//senescence-associated heterochromatin focus;	GO:0003674//molecular_function;GO:0004861//cyclin-dependent protein serine/threonine kinase inhibitor activity;GO:0005515//protein binding;GO:0019789//SUMO transferase activity;GO:0019901//protein kinase binding;GO:0047485//protein N-terminus binding;GO:0051059//NF-kappaB binding;GO:0055105//ubiquitin-protein transferase inhibitor activity;GO:0061629//RNA polymerase II-specific DNA-binding transc…	-
ENSRNOG00000000640	1094.55	20.8345	2168.27	104.071	6.70143	4.62942e-27	2.23578e-25	15	0.26735	38	0.817178	6	0.122319	1878	36.9618	3349	63.2407	1768	36.7782	20	21051277	21055562	-	2956	Egr2	GO:0000976;GO:0000976;GO:0000976;GO:0000978;GO:0000978;GO:0000978;GO:0000978;GO:0000981;GO:0000981;GO:0000981;GO:0000981;GO:0000981;GO:0001228;GO:0001228;GO:0003677;GO:0003677;GO:0003677;GO:0003682;GO:0003682;GO:0003682;GO:0003700;GO:0003700;GO:0003700;GO:0003700;GO:0005634;GO:0005634;GO:0005634;GO:0005654;GO:0005654;GO:0005737;GO:0005737;GO:0005737;GO:0006355;GO:0006355;GO:0006357;GO:0006611;GO:…	K12496	-	K	35NGI;38CEU;3B9FD;3CXM0;3J94S;48BUP;494UX;4PTTI	early growth response 2 [Source:RGD Symbol;Acc:621608]	114090	P51774	GO:0006355//regulation of transcription, DNA-templated;GO:0006355//regulation of transcription, DNA-templated;GO:0006357//regulation of transcription by RNA polymerase II;GO:0006611//protein export from nucleus;GO:0006611//protein export from nucleus;GO:0006611//protein export from nucleus;GO:0007611//learning or memory;GO:0007622//rhythmic behavior;GO:0007622//rhythmic behavior;GO:0008045//motor…	GO:0005634//nucleus;GO:0005634//nucleus;GO:0005634//nucleus;GO:0005654//nucleoplasm;GO:0005654//nucleoplasm;GO:0005737//cytoplasm;GO:0005737//cytoplasm;GO:0005737//cytoplasm;GO:0043231//intracellular membrane-bounded organelle;	GO:0000976//transcription cis-regulatory region binding;GO:0000976//transcription cis-regulatory region binding;GO:0000976//transcription cis-regulatory region binding;GO:0000978//RNA polymerase II cis-regulatory region sequence-specific DNA binding;GO:0000978//RNA polymerase II cis-regulatory region sequence-specific DNA binding;GO:0000978//RNA polymerase II cis-regulatory region sequence-specif…	ko05203(Viral carcinogenesis);ko05166(Human T-cell leukemia virus 1 infection);ko05161(Hepatitis B);ko04625(C-type lectin receptor signaling pathway)
ENSRNOG00000019744	200.779	3.82198	397.736	104.065	6.70135	7.3455e-57	2.12297e-54	1	0.00701448	5	0.0423165	5	0.040116	378	2.9279	491	3.64896	399	3.26654	18	44424616	44632329	+	7511	AABR07032097.1	GO:0045727;GO:0045793;GO:0045727;GO:0045793;	-	-	S	2QQGT;35MDN;39T2S;3BDGD;3D340;3J5QS;481PE;496UB;4Q1A8	proline rich 16 [Source:RGD Symbol;Acc:1564528]	-	-	GO:0045727//positive regulation of translation;GO:0045793//positive regulation of cell size;GO:0045727//positive regulation of translation;GO:0045793//positive regulation of cell size;	-	-	-
ENSRNOG00000021155	9313.21	177.655	18448.8	103.846	6.6983	2.17252e-95	2.67901e-92	182	6.69142	135	5.9886	194	8.15833	19120	776.253	23096	899.656	16395	703.522	2	183058569	183069550	+	1433	Ctsk	GO:0001957;GO:0001968;GO:0001968;GO:0004197;GO:0004197;GO:0004197;GO:0004197;GO:0005518;GO:0005518;GO:0005576;GO:0005615;GO:0005615;GO:0005615;GO:0005615;GO:0005654;GO:0005737;GO:0005764;GO:0005764;GO:0005764;GO:0005764;GO:0005764;GO:0005886;GO:0006508;GO:0006508;GO:0006508;GO:0006508;GO:0006590;GO:0006590;GO:0006590;GO:0006590;GO:0006955;GO:0008233;GO:0008234;GO:0008234;GO:0008234;GO:0008234;GO:…	K01371	EC:3.4.22.38	O	KOG1543;35MYZ;38HQX;3BBDC;3D0R8;3JCPW;481TP;490T7;4PVST	cathepsin K [Source:RGD Symbol;Acc:61810]	29175	O35186	GO:0001957//intramembranous ossification;GO:0006508//proteolysis;GO:0006508//proteolysis;GO:0006508//proteolysis;GO:0006508//proteolysis;GO:0006590//thyroid hormone generation;GO:0006590//thyroid hormone generation;GO:0006590//thyroid hormone generation;GO:0006590//thyroid hormone generation;GO:0006955//immune response;GO:0030574//collagen catabolic process;GO:0030574//collagen catabolic process;…	GO:0005576//extracellular region;GO:0005615//extracellular space;GO:0005615//extracellular space;GO:0005615//extracellular space;GO:0005615//extracellular space;GO:0005654//nucleoplasm;GO:0005737//cytoplasm;GO:0005764//lysosome;GO:0005764//lysosome;GO:0005764//lysosome;GO:0005764//lysosome;GO:0005764//lysosome;GO:0005886//plasma membrane;GO:0009897//external side of plasma membrane;GO:0009897//ex…	GO:0001968//fibronectin binding;GO:0001968//fibronectin binding;GO:0004197//cysteine-type endopeptidase activity;GO:0004197//cysteine-type endopeptidase activity;GO:0004197//cysteine-type endopeptidase activity;GO:0004197//cysteine-type endopeptidase activity;GO:0005518//collagen binding;GO:0005518//collagen binding;GO:0008233//peptidase activity;GO:0008234//cysteine-type peptidase activity;GO:00…	ko05323(Rheumatoid arthritis);ko04620(Toll-like receptor signaling pathway);ko04380(Osteoclast differentiation);ko04210(Apoptosis);ko04142(Lysosome)
ENSRNOG00000037339	36.2306	0.694048	71.7672	103.404	6.69214	3.17691e-11	3.34643e-10	0	0	1	0.0235437	1	0.0223194	94	2.02547	52	1.07504	76	1.73086	1	93817335	93825931	+	2700	Siglec10	GO:0002244;GO:0002244;GO:0002638;GO:0002638;GO:0005886;GO:0005886;GO:0007155;GO:0016020;GO:0016021;GO:0019902;GO:0030888;GO:0030888;GO:0033691;GO:0042169;GO:0050776;GO:0050776;GO:0050849;GO:0050849;GO:0106015;GO:0106015;GO:0002244;GO:0002638;GO:0005886;GO:0005886;GO:0007155;GO:0016020;GO:0016021;GO:0019902;GO:0030246;GO:0030888;GO:0033691;GO:0042169;GO:0050776;GO:0050849;GO:0106015;	K06749	-	S;T	2S41V;35JA0;39U9G;3BJ4J;3D1CW;3J9VB;486JH;48ZAD;4PXSZ	sialic acid binding Ig-like lectin 10 [Source:RGD Symbol;Acc:1307441]	292844	D3ZF71	GO:0002244//hematopoietic progenitor cell differentiation;GO:0002244//hematopoietic progenitor cell differentiation;GO:0002638//negative regulation of immunoglobulin production;GO:0002638//negative regulation of immunoglobulin production;GO:0007155//cell adhesion;GO:0030888//regulation of B cell proliferation;GO:0030888//regulation of B cell proliferation;GO:0050776//regulation of immune response…	GO:0005886//plasma membrane;GO:0005886//plasma membrane;GO:0016020//membrane;GO:0016021//integral component of membrane;GO:0005886//plasma membrane;GO:0005886//plasma membrane;GO:0016020//membrane;GO:0016021//integral component of membrane;	GO:0019902//phosphatase binding;GO:0033691//sialic acid binding;GO:0042169//SH2 domain binding;GO:0019902//phosphatase binding;GO:0030246//carbohydrate binding;GO:0033691//sialic acid binding;GO:0042169//SH2 domain binding;	-
ENSRNOG00000048919	18.348	0.356064	36.3399	102.06	6.67327	3.80525e-10	3.56745e-09	0	0	1	0.0262352	0	0	29	0.696316	61	1.40528	28	0.710587	8	109092758	109125434	-	2423	Iho1	GO:0000794;GO:0000794;GO:0006310;GO:0006310;GO:0007129;GO:0007129;GO:0007283;GO:0042138;GO:0042138;GO:0042138;GO:0042138;GO:0048477;GO:0060629;	-	-	S	2S0PR;35BN3;39XT7;3BGXH;3D51T;3J46I;48CM4;499UC;4PTRY	interactor of HORMAD1 1 [Source:RGD Symbol;Acc:1596869]	680018	M0R8J7	GO:0006310//DNA recombination;GO:0006310//DNA recombination;GO:0007129//homologous chromosome pairing at meiosis;GO:0007129//homologous chromosome pairing at meiosis;GO:0007283//spermatogenesis;GO:0042138//meiotic DNA double-strand break formation;GO:0042138//meiotic DNA double-strand break formation;GO:0042138//meiotic DNA double-strand break formation;GO:0042138//meiotic DNA double-strand break…	GO:0000794//condensed nuclear chromosome;GO:0000794//condensed nuclear chromosome;	-	-
ENSRNOG00000004610	752.136	14.6969	1489.58	101.353	6.66325	3.02879e-18	6.57553e-17	22	0.240076	11	0.144832	9	0.112337	1665	20.0636	1038	12.001	1943	24.7467	7	32358614	32365793	+	4828	Lum	GO:0005515;GO:0005518;GO:0005583;GO:0007601;GO:0030199;GO:0031012;GO:0032914;GO:0045944;GO:0062023;GO:0003674;GO:0005515;GO:0005518;GO:0005518;GO:0005576;GO:0005583;GO:0005615;GO:0007601;GO:0007601;GO:0014070;GO:0030199;GO:0030199;GO:0031012;GO:0032914;GO:0045944;GO:0051216;GO:0062023;GO:0062023;GO:0070848;	K08122	-	T;U	KOG0619;359IW;38D98;3BG6R;3D2D4;3JCYX;48AFI;496IH;4Q2VQ	lumican [Source:RGD Symbol;Acc:620984]	81682	P51886	GO:0007601//visual perception;GO:0030199//collagen fibril organization;GO:0032914//positive regulation of transforming growth factor beta1 production;GO:0045944//positive regulation of transcription by RNA polymerase II;GO:0007601//visual perception;GO:0007601//visual perception;GO:0014070//response to organic cyclic compound;GO:0030199//collagen fibril organization;GO:0030199//collagen fibril or…	GO:0005583//fibrillar collagen trimer;GO:0031012//extracellular matrix;GO:0062023//collagen-containing extracellular matrix;GO:0005576//extracellular region;GO:0005583//fibrillar collagen trimer;GO:0005615//extracellular space;GO:0031012//extracellular matrix;GO:0062023//collagen-containing extracellular matrix;GO:0062023//collagen-containing extracellular matrix;	GO:0005515//protein binding;GO:0005518//collagen binding;GO:0003674//molecular_function;GO:0005515//protein binding;GO:0005518//collagen binding;GO:0005518//collagen binding;	ko05205(Proteoglycans in cancer)
ENSRNOG00000015357	18.1763	0.356064	35.9965	101.096	6.65958	4.06464e-11	4.22618e-10	0	0	1	0.0152149	0	0	30	0.417748	52	0.694737	34	0.500406	8	21732225	21977256	+	4178	Bmper	GO:0001568;GO:0001657;GO:0001657;GO:0002043;GO:0002043;GO:0005515;GO:0005576;GO:0005576;GO:0005615;GO:0005615;GO:0005615;GO:0007182;GO:0007182;GO:0010594;GO:0010594;GO:0030509;GO:0030509;GO:0030514;GO:0030514;GO:0031012;GO:0032880;GO:0032880;GO:0042118;GO:0042118;GO:0045765;GO:0048839;GO:0048839;GO:0060393;GO:0060393;GO:0070374;GO:0070374;GO:1903672;GO:1903672;GO:0005515;	K24517	-	S;W;V	KOG1216;35E8W;38TEU;3B98U;3CRF5;3J8JI;4862J;490BE;4Q278	BMP-binding endothelial regulator [Source:RGD Symbol;Acc:1563373]	300455	F1M661	GO:0001568//blood vessel development;GO:0001657//ureteric bud development;GO:0001657//ureteric bud development;GO:0002043//blood vessel endothelial cell proliferation involved in sprouting angiogenesis;GO:0002043//blood vessel endothelial cell proliferation involved in sprouting angiogenesis;GO:0007182//common-partner SMAD protein phosphorylation;GO:0007182//common-partner SMAD protein phosphoryl…	GO:0005576//extracellular region;GO:0005576//extracellular region;GO:0005615//extracellular space;GO:0005615//extracellular space;GO:0005615//extracellular space;GO:0031012//extracellular matrix;	GO:0005515//protein binding;GO:0005515//protein binding;	-
ENSRNOG00000070111	17.0179	0.337984	33.6978	99.7021	6.63955	2.54579e-05	0.000115984	0	0	0	0	1	0.0161086	22	0.342134	67	0.999707	22	0.361616	7	109331392	109338558	-	3741	Apol2	GO:0003674;GO:0005575;GO:0005576;GO:0005576;GO:0006869;GO:0006869;GO:0008150;GO:0008289;GO:0008289;GO:0008289;GO:0042157;GO:0042157;GO:0003674;GO:0005575;GO:0005576;GO:0005576;GO:0006869;GO:0006869;GO:0008150;GO:0008289;GO:0008289;GO:0008289;GO:0042157;GO:0042157;	-	-	S	2RZGU;35GRW;39R1G;3BNMH;3D1J2;3J5PF;485BQ;4912S;4Q8FW;2RZGU;35GRW;39R1G;3BNMH;3D1J2;3J5PF;485BQ;4912S;4Q8FW	apolipoprotein L, 2 [Source:RGD Symbol;Acc:1309591]	-	-	GO:0006869//lipid transport;GO:0006869//lipid transport;GO:0008150//biological_process;GO:0042157//lipoprotein metabolic process;GO:0042157//lipoprotein metabolic process;GO:0006869//lipid transport;GO:0006869//lipid transport;GO:0008150//biological_process;GO:0042157//lipoprotein metabolic process;GO:0042157//lipoprotein metabolic process;	GO:0005575//cellular_component;GO:0005576//extracellular region;GO:0005576//extracellular region;GO:0005575//cellular_component;GO:0005576//extracellular region;GO:0005576//extracellular region;	GO:0003674//molecular_function;GO:0008289//lipid binding;GO:0008289//lipid binding;GO:0008289//lipid binding;GO:0003674//molecular_function;GO:0008289//lipid binding;GO:0008289//lipid binding;GO:0008289//lipid binding;	-
ENSRNOG00000060141	242.18	4.84537	479.515	98.9635	6.62883	2.2616e-36	2.03072e-34	3	0.0713255	4	0.114743	7	0.190359	333	8.74251	645	16.2471	573	15.9	17	45333956	45358594	+	2216	Epdr1	GO:0005509;GO:0005576;GO:0007160;GO:0005509;GO:0005509;GO:0005543;GO:0005543;GO:0005576;GO:0005576;GO:0005576;GO:0005576;GO:0005576;GO:0005764;GO:0005764;GO:0005764;GO:0005764;GO:0005764;GO:0007160;GO:0007160;GO:0008289;GO:0042802;GO:0042802;GO:0043202;GO:0110165;GO:1905573;GO:1905573;GO:1990764;GO:1990764;	-	-	-	-	ependymin related 1 [Source:RGD Symbol;Acc:1359161]	291180	Q5XII0	GO:0007160//cell-matrix adhesion;GO:0007160//cell-matrix adhesion;GO:0007160//cell-matrix adhesion;GO:1990764//myofibroblast contraction;GO:1990764//myofibroblast contraction;	GO:0005576//extracellular region;GO:0005576//extracellular region;GO:0005576//extracellular region;GO:0005576//extracellular region;GO:0005576//extracellular region;GO:0005576//extracellular region;GO:0005764//lysosome;GO:0005764//lysosome;GO:0005764//lysosome;GO:0005764//lysosome;GO:0005764//lysosome;GO:0043202//lysosomal lumen;GO:0110165//cellular anatomical entity;	GO:0005509//calcium ion binding;GO:0005509//calcium ion binding;GO:0005509//calcium ion binding;GO:0005543//phospholipid binding;GO:0005543//phospholipid binding;GO:0008289//lipid binding;GO:0042802//identical protein binding;GO:0042802//identical protein binding;GO:1905573//ganglioside GM1 binding;GO:1905573//ganglioside GM1 binding;	-
ENSRNOG00000015049	17.1799	0.351743	34.0081	96.6846	6.59521	2.023e-05	9.38772e-05	1	0.00616857	0	0	0	0	14	0.0953632	65	0.424806	34	0.244784	8	119220905	119318769	-	8541	Scn5a	GO:0001508;GO:0001518;GO:0001518;GO:0001518;GO:0001518;GO:0002027;GO:0005216;GO:0005216;GO:0005244;GO:0005248;GO:0005248;GO:0005248;GO:0005248;GO:0005261;GO:0005261;GO:0005272;GO:0005516;GO:0005654;GO:0005730;GO:0005783;GO:0005886;GO:0005886;GO:0005886;GO:0005886;GO:0005901;GO:0006811;GO:0006811;GO:0006811;GO:0006814;GO:0006814;GO:0006814;GO:0006814;GO:0009986;GO:0010765;GO:0014704;GO:0016020;GO:…	K04838	-	P;U	KOG2301;35KRM;38BYK;3B9I5;3CRAE;3J9ZR;48AYG;48UU1;4PU0H	sodium voltage-gated channel alpha subunit 5 [Source:RGD Symbol;Acc:3637]	25665	P15389	GO:0001508//action potential;GO:0002027//regulation of heart rate;GO:0006811//ion transport;GO:0006811//ion transport;GO:0006811//ion transport;GO:0006814//sodium ion transport;GO:0006814//sodium ion transport;GO:0006814//sodium ion transport;GO:0006814//sodium ion transport;GO:0010765//positive regulation of sodium ion transport;GO:0034765//regulation of ion transmembrane transport;GO:0035725//s…	GO:0001518//voltage-gated sodium channel complex;GO:0001518//voltage-gated sodium channel complex;GO:0001518//voltage-gated sodium channel complex;GO:0001518//voltage-gated sodium channel complex;GO:0005654//nucleoplasm;GO:0005730//nucleolus;GO:0005783//endoplasmic reticulum;GO:0005886//plasma membrane;GO:0005886//plasma membrane;GO:0005886//plasma membrane;GO:0005886//plasma membrane;GO:0005901/…	GO:0005216//ion channel activity;GO:0005216//ion channel activity;GO:0005244//voltage-gated ion channel activity;GO:0005248//voltage-gated sodium channel activity;GO:0005248//voltage-gated sodium channel activity;GO:0005248//voltage-gated sodium channel activity;GO:0005248//voltage-gated sodium channel activity;GO:0005261//cation channel activity;GO:0005261//cation channel activity;GO:0005272//so…	ko04261(Adrenergic signaling in cardiomyocytes)
ENSRNOG00000047783	66.6291	1.37002	131.888	96.2676	6.58898	6.19619e-30	3.66169e-28	0	0	1	0.0104073	3	0.0295984	100	0.952495	185	1.69067	141	1.41949	1	19323829	19406453	+	6108	Tmem200a	GO:0016020;GO:0016021;GO:0016020;GO:0016021;	-	-	S	KOG4823;35CWB;38GKF;3BKJ0;3CV1J;3J7ZA;481TZ;490KS;4PVRB	transmembrane protein 200A [Source:RGD Symbol;Acc:1564024]	498987	D3Z9K1	-	GO:0016020//membrane;GO:0016021//integral component of membrane;GO:0016020//membrane;GO:0016021//integral component of membrane;	-	-
ENSRNOG00000013578	681.07	14.2937	1347.85	94.2968	6.55914	6.05643e-85	5.33456e-82	12	0.394158	15	0.594463	14	0.52598	1413	51.2507	1426	49.625	1419	54.3989	9	12647259	12654170	-	1604	Trem2	GO:0001530;GO:0001540;GO:0001540;GO:0001774;GO:0001786;GO:0001786;GO:0001934;GO:0002282;GO:0002588;GO:0002588;GO:0002862;GO:0002931;GO:0004888;GO:0005543;GO:0005543;GO:0005886;GO:0005886;GO:0005886;GO:0005887;GO:0006910;GO:0006910;GO:0006911;GO:0007613;GO:0007613;GO:0008035;GO:0008035;GO:0008429;GO:0008429;GO:0010468;GO:0010507;GO:0010628;GO:0010628;GO:0010822;GO:0010875;GO:0010887;GO:0010891;GO:…	K14378	-	S;T	2S4HV;35S4S;39YII;3BMK1;3CZRI;3JIWB;48HSZ;49FUK;4Q7TC	triggering receptor expressed on myeloid cells 2 [Source:RGD Symbol;Acc:1309841]	301227	D3ZZ89	GO:0001774//microglial cell activation;GO:0001934//positive regulation of protein phosphorylation;GO:0002282//microglial cell activation involved in immune response;GO:0002588//positive regulation of antigen processing and presentation of peptide antigen via MHC class II;GO:0002588//positive regulation of antigen processing and presentation of peptide antigen via MHC class II;GO:0002862//negative…	GO:0005886//plasma membrane;GO:0005886//plasma membrane;GO:0005886//plasma membrane;GO:0005887//integral component of plasma membrane;GO:0016021//integral component of membrane;GO:0016021//integral component of membrane;GO:0031226//intrinsic component of plasma membrane;GO:0031226//intrinsic component of plasma membrane;GO:0044853//plasma membrane raft;GO:0044853//plasma membrane raft;	GO:0001530//lipopolysaccharide binding;GO:0001540//amyloid-beta binding;GO:0001540//amyloid-beta binding;GO:0001786//phosphatidylserine binding;GO:0001786//phosphatidylserine binding;GO:0004888//transmembrane signaling receptor activity;GO:0005543//phospholipid binding;GO:0005543//phospholipid binding;GO:0008035//high-density lipoprotein particle binding;GO:0008035//high-density lipoprotein parti…	ko04380(Osteoclast differentiation)
ENSRNOG00000007866	32.4813	0.712127	64.2505	90.2233	6.49543	1.41268e-17	2.8778e-16	0	0	2	0.0640805	0	0	50	1.46619	86	2.41959	71	2.20054	4	162263639	162274880	+	1984	Clec2dl1	GO:0005886;GO:0009897;GO:0009897;GO:0009986;GO:0016020;GO:0016021;GO:0030246;GO:0030833;GO:0032663;GO:0042129;GO:0042803;GO:0043113;GO:0046703;GO:0046703;GO:0050852;	-	-	-	-	C-type lectin domain family 2 member D-like 1 [Source:RGD Symbol;Acc:1588698]	689790	A4KWA8	GO:0030833//regulation of actin filament polymerization;GO:0032663//regulation of interleukin-2 production;GO:0042129//regulation of T cell proliferation;GO:0043113//receptor clustering;GO:0050852//T cell receptor signaling pathway;	GO:0005886//plasma membrane;GO:0009897//external side of plasma membrane;GO:0009897//external side of plasma membrane;GO:0009986//cell surface;GO:0016020//membrane;GO:0016021//integral component of membrane;	GO:0030246//carbohydrate binding;GO:0042803//protein homodimerization activity;GO:0046703//natural killer cell lectin-like receptor binding;GO:0046703//natural killer cell lectin-like receptor binding;	-
ENSRNOG00000003895	820.282	18.1078	1622.46	89.5999	6.48542	3.12587e-44	5.02776e-42	19	0.741503	15	0.70631	18	0.803497	1867	80.4586	1532	63.3448	1687	76.8411	13	56018554	56022984	-	1350	Rgs1	GO:0001965;GO:0001965;GO:0005096;GO:0005096;GO:0005096;GO:0005096;GO:0005096;GO:0005737;GO:0005829;GO:0005829;GO:0005829;GO:0005886;GO:0007165;GO:0007165;GO:0007165;GO:0007186;GO:0007186;GO:0007186;GO:0008277;GO:0008277;GO:0009617;GO:0009617;GO:0009968;GO:0016020;GO:0031234;GO:0031234;GO:0031234;GO:0043547;GO:0043547;GO:0043547;GO:0061737;GO:0061737;GO:0061737;	K16449	-	S;T	KOG3589;35MFU;39ZZB;3BMQQ;3CSUE;3J65I;486K7;49061;4PXJ9	regulator of G-protein signaling 1 [Source:RGD Symbol;Acc:3561]	54289	P97844	GO:0007165//signal transduction;GO:0007165//signal transduction;GO:0007165//signal transduction;GO:0007186//G protein-coupled receptor signaling pathway;GO:0007186//G protein-coupled receptor signaling pathway;GO:0007186//G protein-coupled receptor signaling pathway;GO:0008277//regulation of G protein-coupled receptor signaling pathway;GO:0008277//regulation of G protein-coupled receptor signalin…	GO:0005737//cytoplasm;GO:0005829//cytosol;GO:0005829//cytosol;GO:0005829//cytosol;GO:0005886//plasma membrane;GO:0016020//membrane;GO:0031234//extrinsic component of cytoplasmic side of plasma membrane;GO:0031234//extrinsic component of cytoplasmic side of plasma membrane;GO:0031234//extrinsic component of cytoplasmic side of plasma membrane;	GO:0001965//G-protein alpha-subunit binding;GO:0001965//G-protein alpha-subunit binding;GO:0005096//GTPase activator activity;GO:0005096//GTPase activator activity;GO:0005096//GTPase activator activity;GO:0005096//GTPase activator activity;GO:0005096//GTPase activator activity;	-
ENSRNOG00000020455	141.858	3.14169	280.574	89.3066	6.48069	5.60271e-13	7.13237e-12	2	0.0773653	4	0.18669	3	0.132736	382	16.3173	278	11.3934	212	9.5713	1	202655322	202657030	-	1362	Cst6	GO:0001533;GO:0004869;GO:0004869;GO:0008544;GO:0010951;GO:0004869;	K13902	-	O;M	2SC50;35Q55;3A3XC;3BRKB;3D7H8;3JGMQ;48EDB;49ATZ;4Q5EF	cystatin E/M [Source:RGD Symbol;Acc:628799]	171096	Q8VHC1	GO:0008544//epidermis development;GO:0010951//negative regulation of endopeptidase activity;	GO:0001533//cornified envelope;	GO:0004869//cysteine-type endopeptidase inhibitor activity;GO:0004869//cysteine-type endopeptidase inhibitor activity;GO:0004869//cysteine-type endopeptidase inhibitor activity;	-
ENSRNOG00000054360	31.5136	0.703486	62.3238	88.5928	6.46912	5.33833e-17	1.02643e-15	2	0.027854	0	0	0	0	68	1.04577	84	1.23945	46	0.747711	4	160738404	160805520	+	3783	Tspan11	GO:0005887;GO:0016020;GO:0016021;GO:0016021;GO:0016021;GO:0016477;GO:0016021;	K17352	-	-	-	tetraspanin 11 [Source:RGD Symbol;Acc:1305424]	312727	Q568Y5	GO:0016477//cell migration;	GO:0005887//integral component of plasma membrane;GO:0016020//membrane;GO:0016021//integral component of membrane;GO:0016021//integral component of membrane;GO:0016021//integral component of membrane;GO:0016021//integral component of membrane;	-	-
ENSRNOG00000033564	292.681	6.62137	578.741	87.405	6.44964	0.0149273	0.0368343	4	0.207424	8	0.500534	7	0.415193	1262	72.2649	277	15.2185	166	10.0468	7	9813150	9815053	-	1016	Cfd	GO:0004252;GO:0004252;GO:0004252;GO:0005615;GO:0005615;GO:0005615;GO:0006508;GO:0006508;GO:0006508;GO:0006957;GO:0006957;GO:0006957;GO:0007219;GO:0007219;GO:0008233;GO:0008236;GO:0009617;GO:0016787;	K01334	EC:3.4.21.46	O	KOG3627;35DYE;39UMG;3BKNJ;3D4C0;3J1IG;483K9;49357;4PVDX	complement factor D [Source:RGD Symbol;Acc:2498]	54249	P32038	GO:0006508//proteolysis;GO:0006508//proteolysis;GO:0006508//proteolysis;GO:0006957//complement activation, alternative pathway;GO:0006957//complement activation, alternative pathway;GO:0006957//complement activation, alternative pathway;GO:0007219//Notch signaling pathway;GO:0007219//Notch signaling pathway;GO:0009617//response to bacterium;	GO:0005615//extracellular space;GO:0005615//extracellular space;GO:0005615//extracellular space;	GO:0004252//serine-type endopeptidase activity;GO:0004252//serine-type endopeptidase activity;GO:0004252//serine-type endopeptidase activity;GO:0008233//peptidase activity;GO:0008236//serine-type peptidase activity;GO:0016787//hydrolase activity;	ko05171(Coronavirus disease - COVID-19);ko05150(Staphylococcus aureus infection);ko04610(Complement and coagulation cascades)
ENSRNOG00000013526	2335.17	53.0425	4617.29	87.0489	6.44375	3.15988e-35	2.55233e-33	28	0.553131	71	1.69228	53	1.19756	5440	118.669	4160	87.0675	4839	111.569	4	149897543	149932411	-	2667	Rassf4	GO:0007049;GO:0007165;GO:0007165;GO:0007165;GO:0007165;	K09851	-	S;T	KOG4239;35D0W;38HUB;3BDZC;3D36G;3JBEK;480DX;495AR;4PTSQ	Ras association domain family member 4 [Source:RGD Symbol;Acc:1307785]	362423	Q566C5	GO:0007049//cell cycle;GO:0007165//signal transduction;GO:0007165//signal transduction;GO:0007165//signal transduction;GO:0007165//signal transduction;	-	-	ko04392(Hippo signaling pathway - multiple species)
ENSRNOG00000010645	11587.3	265.536	22909	86.2745	6.43086	1.99057e-32	1.3842e-30	199	6.27436	328	12.4777	233	8.40282	27765	966.68	24237	809.633	19824	729.503	15	20607692	20632025	+	1671	Lgals3	GO:0002376;GO:0005576;GO:0005634;GO:0005681;GO:0005737;GO:0008380;GO:0019863;GO:0030246;GO:0030246;GO:0030246;GO:0045087;GO:0002376;GO:0005576;GO:0005634;GO:0005681;GO:0005737;GO:0008380;GO:0019863;GO:0030246;GO:0030246;GO:0030246;GO:0045087;GO:0001501;GO:0001533;GO:0001772;GO:0001772;GO:0002376;GO:0002548;GO:0002548;GO:0005576;GO:0005615;GO:0005615;GO:0005634;GO:0005634;GO:0005634;GO:0005681;GO:…	K06831	-	S;W	KOG3587;35AEE;38GSE;3BESS;3CVT5;3JB9U;485HA;48XI3;4PTGA	galectin 3 [Source:RGD Symbol;Acc:69356]	83781	P08699	GO:0002376//immune system process;GO:0008380//RNA splicing;GO:0045087//innate immune response;GO:0002376//immune system process;GO:0008380//RNA splicing;GO:0045087//innate immune response;GO:0001501//skeletal system development;GO:0002376//immune system process;GO:0002548//monocyte chemotaxis;GO:0002548//monocyte chemotaxis;GO:0006397//mRNA processing;GO:0008284//positive regulation of cell popul…	GO:0005576//extracellular region;GO:0005634//nucleus;GO:0005681//spliceosomal complex;GO:0005737//cytoplasm;GO:0005576//extracellular region;GO:0005634//nucleus;GO:0005681//spliceosomal complex;GO:0005737//cytoplasm;GO:0001533//cornified envelope;GO:0001772//immunological synapse;GO:0001772//immunological synapse;GO:0005576//extracellular region;GO:0005615//extracellular space;GO:0005615//extrace…	GO:0019863//IgE binding;GO:0030246//carbohydrate binding;GO:0030246//carbohydrate binding;GO:0030246//carbohydrate binding;GO:0019863//IgE binding;GO:0030246//carbohydrate binding;GO:0030246//carbohydrate binding;GO:0030246//carbohydrate binding;GO:0019863//IgE binding;GO:0019863//IgE binding;GO:0019863//IgE binding;GO:0019903//protein phosphatase binding;GO:0030246//carbohydrate binding;GO:00302…	-
ENSRNOG00000069744	14.7482	0.337984	29.1585	86.2717	6.43082	4.05539e-09	3.29002e-08	0	0	0	0	1	0.0429525	28	1.16108	37	1.47207	28	1.22719	4	162150446	162231395	-	1403	-	GO:0016020;GO:0016021;	-	-	-	-	similar to osteoclast inhibitory lectin [Source:RGD Symbol;Acc:1588718]	-	-	-	GO:0016020//membrane;GO:0016021//integral component of membrane;	-	-
ENSRNOG00000026415	3370.41	77.2672	6663.56	86.2405	6.43029	3.23143e-104	6.6413e-101	95	0.708242	70	0.629652	56	0.477528	6753	55.5934	8292	65.4953	6143	53.4512	7	86722094	86937214	+	7067	Col14a1	GO:0005515;GO:0003229;GO:0005515;GO:0005576;GO:0005581;GO:0005614;GO:0005614;GO:0005615;GO:0030199;GO:0048873;GO:0061050;GO:0062023;GO:0110165;	K08133	-	W;D	KOG3544;35PC7;39TVB;3BCZT;3CU2V;3JAKT;48584;493N8;4PYGP	collagen type XIV alpha 1 chain [Source:RGD Symbol;Acc:1305806]	314981	-	GO:0003229//ventricular cardiac muscle tissue development;GO:0030199//collagen fibril organization;GO:0048873//homeostasis of number of cells within a tissue;GO:0061050//regulation of cell growth involved in cardiac muscle cell development;	GO:0005576//extracellular region;GO:0005581//collagen trimer;GO:0005614//interstitial matrix;GO:0005614//interstitial matrix;GO:0005615//extracellular space;GO:0062023//collagen-containing extracellular matrix;GO:0110165//cellular anatomical entity;	GO:0005515//protein binding;GO:0005515//protein binding;	ko04974(Protein digestion and absorption)
ENSRNOG00000051489	15.2536	0.356064	30.1511	84.6791	6.40393	1.96382e-05	9.13143e-05	0	0	1	0.0534633	0	0	46	2.2508	18	0.845038	28	1.44807	4	164606629	164628406	-	1189	Klra1	GO:0005886;GO:0016020;GO:0016021;	-	-	-	-	killer cell lectin-like receptor, subfamily A, member 1 [Source:RGD Symbol;Acc:1359586]	494193	Q5MPW4	-	GO:0005886//plasma membrane;GO:0016020//membrane;GO:0016021//integral component of membrane;	-	-
ENSRNOG00000070190	28.9374	0.675969	57.1989	84.6177	6.40289	1.20628e-06	6.79845e-06	0	0	0	0	2	0.165783	29	2.32073	58	4.45327	98	8.28904	10	99964801	99974790	-	727	Cd300lb	GO:0042802;	-	-	-	-	CD300 molecule-like family member b [Source:RGD Symbol;Acc:1583718]	-	-	-	-	GO:0042802//identical protein binding;	-
ENSRNOG00000019862	14.3634	0.337984	28.3889	83.9946	6.39222	7.16678e-09	5.58399e-08	0	0	0	0	1	0.0821012	27	2.14008	29	2.2054	34	2.84836	1	80134643	80139996	-	734	Pinlyp	GO:0004859;GO:0004859;GO:0005576;GO:0005576;GO:0005576;GO:0043086;	-	-	S	2SRI1;35C3C;39RGH;3BFE5;3D42G;3J2CY;489WH;4928B;4Q1X5	phospholipase A2 inhibitor and LY6/PLAUR domain containing [Source:RGD Symbol;Acc:1565787]	308429	D4A499	GO:0043086//negative regulation of catalytic activity;	GO:0005576//extracellular region;GO:0005576//extracellular region;GO:0005576//extracellular region;	GO:0004859//phospholipase inhibitor activity;GO:0004859//phospholipase inhibitor activity;	-
ENSRNOG00000043342	29.5497	0.703486	58.396	83.0094	6.3752	2.05712e-06	1.12609e-05	2	0.141628	0	0	0	0	71	5.55197	25	1.87565	84	6.94255	16	12868270	12875876	-	744	-	GO:0001664;GO:0001664;GO:0001664;GO:0001664;GO:0005125;GO:0005576;GO:0005576;GO:0005615;GO:0006935;GO:0007186;GO:0007186;GO:0008009;GO:0008009;GO:0042742;GO:0048018;GO:0048247;GO:0048247;GO:0050830;GO:0050832;GO:0051782;GO:1902807;GO:2000404;GO:2000404;	-	-	S;T	2TD47;35VFB;3AR8S;3C2YD;3DAN4;3JHZ9;48GM5;49DHS;4Q9RR	hypothetical gene supported by AF152002 [Source:RGD Symbol;Acc:1566160]	290595	D3ZKM3	GO:0006935//chemotaxis;GO:0007186//G protein-coupled receptor signaling pathway;GO:0007186//G protein-coupled receptor signaling pathway;GO:0042742//defense response to bacterium;GO:0048247//lymphocyte chemotaxis;GO:0048247//lymphocyte chemotaxis;GO:0050830//defense response to Gram-positive bacterium;GO:0050832//defense response to fungus;GO:0051782//negative regulation of cell division;GO:19028…	GO:0005576//extracellular region;GO:0005576//extracellular region;GO:0005615//extracellular space;	GO:0001664//G protein-coupled receptor binding;GO:0001664//G protein-coupled receptor binding;GO:0001664//G protein-coupled receptor binding;GO:0001664//G protein-coupled receptor binding;GO:0005125//cytokine activity;GO:0008009//chemokine activity;GO:0008009//chemokine activity;GO:0048018//receptor ligand activity;	-
ENSRNOG00000011205	115.545	2.75811	228.331	82.7854	6.3713	4.944e-41	6.53208e-39	0	0	3	0.252923	5	0.399617	247	19.0584	239	17.6934	234	19.0834	10	68451388	68452938	-	754	Ccl3	GO:0000165;GO:0000165;GO:0001649;GO:0001649;GO:0001775;GO:0001775;GO:0002548;GO:0002548;GO:0002548;GO:0004672;GO:0004672;GO:0004698;GO:0004698;GO:0005125;GO:0005576;GO:0005576;GO:0005576;GO:0005576;GO:0005615;GO:0005615;GO:0005615;GO:0005615;GO:0005737;GO:0005737;GO:0005829;GO:0005829;GO:0006468;GO:0006816;GO:0006816;GO:0006874;GO:0006874;GO:0006887;GO:0006887;GO:0006935;GO:0006935;GO:0006954;GO:…	K05408	-	M;T	2SAF0;35QTV;3A4HT;3BS68;3D85W;3JHWM;48FWR;49CRR;4Q91K	C-C motif chemokine ligand 3 [Source:RGD Symbol;Acc:3647]	25542	P50229	GO:0000165//MAPK cascade;GO:0000165//MAPK cascade;GO:0001649//osteoblast differentiation;GO:0001649//osteoblast differentiation;GO:0001775//cell activation;GO:0001775//cell activation;GO:0002548//monocyte chemotaxis;GO:0002548//monocyte chemotaxis;GO:0002548//monocyte chemotaxis;GO:0006468//protein phosphorylation;GO:0006816//calcium ion transport;GO:0006816//calcium ion transport;GO:0006874//cel…	GO:0005576//extracellular region;GO:0005576//extracellular region;GO:0005576//extracellular region;GO:0005576//extracellular region;GO:0005615//extracellular space;GO:0005615//extracellular space;GO:0005615//extracellular space;GO:0005615//extracellular space;GO:0005737//cytoplasm;GO:0005737//cytoplasm;GO:0005829//cytosol;GO:0005829//cytosol;	GO:0004672//protein kinase activity;GO:0004672//protein kinase activity;GO:0004698//calcium-dependent protein kinase C activity;GO:0004698//calcium-dependent protein kinase C activity;GO:0005125//cytokine activity;GO:0008009//chemokine activity;GO:0008009//chemokine activity;GO:0008009//chemokine activity;GO:0008009//chemokine activity;GO:0008009//chemokine activity;GO:0008201//heparin binding;GO…	ko05417(Lipid and atherosclerosis);ko05323(Rheumatoid arthritis);ko05163(Human cytomegalovirus infection);ko05142(Chagas disease);ko04620(Toll-like receptor signaling pathway);ko04062(Chemokine signaling pathway);ko04061(Viral protein interaction with cytokine and cytokine receptor);ko04060(Cytokine-cytokine receptor interaction)
ENSRNOG00000040287	1512.63	36.6255	2988.63	81.5998	6.35049	2.79209e-40	3.44302e-38	31	0.305453	58	0.689534	15	0.169054	3333	36.2649	3712	38.751	2413	27.7498	6	15342344	15350917	+	5347	Cyp1b1	GO:0004497;GO:0004497;GO:0005506;GO:0005506;GO:0006805;GO:0006805;GO:0008202;GO:0008202;GO:0016020;GO:0016021;GO:0016705;GO:0016705;GO:0020037;GO:0020037;GO:0042572;GO:0042572;GO:0046872;GO:0001525;GO:0001525;GO:0002930;GO:0002930;GO:0002930;GO:0004497;GO:0004497;GO:0004497;GO:0004497;GO:0004497;GO:0004497;GO:0004497;GO:0005506;GO:0005506;GO:0005634;GO:0005739;GO:0005739;GO:0005739;GO:0005783;GO:…	K07410	EC:1.14.14.1	Q	KOG0156;35E4N;38BSU;3B9SW;3CSM5;3JA82;483P4;48VMX;4PU96	cytochrome P450, family 1, subfamily b, polypeptide 1 [Source:RGD Symbol;Acc:2460]	25426	Q64678	GO:0006805//xenobiotic metabolic process;GO:0006805//xenobiotic metabolic process;GO:0008202//steroid metabolic process;GO:0008202//steroid metabolic process;GO:0042572//retinol metabolic process;GO:0042572//retinol metabolic process;GO:0001525//angiogenesis;GO:0001525//angiogenesis;GO:0002930//trabecular meshwork development;GO:0002930//trabecular meshwork development;GO:0002930//trabecular mesh…	GO:0016020//membrane;GO:0016021//integral component of membrane;GO:0005634//nucleus;GO:0005739//mitochondrion;GO:0005739//mitochondrion;GO:0005739//mitochondrion;GO:0005783//endoplasmic reticulum;GO:0005789//endoplasmic reticulum membrane;GO:0016020//membrane;GO:0043231//intracellular membrane-bounded organelle;GO:0043231//intracellular membrane-bounded organelle;GO:0043231//intracellular membran…	GO:0004497//monooxygenase activity;GO:0004497//monooxygenase activity;GO:0005506//iron ion binding;GO:0005506//iron ion binding;GO:0016705//oxidoreductase activity, acting on paired donors, with incorporation or reduction of molecular oxygen;GO:0016705//oxidoreductase activity, acting on paired donors, with incorporation or reduction of molecular oxygen;GO:0020037//heme binding;GO:0020037//heme b…	ko05208(Chemical carcinogenesis - reactive oxygen species);ko05207(Chemical carcinogenesis - receptor activation);ko05206(MicroRNAs in cancer);ko05204(Chemical carcinogenesis - DNA adducts);ko04913(Ovarian steroidogenesis);ko00980(Metabolism of xenobiotics by cytochrome P450);ko00380(Tryptophan metabolism);ko00140(Steroid hormone biosynthesis)
ENSRNOG00000014137	2295.15	56.3583	4533.95	80.4487	6.33	3.0139e-41	4.0692e-39	29	0.359503	48	0.717943	86	1.21943	3970	54.3455	6635	87.144	3985	57.657	7	116310582	116390075	+	4250	Fbln1	GO:0001933;GO:0001968;GO:0003674;GO:0005178;GO:0005201;GO:0005509;GO:0005509;GO:0005509;GO:0005575;GO:0005576;GO:0005576;GO:0005576;GO:0005604;GO:0005615;GO:0007162;GO:0007566;GO:0008022;GO:0010952;GO:0016504;GO:0016504;GO:0016504;GO:0030198;GO:0030198;GO:0030198;GO:0030198;GO:0031012;GO:0042802;GO:0044877;GO:0070051;GO:0070373;GO:0071953;GO:0072378;GO:1900025;GO:1904188;GO:2000146;GO:2000647;GO:…	K17307	-	O;T	KOG1217;35NDM;38DQA;3BC1W;3CTJ2;3J3JK;47ZYF;493UN;4PYUC	fibulin 1 [Source:RGD Symbol;Acc:1308667]	315191	D3ZQ25	GO:0001933//negative regulation of protein phosphorylation;GO:0007162//negative regulation of cell adhesion;GO:0007566//embryo implantation;GO:0010952//positive regulation of peptidase activity;GO:0030198//extracellular matrix organization;GO:0030198//extracellular matrix organization;GO:0030198//extracellular matrix organization;GO:0030198//extracellular matrix organization;GO:0070373//negative …	GO:0005575//cellular_component;GO:0005576//extracellular region;GO:0005576//extracellular region;GO:0005576//extracellular region;GO:0005604//basement membrane;GO:0005615//extracellular space;GO:0031012//extracellular matrix;GO:0071953//elastic fiber;GO:0005575//cellular_component;GO:0005576//extracellular region;GO:0005576//extracellular region;GO:0005576//extracellular region;GO:0005604//baseme…	GO:0001968//fibronectin binding;GO:0003674//molecular_function;GO:0005178//integrin binding;GO:0005201//extracellular matrix structural constituent;GO:0005509//calcium ion binding;GO:0005509//calcium ion binding;GO:0005509//calcium ion binding;GO:0008022//protein C-terminus binding;GO:0016504//peptidase activator activity;GO:0016504//peptidase activator activity;GO:0016504//peptidase activator ac…	-
ENSRNOG00000017209	239.995	5.89549	474.095	80.4167	6.32942	2.78024e-14	4.03975e-13	3	0.0895001	6	0.215972	8	0.272989	421	13.8693	781	24.6857	330	11.4904	19	51457184	51466243	+	1766	Tubb3	GO:0000166;GO:0000226;GO:0000278;GO:0000278;GO:0003924;GO:0005200;GO:0005200;GO:0005200;GO:0005200;GO:0005525;GO:0005525;GO:0005525;GO:0005525;GO:0005737;GO:0005737;GO:0005737;GO:0005737;GO:0005856;GO:0005874;GO:0005874;GO:0005874;GO:0005874;GO:0005874;GO:0005874;GO:0007017;GO:0007017;GO:0007411;GO:0007411;GO:0007411;GO:0007411;GO:0007411;GO:0015630;GO:0015630;GO:0015630;GO:0030027;GO:0030027;GO:…	K07375	-	Z	KOG1375;35KXV;38EHS;3BH8J;3CSQX;3JEW0;48594;494HG;4PTEA	tubulin, beta 3 class III [Source:RGD Symbol;Acc:628595]	246118	Q4QRB4	GO:0000226//microtubule cytoskeleton organization;GO:0000278//mitotic cell cycle;GO:0000278//mitotic cell cycle;GO:0007017//microtubule-based process;GO:0007017//microtubule-based process;GO:0007411//axon guidance;GO:0007411//axon guidance;GO:0007411//axon guidance;GO:0007411//axon guidance;GO:0007411//axon guidance;GO:0030182//neuron differentiation;GO:0038007//netrin-activated signaling pathway…	GO:0005737//cytoplasm;GO:0005737//cytoplasm;GO:0005737//cytoplasm;GO:0005737//cytoplasm;GO:0005856//cytoskeleton;GO:0005874//microtubule;GO:0005874//microtubule;GO:0005874//microtubule;GO:0005874//microtubule;GO:0005874//microtubule;GO:0005874//microtubule;GO:0015630//microtubule cytoskeleton;GO:0015630//microtubule cytoskeleton;GO:0015630//microtubule cytoskeleton;GO:0030027//lamellipodium;GO:00…	GO:0000166//nucleotide binding;GO:0003924//GTPase activity;GO:0005200//structural constituent of cytoskeleton;GO:0005200//structural constituent of cytoskeleton;GO:0005200//structural constituent of cytoskeleton;GO:0005200//structural constituent of cytoskeleton;GO:0005525//GTP binding;GO:0005525//GTP binding;GO:0005525//GTP binding;GO:0005525//GTP binding;GO:0042277//peptide binding;GO:1990890//…	ko05132(Salmonella infection);ko05022(Pathways of neurodegeneration - multiple diseases);ko05020(Prion disease);ko05016(Huntington disease);ko05014(Amyotrophic lateral sclerosis);ko05012(Parkinson disease);ko05010(Alzheimer disease);ko04540(Gap junction);ko04145(Phagosome)
ENSRNOG00000003357	44159.4	1100.12	87218.6	79.281	6.3089	7.64208e-109	1.76694e-105	1321	14.5389	807	10.7164	1030	12.9664	73296	890.797	117068	1365.09	89871	1154.43	9	47374593	47410547	+	4787	Col3a1	GO:0001501;GO:0001568;GO:0001568;GO:0001701;GO:0001701;GO:0001764;GO:0001764;GO:0001894;GO:0001894;GO:0002020;GO:0002062;GO:0002062;GO:0003674;GO:0005178;GO:0005201;GO:0005201;GO:0005201;GO:0005201;GO:0005515;GO:0005576;GO:0005581;GO:0005581;GO:0005581;GO:0005586;GO:0005586;GO:0005615;GO:0005615;GO:0007160;GO:0007179;GO:0007229;GO:0007507;GO:0009314;GO:0009612;GO:0010467;GO:0010467;GO:0018149;GO:…	K19720	-	W;D	KOG3544;35BX9;38CJN;3BAFZ;3CU1R;3J8R0;4850N;496SS;4PTIH	collagen type III alpha 1 chain [Source:RGD Symbol;Acc:71029]	84032	P13941	GO:0001501//skeletal system development;GO:0001568//blood vessel development;GO:0001568//blood vessel development;GO:0001701//in utero embryonic development;GO:0001701//in utero embryonic development;GO:0001764//neuron migration;GO:0001764//neuron migration;GO:0001894//tissue homeostasis;GO:0001894//tissue homeostasis;GO:0002062//chondrocyte differentiation;GO:0002062//chondrocyte differentiation…	GO:0005576//extracellular region;GO:0005581//collagen trimer;GO:0005581//collagen trimer;GO:0005581//collagen trimer;GO:0005586//collagen type III trimer;GO:0005586//collagen type III trimer;GO:0005615//extracellular space;GO:0005615//extracellular space;GO:0031012//extracellular matrix;GO:0031012//extracellular matrix;GO:0031012//extracellular matrix;GO:0062023//collagen-containing extracellular…	GO:0002020//protease binding;GO:0003674//molecular_function;GO:0005178//integrin binding;GO:0005201//extracellular matrix structural constituent;GO:0005201//extracellular matrix structural constituent;GO:0005201//extracellular matrix structural constituent;GO:0005201//extracellular matrix structural constituent;GO:0005515//protein binding;GO:0046332//SMAD binding;GO:0046332//SMAD binding;GO:00468…	ko05415(Diabetic cardiomyopathy);ko05146(Amoebiasis);ko04974(Protein digestion and absorption);ko04933(AGE-RAGE signaling pathway in diabetic complications);ko04926(Relaxin signaling pathway);ko04611(Platelet activation)
ENSRNOG00000008586	70.5948	1.776	139.414	78.4987	6.2946	3.01131e-30	1.81434e-28	1	0.0133652	4	0.0645032	0	0	135	1.99241	171	2.42139	138	2.15266	7	20254233	20305776	+	3942	Aldh1l2	GO:0003824;GO:0005654;GO:0005737;GO:0005739;GO:0006635;GO:0006730;GO:0006740;GO:0009058;GO:0009258;GO:0009258;GO:0016155;GO:0016155;GO:0016491;GO:0016620;GO:0016742;GO:0046655;GO:0003824;GO:0005737;GO:0006730;GO:0009058;GO:0009258;GO:0016155;GO:0016491;GO:0016620;GO:0016742;GO:0003824;GO:0003824;GO:0004029;GO:0005737;GO:0005737;GO:0006635;GO:0006730;GO:0006730;GO:0006730;GO:0006740;GO:0009058;GO:…	K00289	EC:1.5.1.6	F;C	KOG2452;35NRV;39MAJ;3BCUT;3CY12;3JACF;487KE;48XCX;4PTRS	aldehyde dehydrogenase 1 family, member L2 [Source:RGD Symbol;Acc:1309458]	299699	-	GO:0006635//fatty acid beta-oxidation;GO:0006730//one-carbon metabolic process;GO:0006740//NADPH regeneration;GO:0009058//biosynthetic process;GO:0009258//10-formyltetrahydrofolate catabolic process;GO:0009258//10-formyltetrahydrofolate catabolic process;GO:0046655//folic acid metabolic process;GO:0006730//one-carbon metabolic process;GO:0009058//biosynthetic process;GO:0009258//10-formyltetrahyd…	GO:0005654//nucleoplasm;GO:0005737//cytoplasm;GO:0005739//mitochondrion;GO:0005737//cytoplasm;GO:0005737//cytoplasm;GO:0005737//cytoplasm;GO:0016020//membrane;GO:0016021//integral component of membrane;	GO:0003824//catalytic activity;GO:0016155//formyltetrahydrofolate dehydrogenase activity;GO:0016155//formyltetrahydrofolate dehydrogenase activity;GO:0016491//oxidoreductase activity;GO:0016620//oxidoreductase activity, acting on the aldehyde or oxo group of donors, NAD or NADP as acceptor;GO:0016742//hydroxymethyl-, formyl- and related transferase activity;GO:0003824//catalytic activity;GO:00161…	ko00670(One carbon pool by folate)
ENSRNOG00000016479	14.0944	0.356064	27.8327	78.1678	6.2885	1.05777e-08	8.06159e-08	0	0	1	0.0102545	0	0	25	0.234628	23	0.207106	40	0.396781	19	33249706	33266357	+	6199	Plekhg4	GO:0003674;GO:0005085;GO:0005085;GO:0005575;GO:0008150;GO:0090630;GO:0005085;GO:0005085;GO:0005085;	K23860	-	S;T	KOG0689;35DKT;38C2B;3BBAZ;3CX61;3J65M;47Z2T;48XET;4PZBF	pleckstrin homology and RhoGEF domain containing G4 [Source:RGD Symbol;Acc:1310790]	307796	-	GO:0008150//biological_process;GO:0090630//activation of GTPase activity;	GO:0005575//cellular_component;	GO:0003674//molecular_function;GO:0005085//guanyl-nucleotide exchange factor activity;GO:0005085//guanyl-nucleotide exchange factor activity;GO:0005085//guanyl-nucleotide exchange factor activity;GO:0005085//guanyl-nucleotide exchange factor activity;GO:0005085//guanyl-nucleotide exchange factor activity;	-
ENSRNOG00000009528	41.5832	1.06387	82.1026	77.1735	6.27003	1.52871e-09	1.32195e-08	1	0.0366892	2	0.0885346	0	0	63	2.55239	66	2.56552	132	5.65239	3	140070540	140098057	+	1436	Sdcbp2	GO:0005515;GO:0005546;GO:0005634;GO:0005654;GO:0005730;GO:0005730;GO:0005737;GO:0005737;GO:0005737;GO:0005886;GO:0005886;GO:0005886;GO:0008022;GO:0008283;GO:0008289;GO:0016020;GO:0016607;GO:0016607;GO:0042802;GO:0042803;GO:0046982;GO:0005515;GO:0005546;GO:0005654;GO:0005730;GO:0005737;GO:0005794;GO:0005829;GO:0005886;GO:0008022;GO:0008283;GO:0016607;GO:0042802;GO:0042803;GO:0046982;	K17254	-	S;T	2S0HE;35NNP;38V14;3BH49;3D3ZJ;3JE9W;486FK;48ZJG;4PZUV	syndecan binding protein 2 [Source:RGD Symbol;Acc:1307709]	311532	Q4KLN0	GO:0008283//cell population proliferation;GO:0008283//cell population proliferation;	GO:0005634//nucleus;GO:0005654//nucleoplasm;GO:0005730//nucleolus;GO:0005730//nucleolus;GO:0005737//cytoplasm;GO:0005737//cytoplasm;GO:0005737//cytoplasm;GO:0005886//plasma membrane;GO:0005886//plasma membrane;GO:0005886//plasma membrane;GO:0016020//membrane;GO:0016607//nuclear speck;GO:0016607//nuclear speck;GO:0005654//nucleoplasm;GO:0005730//nucleolus;GO:0005737//cytoplasm;GO:0005794//Golgi ap…	GO:0005515//protein binding;GO:0005546//phosphatidylinositol-4,5-bisphosphate binding;GO:0008022//protein C-terminus binding;GO:0008289//lipid binding;GO:0042802//identical protein binding;GO:0042803//protein homodimerization activity;GO:0046982//protein heterodimerization activity;GO:0005515//protein binding;GO:0005546//phosphatidylinositol-4,5-bisphosphate binding;GO:0008022//protein C-terminus…	-
ENSRNOG00000012390	41.1163	1.05955	81.173	76.6108	6.25948	0.00692186	0.0186856	2	0.154052	1	0.0929355	0	0	33	2.80685	206	16.8111	35	3.14648	10	13680321	13681586	-	684	Npw	GO:0001664;GO:0001664;GO:0001664;GO:0001664;GO:0005576;GO:0007186;GO:0007186;GO:0007218;GO:0007631;GO:0007631;	K23141	-	S;T	2SW0V;35QI7;3A8YU;3BV0V;3DA3X;3JHHZ;48FP5;49CGD;4Q670	neuropeptide W [Source:RGD Symbol;Acc:727858]	259224	Q8K1M5	GO:0007186//G protein-coupled receptor signaling pathway;GO:0007186//G protein-coupled receptor signaling pathway;GO:0007218//neuropeptide signaling pathway;GO:0007631//feeding behavior;GO:0007631//feeding behavior;	GO:0005576//extracellular region;	GO:0001664//G protein-coupled receptor binding;GO:0001664//G protein-coupled receptor binding;GO:0001664//G protein-coupled receptor binding;GO:0001664//G protein-coupled receptor binding;	ko04080(Neuroactive ligand-receptor interaction)
ENSRNOG00000015514	1110.75	28.8529	2192.66	75.9943	6.24782	5.49147e-89	5.64309e-86	6	0.0822786	21	0.347456	57	0.894053	1931	29.2406	2664	38.7046	2414	38.636	4	177964834	178046597	-	3842	Bcat1	GO:0003824;GO:0003824;GO:0004084;GO:0004084;GO:0004084;GO:0008483;GO:0008652;GO:0009081;GO:0009081;GO:0009082;GO:0016740;GO:0052654;GO:0052655;GO:0052656;GO:0003824;GO:0003824;GO:0004084;GO:0004084;GO:0004084;GO:0008483;GO:0008652;GO:0009081;GO:0009081;GO:0009082;GO:0016740;GO:0052654;GO:0052655;GO:0052656;GO:0003824;GO:0003824;GO:0004084;GO:0004084;GO:0004084;GO:0004084;GO:0004084;GO:0005737;GO:…	K00826	EC:2.6.1.42	E	KOG0975;35D1F;38GTA;3BD8V;3CXBH;3J9Y9;4817Q;48ZQB;4Q1CG	branched chain amino acid transaminase 1 [Source:RGD Symbol;Acc:2195]	29592	P54690	GO:0008652//cellular amino acid biosynthetic process;GO:0009081//branched-chain amino acid metabolic process;GO:0009081//branched-chain amino acid metabolic process;GO:0009082//branched-chain amino acid biosynthetic process;GO:0008652//cellular amino acid biosynthetic process;GO:0009081//branched-chain amino acid metabolic process;GO:0009081//branched-chain amino acid metabolic process;GO:0009082…	GO:0005737//cytoplasm;GO:0005737//cytoplasm;GO:0005739//mitochondrion;GO:0005829//cytosol;	GO:0003824//catalytic activity;GO:0003824//catalytic activity;GO:0004084//branched-chain-amino-acid transaminase activity;GO:0004084//branched-chain-amino-acid transaminase activity;GO:0004084//branched-chain-amino-acid transaminase activity;GO:0008483//transaminase activity;GO:0016740//transferase activity;GO:0052654//L-leucine transaminase activity;GO:0052655//L-valine transaminase activity;GO:…	ko00770(Pantothenate and CoA biosynthesis);ko00290(Valine, leucine and isoleucine biosynthesis);ko00280(Valine, leucine and isoleucine degradation);ko00270(Cysteine and methionine metabolism)
ENSRNOG00000016782	26.5284	0.694048	52.3628	75.4455	6.23736	6.68348e-12	7.53347e-11	0	0	1	0.0187848	1	0.017808	49	0.842418	40	0.659805	76	1.38101	5	157123185	157168421	-	3384	Tnfrsf8	GO:0004888;GO:0004888;GO:0005515;GO:0007165;GO:0007165;GO:0016020;GO:0016021;	K05145	-	S;T	2SNQ9;35GSZ;39ZFH;3BHS0;3D4ER;3JBKS;483UW;490ZQ;4PSSC	TNF receptor superfamily member 8 [Source:RGD Symbol;Acc:3879]	25069	P97525	GO:0007165//signal transduction;GO:0007165//signal transduction;	GO:0016020//membrane;GO:0016021//integral component of membrane;	GO:0004888//transmembrane signaling receptor activity;GO:0004888//transmembrane signaling receptor activity;GO:0005515//protein binding;	ko04060(Cytokine-cytokine receptor interaction)
ENSRNOG00000002792	13.4737	0.356064	26.5914	74.6815	6.22268	2.71692e-08	1.96846e-07	0	0	1	0.0592984	0	0	29	1.57386	18	0.937267	36	2.065	14	17181062	17183075	-	1072	Cxcl2	GO:0001975;GO:0002237;GO:0002237;GO:0005125;GO:0005576;GO:0005576;GO:0005576;GO:0005615;GO:0005615;GO:0005615;GO:0005615;GO:0006935;GO:0006935;GO:0006935;GO:0006952;GO:0006952;GO:0006954;GO:0006954;GO:0006955;GO:0006955;GO:0007204;GO:0008009;GO:0008009;GO:0008009;GO:0008009;GO:0009408;GO:0010332;GO:0030593;GO:0030593;GO:0030595;GO:0032355;GO:0042060;GO:0045236;GO:0050896;GO:0051384;GO:0061844;GO:…	K05505	-	M;T	2S7MM;3AN5U;3C1H4;3D9P3;3JHGA;48FJD;49CIQ	C-X-C motif chemokine ligand 2 [Source:RGD Symbol;Acc:70069]	114105	P30348	GO:0001975//response to amphetamine;GO:0002237//response to molecule of bacterial origin;GO:0002237//response to molecule of bacterial origin;GO:0006935//chemotaxis;GO:0006935//chemotaxis;GO:0006935//chemotaxis;GO:0006952//defense response;GO:0006952//defense response;GO:0006954//inflammatory response;GO:0006954//inflammatory response;GO:0006955//immune response;GO:0006955//immune response;GO:000…	GO:0005576//extracellular region;GO:0005576//extracellular region;GO:0005576//extracellular region;GO:0005615//extracellular space;GO:0005615//extracellular space;GO:0005615//extracellular space;GO:0005615//extracellular space;	GO:0005125//cytokine activity;GO:0008009//chemokine activity;GO:0008009//chemokine activity;GO:0008009//chemokine activity;GO:0008009//chemokine activity;GO:0045236//CXCR chemokine receptor binding;	ko05417(Lipid and atherosclerosis);ko05323(Rheumatoid arthritis);ko05167(Kaposi sarcoma-associated herpesvirus infection);ko05146(Amoebiasis);ko05134(Legionellosis);ko04936(Alcoholic liver disease);ko04668(TNF signaling pathway);ko04657(IL-17 signaling pathway);ko04621(NOD-like receptor signaling pathway);ko04064(NF-kappa B signaling pathway);ko04062(Chemokine signaling pathway);ko04061(Viral pro…
ENSRNOG00000022335	12.7852	0.337984	25.2324	74.6555	6.22218	0.00350982	0.0102464	0	0	0	0	1	0.0209608	8	0.161888	58	1.1261	19	0.406376	3	140160118	140188298	-	2875	Rad21l1	GO:0000724;GO:0000724;GO:0000794;GO:0000794;GO:0000795;GO:0000800;GO:0000800;GO:0003682;GO:0005515;GO:0005634;GO:0005634;GO:0005634;GO:0005694;GO:0005694;GO:0005694;GO:0006302;GO:0006302;GO:0007059;GO:0007062;GO:0007062;GO:0007064;GO:0007129;GO:0007129;GO:0007130;GO:0007130;GO:0007130;GO:0007283;GO:0007283;GO:0008278;GO:0008278;GO:0009566;GO:0009566;GO:0030893;GO:0030893;GO:0034990;GO:0034991;GO:…	-	-	S;D	KOG1213;35JPH;38H3N;3BJKF;3D1U2;3JBWP;486Y3;497SK;4PYMF	RAD21 cohesin complex component like 1 [Source:RGD Symbol;Acc:1587557]	689823	D4ADQ7	GO:0000724//double-strand break repair via homologous recombination;GO:0000724//double-strand break repair via homologous recombination;GO:0006302//double-strand break repair;GO:0006302//double-strand break repair;GO:0007059//chromosome segregation;GO:0007062//sister chromatid cohesion;GO:0007062//sister chromatid cohesion;GO:0007064//mitotic sister chromatid cohesion;GO:0007129//homologous chrom…	GO:0000794//condensed nuclear chromosome;GO:0000794//condensed nuclear chromosome;GO:0000795//synaptonemal complex;GO:0000800//lateral element;GO:0000800//lateral element;GO:0005634//nucleus;GO:0005634//nucleus;GO:0005634//nucleus;GO:0005694//chromosome;GO:0005694//chromosome;GO:0005694//chromosome;GO:0008278//cohesin complex;GO:0008278//cohesin complex;GO:0030893//meiotic cohesin complex;GO:0030…	GO:0003682//chromatin binding;GO:0005515//protein binding;	-
ENSRNOG00000054954	66.1398	1.76304	130.516	74.0294	6.21003	0.000871345	0.00291979	4	0.0781688	1	0.0235786	0	0	118	2.54638	29	0.600432	259	5.90734	1	65326832	65334679	+	2696	Lilrb2	GO:0001540;GO:0002578;GO:0002645;GO:0002666;GO:0002767;GO:0002774;GO:0005615;GO:0005737;GO:0005886;GO:0005886;GO:0007165;GO:0008157;GO:0009986;GO:0016020;GO:0016021;GO:0019221;GO:0023025;GO:0023029;GO:0032396;GO:0032396;GO:0034113;GO:0042102;GO:0042130;GO:0042288;GO:0042803;GO:0044877;GO:0045591;GO:0050839;GO:0051926;GO:0071222;GO:0140105;GO:2000524;	K06512	-	-	-	leukocyte immunoglobulin like receptor B2 [Source:RGD Symbol;Acc:70895]	65146	D3ZQX2;A0A140TAJ6	GO:0002578//negative regulation of antigen processing and presentation;GO:0002645//positive regulation of tolerance induction;GO:0002666//positive regulation of T cell tolerance induction;GO:0002767//immune response-inhibiting cell surface receptor signaling pathway;GO:0002774//Fc receptor mediated inhibitory signaling pathway;GO:0007165//signal transduction;GO:0019221//cytokine-mediated signalin…	GO:0005615//extracellular space;GO:0005737//cytoplasm;GO:0005886//plasma membrane;GO:0005886//plasma membrane;GO:0009986//cell surface;GO:0016020//membrane;GO:0016021//integral component of membrane;	GO:0001540//amyloid-beta binding;GO:0008157//protein phosphatase 1 binding;GO:0023025//MHC class Ib protein complex binding;GO:0023029//MHC class Ib protein binding;GO:0032396//inhibitory MHC class I receptor activity;GO:0032396//inhibitory MHC class I receptor activity;GO:0042288//MHC class I protein binding;GO:0042803//protein homodimerization activity;GO:0044877//protein-containing complex bin…	ko04662(B cell receptor signaling pathway);ko04380(Osteoclast differentiation)
ENSRNOG00000046452	334.798	9.05526	660.542	72.9456	6.18875	8.87735e-46	1.49277e-43	5	0.0738931	11	0.196142	10	0.169039	515	8.40445	740	11.5866	861	14.851	13	83193163	83207778	-	3565	Fcgr2b	GO:0016020;GO:0016021;GO:0001540;GO:0001811;GO:0002434;GO:0002638;GO:0002862;GO:0002865;GO:0002924;GO:0004888;GO:0005886;GO:0005886;GO:0005887;GO:0005887;GO:0006898;GO:0006911;GO:0006952;GO:0007166;GO:0007166;GO:0009617;GO:0009897;GO:0009986;GO:0016020;GO:0016021;GO:0016021;GO:0016064;GO:0016358;GO:0019772;GO:0019864;GO:0019864;GO:0019865;GO:0019886;GO:0021549;GO:0030889;GO:0032355;GO:0032456;GO:…	K12560	-	S;T	2SVEW;35HPH;38FJS;3BKTU;3D4IU;3JFWW;48B2D;497WM;4PYXI	Fc fragment of IgG receptor IIb [Source:RGD Symbol;Acc:631331]	289211	Q63203;Q5BKD6	GO:0001811//negative regulation of type I hypersensitivity;GO:0002434//immune complex clearance;GO:0002638//negative regulation of immunoglobulin production;GO:0002862//negative regulation of inflammatory response to antigenic stimulus;GO:0002865//negative regulation of acute inflammatory response to antigenic stimulus;GO:0002924//negative regulation of humoral immune response mediated by circula…	GO:0016020//membrane;GO:0016021//integral component of membrane;GO:0005886//plasma membrane;GO:0005886//plasma membrane;GO:0005887//integral component of plasma membrane;GO:0005887//integral component of plasma membrane;GO:0009897//external side of plasma membrane;GO:0009986//cell surface;GO:0016020//membrane;GO:0016021//integral component of membrane;GO:0016021//integral component of membrane;GO…	GO:0001540//amyloid-beta binding;GO:0004888//transmembrane signaling receptor activity;GO:0019772//low-affinity IgG receptor activity;GO:0019864//IgG binding;GO:0019864//IgG binding;GO:0019865//immunoglobulin binding;GO:0044877//protein-containing complex binding;	ko05162(Measles);ko05152(Tuberculosis);ko05150(Staphylococcus aureus infection);ko04666(Fc gamma R-mediated phagocytosis);ko04662(B cell receptor signaling pathway);ko04380(Osteoclast differentiation);ko04145(Phagosome)
ENSRNOG00000060381	6683.06	181.372	13184.7	72.6945	6.18377	8.78904e-103	1.47792e-99	232	2.24855	153	1.78916	134	1.48549	10913	116.796	16503	169.461	14872	168.23	5	61501963	61607591	+	5436	Col15a1	GO:0001525;GO:0001886;GO:0005201;GO:0005581;GO:0005604;GO:0005604;GO:0005615;GO:0030198;GO:0031012;GO:0001525;GO:0001886;GO:0005201;GO:0005581;GO:0005615;GO:0030198;GO:0031012;	K08135	-	W;L	KOG3546;35HPW;38I1B;3BAXZ;3CTMW;3J8TQ;480SR;48VA9;4Q1ZF	collagen type XV alpha 1 chain [Source:RGD Symbol;Acc:1310820]	298069	A0A0G2JV12	GO:0001525//angiogenesis;GO:0001886//endothelial cell morphogenesis;GO:0030198//extracellular matrix organization;GO:0001525//angiogenesis;GO:0001886//endothelial cell morphogenesis;GO:0030198//extracellular matrix organization;	GO:0005581//collagen trimer;GO:0005604//basement membrane;GO:0005604//basement membrane;GO:0005615//extracellular space;GO:0031012//extracellular matrix;GO:0005581//collagen trimer;GO:0005615//extracellular space;GO:0031012//extracellular matrix;	GO:0005201//extracellular matrix structural constituent;GO:0005201//extracellular matrix structural constituent;	ko04974(Protein digestion and absorption)
ENSRNOG00000066314	395.074	10.8002	779.347	72.1603	6.17313	8.5504e-31	5.36125e-29	9	0.0869402	11	0.128208	11	0.121541	611	6.5176	1173	12.0052	737	8.30931	19	739551	787537	-	5454	Bean1	-	-	-	-	-	brain expressed, associated with NEDD4, 1 [Source:RGD Symbol;Acc:1562003]	-	-	-	-	-	-
ENSRNOG00000053334	25.5344	0.707807	50.3609	71.1507	6.15281	5.04235e-14	7.12516e-13	1	0.0372864	1	0.0449879	0	0	47	1.93516	54	2.13323	59	2.56757	15	40541357	40559253	+	1413	Stmn4	GO:0031110;GO:0031110;GO:0005737;GO:0005794;GO:0007019;GO:0015631;GO:0030424;GO:0030426;GO:0031110;GO:0031110;GO:0031110;GO:0031175;GO:0042995;GO:0043005;GO:0005737;GO:0005794;GO:0007019;GO:0015631;GO:0030424;GO:0030426;GO:0031110;GO:0031110;GO:0031110;GO:0031175;GO:0042995;GO:0043005;	-	-	-	-	stathmin 4 [Source:RGD Symbol;Acc:69349]	79423	P63043;Q568Y8	GO:0031110//regulation of microtubule polymerization or depolymerization;GO:0031110//regulation of microtubule polymerization or depolymerization;GO:0007019//microtubule depolymerization;GO:0031110//regulation of microtubule polymerization or depolymerization;GO:0031110//regulation of microtubule polymerization or depolymerization;GO:0031110//regulation of microtubule polymerization or depolymeri…	GO:0005737//cytoplasm;GO:0005794//Golgi apparatus;GO:0030424//axon;GO:0030426//growth cone;GO:0042995//cell projection;GO:0043005//neuron projection;GO:0005737//cytoplasm;GO:0005794//Golgi apparatus;GO:0030424//axon;GO:0030426//growth cone;GO:0042995//cell projection;GO:0043005//neuron projection;	GO:0015631//tubulin binding;GO:0015631//tubulin binding;	-
ENSRNOG00000038600	12.7925	0.356064	25.229	70.8554	6.14681	3.44772e-07	2.1201e-06	0	0	1	0.0259249	0	0	16	0.379631	24	0.546357	41	1.0282	1	69291454	69299344	+	2452	Dnaaf3	GO:0005737;GO:0007368;GO:0007507;GO:0030030;GO:0044458;GO:0044458;GO:0044458;GO:0044458;GO:0070286;GO:0070286;GO:0070286;GO:0070286;GO:0070286;GO:0070286;GO:0120293;	K19752	-	S	2QT97;35E9D;39SH3;3BC76;3CSUC;3JEI3;481TR;48Z9T;4PWQE	dynein, axonemal, assembly factor 3 [Source:RGD Symbol;Acc:2323487]	100359753	D3ZCM9	GO:0007368//determination of left/right symmetry;GO:0007507//heart development;GO:0030030//cell projection organization;GO:0044458//motile cilium assembly;GO:0044458//motile cilium assembly;GO:0044458//motile cilium assembly;GO:0044458//motile cilium assembly;GO:0070286//axonemal dynein complex assembly;GO:0070286//axonemal dynein complex assembly;GO:0070286//axonemal dynein complex assembly;GO:0…	GO:0005737//cytoplasm;GO:0120293//dynein axonemal particle;	-	-
ENSRNOG00000020248	12.1314	0.337984	23.9248	70.7866	6.1454	1.14517e-07	7.57863e-07	0	0	0	0	1	0.0181349	14	0.245109	35	0.587927	29	0.536636	1	245896775	245908330	+	3323	Ina	GO:0005882;GO:0005882;GO:0005882;GO:0005883;GO:0005883;GO:0005883;GO:0007399;GO:0007399;GO:0036464;GO:0043229;GO:0045104;GO:0060052;GO:0098685;GO:0098794;GO:0098973;GO:0098974;GO:0099184;GO:0099185;GO:1990830;	K07608	-	S;Z	2RAU0;35A86;38EJW;3B9SP;3CVUE;3J85Y;47ZM8;48UWE;4Q15H	internexin neuronal intermediate filament protein, alpha [Source:RGD Symbol;Acc:2911]	24503	G3V8Q2	GO:0007399//nervous system development;GO:0007399//nervous system development;GO:0045104//intermediate filament cytoskeleton organization;GO:0060052//neurofilament cytoskeleton organization;GO:0098974//postsynaptic actin cytoskeleton organization;GO:0099185//postsynaptic intermediate filament cytoskeleton organization;GO:1990830//cellular response to leukemia inhibitory factor;	GO:0005882//intermediate filament;GO:0005882//intermediate filament;GO:0005882//intermediate filament;GO:0005883//neurofilament;GO:0005883//neurofilament;GO:0005883//neurofilament;GO:0036464//cytoplasmic ribonucleoprotein granule;GO:0043229//intracellular organelle;GO:0098685//Schaffer collateral - CA1 synapse;GO:0098794//postsynapse;	GO:0098973//structural constituent of postsynaptic actin cytoskeleton;GO:0099184//structural constituent of postsynaptic intermediate filament cytoskeleton;	-
ENSRNOG00000006093	12.659	0.356064	24.9619	70.1053	6.13145	8.91485e-05	0.000366603	0	0	1	0.0217475	0	0	37	0.736435	11	0.210063	28	0.589036	4	109701815	109717184	+	2923	LRRTM1	GO:0002091;GO:0002091;GO:0005515;GO:0005615;GO:0005783;GO:0005886;GO:0007626;GO:0007626;GO:0016020;GO:0016021;GO:0030054;GO:0030424;GO:0030426;GO:0031012;GO:0031623;GO:0035418;GO:0035418;GO:0035640;GO:0035640;GO:0045202;GO:0045211;GO:0050808;GO:0050808;GO:0050808;GO:0051649;GO:0051965;GO:0051965;GO:0060076;GO:0060291;GO:0060291;GO:0098978;GO:0098982;GO:0099055;GO:0099060;GO:0099151;GO:1905606;	K16665	-	T;U	KOG0619;35BY8;38DHZ;3BHNN;3CSMZ;3JAQU;484VC;496GB;4PYNM	leucine rich repeat transmembrane neuronal 1 [Source:RGD Symbol;Acc:1585921]	679668	D4A6D8	GO:0002091//negative regulation of receptor internalization;GO:0002091//negative regulation of receptor internalization;GO:0007626//locomotory behavior;GO:0007626//locomotory behavior;GO:0031623//receptor internalization;GO:0035418//protein localization to synapse;GO:0035418//protein localization to synapse;GO:0035640//exploration behavior;GO:0035640//exploration behavior;GO:0050808//synapse orga…	GO:0005615//extracellular space;GO:0005783//endoplasmic reticulum;GO:0005886//plasma membrane;GO:0016020//membrane;GO:0016021//integral component of membrane;GO:0030054//cell junction;GO:0030424//axon;GO:0030426//growth cone;GO:0031012//extracellular matrix;GO:0045202//synapse;GO:0045211//postsynaptic membrane;GO:0060076//excitatory synapse;GO:0098978//glutamatergic synapse;GO:0098982//GABA-ergic…	GO:0005515//protein binding;	-
ENSRNOG00000026607	72.9536	2.07782	143.829	69.2211	6.11314	7.38647e-07	4.31274e-06	1	0.0247583	2	0.0597442	3	0.0849562	129	3.52679	266	6.97743	72	2.08053	13	73831252	73843169	+	2128	Tnfsf18	GO:0002309;GO:0002309;GO:0002309;GO:0002309;GO:0002687;GO:0002687;GO:0005515;GO:0009986;GO:0009986;GO:0010759;GO:0016020;GO:0016021;GO:0032813;GO:0032813;GO:0032813;GO:0032813;GO:0033209;GO:0033209;GO:0033209;GO:0033209;GO:0042129;GO:0042129;GO:0042531;GO:0042531;GO:0042802;GO:0042802;GO:0043254;GO:0045785;GO:0045785;GO:0050729;GO:0051092;GO:0090026;GO:2000329;GO:2000508;	K05479	-	S;T	2SWIC;35N50;39ZU8;3BPPE;3D5K4;3JGFT;48DGY;49BBQ;4Q5HQ	TNF superfamily member 18 [Source:RGD Symbol;Acc:1305066]	364031	-	GO:0002309//T cell proliferation involved in immune response;GO:0002309//T cell proliferation involved in immune response;GO:0002309//T cell proliferation involved in immune response;GO:0002309//T cell proliferation involved in immune response;GO:0002687//positive regulation of leukocyte migration;GO:0002687//positive regulation of leukocyte migration;GO:0010759//positive regulation of macrophage…	GO:0009986//cell surface;GO:0009986//cell surface;GO:0016020//membrane;GO:0016021//integral component of membrane;	GO:0005515//protein binding;GO:0032813//tumor necrosis factor receptor superfamily binding;GO:0032813//tumor necrosis factor receptor superfamily binding;GO:0032813//tumor necrosis factor receptor superfamily binding;GO:0032813//tumor necrosis factor receptor superfamily binding;GO:0042802//identical protein binding;GO:0042802//identical protein binding;	ko04060(Cytokine-cytokine receptor interaction)
ENSRNOG00000048321	627.297	18.0173	1236.58	68.6326	6.10082	5.72431e-17	1.09609e-15	1	0.0147786	5	0.0891555	47	0.794482	884	14.4263	2024	31.6911	1118	19.2839	5	77251373	77277421	-	3565	Tnfsf8	GO:0005164;GO:0005164;GO:0005515;GO:0006955;GO:0006955;GO:0016020;GO:0016020;GO:0016020;GO:0016021;GO:0043374;GO:0043374;GO:0043374;GO:0045944;GO:0045944;GO:0050830;GO:0050830;	K05471	-	S;T	2S54A;35GAP;39T35;3BHNP;3D57V;3J919;488XT;48ZSM;4PYY8	TNF superfamily member 8 [Source:RGD Symbol;Acc:1590403]	683163	M0R3V3	GO:0006955//immune response;GO:0006955//immune response;GO:0043374//CD8-positive, alpha-beta T cell differentiation;GO:0043374//CD8-positive, alpha-beta T cell differentiation;GO:0043374//CD8-positive, alpha-beta T cell differentiation;GO:0045944//positive regulation of transcription by RNA polymerase II;GO:0045944//positive regulation of transcription by RNA polymerase II;GO:0050830//defense res…	GO:0016020//membrane;GO:0016020//membrane;GO:0016020//membrane;GO:0016021//integral component of membrane;	GO:0005164//tumor necrosis factor receptor binding;GO:0005164//tumor necrosis factor receptor binding;GO:0005515//protein binding;	ko04060(Cytokine-cytokine receptor interaction)
ENSRNOG00000028548	373.684	10.8336	736.534	67.9857	6.08716	2.07442e-17	4.13031e-16	18	0.736292	6	0.296124	7	0.327512	465	21.0038	845	36.6207	1067	50.9402	10	68366487	68371369	-	1288	Ccl9	GO:0002548;GO:0005125;GO:0005576;GO:0005576;GO:0005615;GO:0005615;GO:0006935;GO:0006954;GO:0006955;GO:0006955;GO:0007186;GO:0008009;GO:0008009;GO:0008009;GO:0030593;GO:0042056;GO:0043547;GO:0048020;GO:0048247;GO:0070098;GO:0070374;GO:0070887;GO:0071346;GO:0071347;GO:0071356;	K22671	-	M;T	2TJX7;35R0J;3AQTR;3C2FU;3DIV1;3JHSP;48GCN;49D01;4Q93M	chemokine (C-C motif) ligand 9 [Source:RGD Symbol;Acc:1310563]	360579	Q5FVN3	GO:0002548//monocyte chemotaxis;GO:0006935//chemotaxis;GO:0006954//inflammatory response;GO:0006955//immune response;GO:0006955//immune response;GO:0007186//G protein-coupled receptor signaling pathway;GO:0030593//neutrophil chemotaxis;GO:0043547//positive regulation of GTPase activity;GO:0048247//lymphocyte chemotaxis;GO:0070098//chemokine-mediated signaling pathway;GO:0070374//positive regulati…	GO:0005576//extracellular region;GO:0005576//extracellular region;GO:0005615//extracellular space;GO:0005615//extracellular space;	GO:0005125//cytokine activity;GO:0008009//chemokine activity;GO:0008009//chemokine activity;GO:0008009//chemokine activity;GO:0042056//chemoattractant activity;GO:0048020//CCR chemokine receptor binding;	ko04062(Chemokine signaling pathway);ko04061(Viral protein interaction with cytokine and cytokine receptor);ko04060(Cytokine-cytokine receptor interaction)
ENSRNOG00000033734	155.152	4.53491	305.769	67.4257	6.07523	2.78013e-33	2.06522e-31	5	0.156523	4	0.151082	4	0.143226	278	9.60998	442	14.6597	262	9.57259	13	47267204	47285388	+	1683	Tnnt2	GO:0000146;GO:0003779;GO:0003779;GO:0003779;GO:0005200;GO:0005523;GO:0005523;GO:0005523;GO:0005523;GO:0005737;GO:0005861;GO:0005861;GO:0005861;GO:0005861;GO:0005861;GO:0005865;GO:0005865;GO:0005865;GO:0006936;GO:0006936;GO:0006937;GO:0006937;GO:0006937;GO:0006937;GO:0007507;GO:0008016;GO:0008016;GO:0008016;GO:0009617;GO:0030016;GO:0030017;GO:0030017;GO:0030049;GO:0030049;GO:0030049;GO:0030172;GO:…	K12045	-	S;Z	KOG3634;35CPI;38F4H;3BCE0;3CU9M;3J2TC;48983;494W7;4Q1CD	troponin T2, cardiac type [Source:RGD Symbol;Acc:3882]	24837	P50753	GO:0006936//muscle contraction;GO:0006936//muscle contraction;GO:0006937//regulation of muscle contraction;GO:0006937//regulation of muscle contraction;GO:0006937//regulation of muscle contraction;GO:0006937//regulation of muscle contraction;GO:0007507//heart development;GO:0008016//regulation of heart contraction;GO:0008016//regulation of heart contraction;GO:0008016//regulation of heart contrac…	GO:0005737//cytoplasm;GO:0005861//troponin complex;GO:0005861//troponin complex;GO:0005861//troponin complex;GO:0005861//troponin complex;GO:0005861//troponin complex;GO:0005865//striated muscle thin filament;GO:0005865//striated muscle thin filament;GO:0005865//striated muscle thin filament;GO:0030016//myofibril;GO:0030017//sarcomere;GO:0030017//sarcomere;GO:0097512//cardiac myofibril;GO:0097512…	GO:0000146//microfilament motor activity;GO:0003779//actin binding;GO:0003779//actin binding;GO:0003779//actin binding;GO:0005200//structural constituent of cytoskeleton;GO:0005523//tropomyosin binding;GO:0005523//tropomyosin binding;GO:0005523//tropomyosin binding;GO:0005523//tropomyosin binding;GO:0030172//troponin C binding;GO:0030172//troponin C binding;GO:0030172//troponin C binding;GO:00301…	ko05414(Dilated cardiomyopathy);ko05410(Hypertrophic cardiomyopathy);ko04261(Adrenergic signaling in cardiomyocytes);ko04260(Cardiac muscle contraction)
ENSRNOG00000012094	2106.56	61.9241	4151.2	67.037	6.06689	1.58917e-35	1.33613e-33	51	0.408106	40	0.386196	88	0.80545	2837	25.0687	5526	46.8497	5066	47.3138	6	104429947	104526208	-	6584	Ltbp2	GO:0005509;GO:0005509;GO:0097435;GO:0005509;GO:0005509;GO:0005509;GO:0005509;GO:0005509;	K08023	-	O;T	KOG1217;35JPT;38ETY;3BA47;3D231;3J94F;487ID;493PR;4Q419	latent transforming growth factor beta binding protein 2 [Source:RGD Symbol;Acc:68380]	59106	O35806	GO:0097435//supramolecular fiber organization;	-	GO:0005509//calcium ion binding;GO:0005509//calcium ion binding;GO:0005509//calcium ion binding;GO:0005509//calcium ion binding;GO:0005509//calcium ion binding;GO:0005509//calcium ion binding;GO:0005509//calcium ion binding;	-
ENSRNOG00000010977	1248.61	37.9035	2459.32	64.8838	6.01979	3.49974e-87	3.40709e-84	23	1.25442	60	3.94831	25	1.55958	2397	144.362	2967	171.446	2462	156.72	7	133276234	133280966	+	966	Igfbp6	GO:0001968;GO:0005520;GO:0005520;GO:0005576;GO:0005576;GO:0005576;GO:0005615;GO:0005615;GO:0005737;GO:0005794;GO:0008150;GO:0016477;GO:0016477;GO:0016477;GO:0019838;GO:0031994;GO:0031994;GO:0031995;GO:0031995;GO:0031995;GO:0032874;GO:0032874;GO:0042568;GO:0042568;GO:0042802;GO:0042802;GO:0043410;GO:0043410;GO:0043410;GO:0043567;	K23579	-	S;T	2QV3Q;35NM7;39R3Y;3BP18;3CYCD;3JF4P;48D0U;492VC;4Q44P	insulin-like growth factor binding protein 6 [Source:RGD Symbol;Acc:2877]	25641	P35572	GO:0008150//biological_process;GO:0016477//cell migration;GO:0016477//cell migration;GO:0016477//cell migration;GO:0032874//positive regulation of stress-activated MAPK cascade;GO:0032874//positive regulation of stress-activated MAPK cascade;GO:0043410//positive regulation of MAPK cascade;GO:0043410//positive regulation of MAPK cascade;GO:0043410//positive regulation of MAPK cascade;GO:0043567//r…	GO:0005576//extracellular region;GO:0005576//extracellular region;GO:0005576//extracellular region;GO:0005615//extracellular space;GO:0005615//extracellular space;GO:0005737//cytoplasm;GO:0005794//Golgi apparatus;GO:0042568//insulin-like growth factor binary complex;GO:0042568//insulin-like growth factor binary complex;	GO:0001968//fibronectin binding;GO:0005520//insulin-like growth factor binding;GO:0005520//insulin-like growth factor binding;GO:0019838//growth factor binding;GO:0031994//insulin-like growth factor I binding;GO:0031994//insulin-like growth factor I binding;GO:0031995//insulin-like growth factor II binding;GO:0031995//insulin-like growth factor II binding;GO:0031995//insulin-like growth factor II…	-
ENSRNOG00000010208	2268.83	70.3404	4467.32	63.51	5.98891	4.62059e-78	3.56113e-75	78	4.70732	55	4.00485	69	4.763	4348	289.759	5923	378.716	3990	281.042	X	1212972	1217664	-	873	Timp1	GO:0001775;GO:0002020;GO:0002020;GO:0002248;GO:0002248;GO:0004857;GO:0005125;GO:0005125;GO:0005125;GO:0005515;GO:0005515;GO:0005576;GO:0005604;GO:0005604;GO:0005615;GO:0005615;GO:0005615;GO:0005615;GO:0006694;GO:0007165;GO:0007568;GO:0008083;GO:0008191;GO:0008191;GO:0008191;GO:0008191;GO:0008191;GO:0008191;GO:0008270;GO:0008270;GO:0008284;GO:0008284;GO:0008284;GO:0009725;GO:0010033;GO:0010033;GO:…	K16451	-	O	KOG4745;35KGX;39VNT;3BNV6;3D2QV;3J47Q;481PW;495PV;4PY4A	TIMP metallopeptidase inhibitor 1 [Source:RGD Symbol;Acc:621675]	116510	P30120	GO:0001775//cell activation;GO:0002248//connective tissue replacement involved in inflammatory response wound healing;GO:0002248//connective tissue replacement involved in inflammatory response wound healing;GO:0006694//steroid biosynthetic process;GO:0007165//signal transduction;GO:0007568//aging;GO:0008284//positive regulation of cell population proliferation;GO:0008284//positive regulation of …	GO:0005576//extracellular region;GO:0005604//basement membrane;GO:0005604//basement membrane;GO:0005615//extracellular space;GO:0005615//extracellular space;GO:0005615//extracellular space;GO:0005615//extracellular space;GO:0031012//extracellular matrix;GO:0031012//extracellular matrix;GO:0031012//extracellular matrix;	GO:0002020//protease binding;GO:0002020//protease binding;GO:0004857//enzyme inhibitor activity;GO:0005125//cytokine activity;GO:0005125//cytokine activity;GO:0005125//cytokine activity;GO:0005515//protein binding;GO:0005515//protein binding;GO:0008083//growth factor activity;GO:0008191//metalloendopeptidase inhibitor activity;GO:0008191//metalloendopeptidase inhibitor activity;GO:0008191//metall…	ko04066(HIF-1 signaling pathway)
ENSRNOG00000037563	2358.94	73.6494	4644.22	63.0585	5.97862	1.08236e-92	1.17767e-89	40	1.64002	80	3.95753	92	4.3145	3900	176.573	5964	259.072	5036	240.988	10	54381815	54383697	-	1285	Cd68	GO:0005886;GO:0016020;GO:0002437;GO:0002605;GO:0005764;GO:0005764;GO:0005765;GO:0005765;GO:0005768;GO:0005886;GO:0005886;GO:0007568;GO:0010008;GO:0016020;GO:0016020;GO:0016020;GO:0016021;GO:0031669;GO:0031902;GO:0035425;GO:0071222;GO:0071310;GO:0072594;GO:0140052;	K06501	-	S;J	KOG4818;35VSZ;3A04A;3BQ5G;3D6T7;3JNNN;48RA1;49MVK;4PUFX	Cd68 molecule [Source:RGD Symbol;Acc:1305970]	287435	Q4FZY1	GO:0002437//inflammatory response to antigenic stimulus;GO:0002605//negative regulation of dendritic cell antigen processing and presentation;GO:0007568//aging;GO:0031669//cellular response to nutrient levels;GO:0035425//autocrine signaling;GO:0071222//cellular response to lipopolysaccharide;GO:0071310//cellular response to organic substance;GO:0072594//establishment of protein localization to or…	GO:0005886//plasma membrane;GO:0016020//membrane;GO:0005764//lysosome;GO:0005764//lysosome;GO:0005765//lysosomal membrane;GO:0005765//lysosomal membrane;GO:0005768//endosome;GO:0005886//plasma membrane;GO:0005886//plasma membrane;GO:0010008//endosome membrane;GO:0016020//membrane;GO:0016020//membrane;GO:0016020//membrane;GO:0016021//integral component of membrane;GO:0031902//late endosome membran…	-	ko04142(Lysosome)
ENSRNOG00000026235	512.474	16.0197	1008.93	62.9804	5.97683	3.49382e-72	1.95834e-69	12	0.201539	17	0.344486	17	0.326573	1091	20.2335	1134	20.1783	963	18.8766	17	9599865	9614863	+	3137	Hk3	GO:0000166;GO:0001678;GO:0001678;GO:0004396;GO:0004396;GO:0004396;GO:0005524;GO:0005524;GO:0005524;GO:0005536;GO:0005536;GO:0005975;GO:0005975;GO:0006096;GO:0006096;GO:0006096;GO:0016301;GO:0016310;GO:0016740;GO:0016773;GO:0016773;GO:0019318;GO:0046835;GO:0000166;GO:0001678;GO:0001678;GO:0004396;GO:0004396;GO:0004396;GO:0004396;GO:0005524;GO:0005524;GO:0005524;GO:0005536;GO:0005536;GO:0005975;GO:…	K00844	EC:2.7.1.1	F;G	KOG1369;35HZU;38DFC;3BJZN;3D3KG;3J7M5;483DB;48W4W;4PXCD	hexokinase 3 [Source:RGD Symbol;Acc:2798]	25060	P27926	GO:0001678//cellular glucose homeostasis;GO:0001678//cellular glucose homeostasis;GO:0005975//carbohydrate metabolic process;GO:0005975//carbohydrate metabolic process;GO:0006096//glycolytic process;GO:0006096//glycolytic process;GO:0006096//glycolytic process;GO:0016310//phosphorylation;GO:0019318//hexose metabolic process;GO:0046835//carbohydrate phosphorylation;GO:0001678//cellular glucose hom…	-	GO:0000166//nucleotide binding;GO:0004396//hexokinase activity;GO:0004396//hexokinase activity;GO:0004396//hexokinase activity;GO:0005524//ATP binding;GO:0005524//ATP binding;GO:0005524//ATP binding;GO:0005536//glucose binding;GO:0005536//glucose binding;GO:0016301//kinase activity;GO:0016740//transferase activity;GO:0016773//phosphotransferase activity, alcohol group as acceptor;GO:0016773//phos…	ko05230(Central carbon metabolism in cancer);ko04973(Carbohydrate digestion and absorption);ko04930(Type II diabetes mellitus);ko04910(Insulin signaling pathway);ko04066(HIF-1 signaling pathway);ko00524(Neomycin, kanamycin and gentamicin biosynthesis);ko00520(Amino sugar and nucleotide sugar metabolism);ko00500(Starch and sucrose metabolism);ko00052(Galactose metabolism);ko00051(Fructose and mann…
ENSRNOG00000012008	10.7641	0.337984	21.1902	62.6958	5.9703	9.43573e-07	5.39181e-06	0	0	0	0	1	0.0416176	25	1.00446	28	1.07938	14	0.594527	2	176049520	176089702	+	1448	S100a3	GO:0005509;GO:0005509;GO:0008270;GO:0008270;GO:0046914;GO:0046914;GO:0005509;GO:0005794;GO:0005829;GO:0005886;GO:0008270;GO:0046914;GO:0005509;GO:0005509;GO:0005509;GO:0005737;GO:0008270;GO:0008270;GO:0046872;GO:0046914;GO:0046914;GO:0048306;	K23760	-	S	2SSQB;35QSY;3A6XX;3BUA4;3D87S;3JHIR;48F8M;49C28;4Q5Z7	S100 calcium binding protein A3 [Source:RGD Symbol;Acc:620260]	114216	P62819	-	GO:0005794//Golgi apparatus;GO:0005829//cytosol;GO:0005886//plasma membrane;GO:0005737//cytoplasm;	GO:0005509//calcium ion binding;GO:0005509//calcium ion binding;GO:0008270//zinc ion binding;GO:0008270//zinc ion binding;GO:0046914//transition metal ion binding;GO:0046914//transition metal ion binding;GO:0005509//calcium ion binding;GO:0008270//zinc ion binding;GO:0046914//transition metal ion binding;GO:0005509//calcium ion binding;GO:0005509//calcium ion binding;GO:0005509//calcium ion bindi…	-
ENSRNOG00000061857	160.956	5.21008	316.702	60.7864	5.92568	4.58125e-13	5.89697e-12	1	0.0691414	7	0.583957	7	0.553591	427	32.6013	291	21.3169	265	21.3847	2	135693557	135715828	+	762	Mgst2	GO:0004364;GO:0004464;GO:0004602;GO:0005886;GO:0006629;GO:0006691;GO:0006750;GO:0008047;GO:0016020;GO:0016021;GO:0019370;GO:0042802;GO:0043231;GO:0043295;GO:0046466;GO:0006691;GO:0008047;GO:0016021;GO:0004364;GO:0004364;GO:0004464;GO:0004464;GO:0004602;GO:0004602;GO:0005635;GO:0005737;GO:0005783;GO:0005783;GO:0005789;GO:0005886;GO:0006629;GO:0006691;GO:0006691;GO:0006750;GO:0008047;GO:0008047;GO:…	K00799	EC:2.5.1.18	-	-	microsomal glutathione S-transferase 2 [Source:RGD Symbol;Acc:1311218]	295037	-	GO:0006629//lipid metabolic process;GO:0006691//leukotriene metabolic process;GO:0006750//glutathione biosynthetic process;GO:0019370//leukotriene biosynthetic process;GO:0046466//membrane lipid catabolic process;GO:0006691//leukotriene metabolic process;GO:0006629//lipid metabolic process;GO:0006691//leukotriene metabolic process;GO:0006691//leukotriene metabolic process;GO:0006750//glutathione …	GO:0005886//plasma membrane;GO:0016020//membrane;GO:0016021//integral component of membrane;GO:0043231//intracellular membrane-bounded organelle;GO:0016021//integral component of membrane;GO:0005635//nuclear envelope;GO:0005737//cytoplasm;GO:0005783//endoplasmic reticulum;GO:0005783//endoplasmic reticulum;GO:0005789//endoplasmic reticulum membrane;GO:0005886//plasma membrane;GO:0016020//membrane;…	GO:0004364//glutathione transferase activity;GO:0004464//leukotriene-C4 synthase activity;GO:0004602//glutathione peroxidase activity;GO:0008047//enzyme activator activity;GO:0042802//identical protein binding;GO:0043295//glutathione binding;GO:0008047//enzyme activator activity;GO:0004364//glutathione transferase activity;GO:0004364//glutathione transferase activity;GO:0004464//leukotriene-C4 sy…	ko05418(Fluid shear stress and atherosclerosis);ko05225(Hepatocellular carcinoma);ko05208(Chemical carcinogenesis - reactive oxygen species);ko05207(Chemical carcinogenesis - receptor activation);ko05204(Chemical carcinogenesis - DNA adducts);ko05200(Pathways in cancer);ko01524(Platinum drug resistance);ko00983(Drug metabolism - other enzymes);ko00982(Drug metabolism - cytochrome P450);ko00980(Me…
ENSRNOG00000007943	10.8604	0.351743	21.3691	60.7519	5.92486	0.00944968	0.0246254	1	0.0181051	0	0	0	0	41	0.819696	13	0.249365	10	0.21131	10	83627051	83639543	+	2910	Gsdma	GO:0001786;GO:0005546;GO:0005737;GO:0005829;GO:0005886;GO:0006915;GO:0006915;GO:0012501;GO:0016020;GO:0042742;GO:0048471;GO:0048471;GO:0070269;GO:0070273;	K22141	-	S	2S0IQ;35A46;398RG;3BBWR;3CXKJ;3J4GC;48B5U;48Z7R;4Q2IS	gasdermin A [Source:RGD Symbol;Acc:1592062]	360619	D3ZA32	GO:0006915//apoptotic process;GO:0006915//apoptotic process;GO:0012501//programmed cell death;GO:0042742//defense response to bacterium;GO:0070269//pyroptosis;	GO:0005737//cytoplasm;GO:0005829//cytosol;GO:0005886//plasma membrane;GO:0016020//membrane;GO:0048471//perinuclear region of cytoplasm;GO:0048471//perinuclear region of cytoplasm;	GO:0001786//phosphatidylserine binding;GO:0005546//phosphatidylinositol-4,5-bisphosphate binding;GO:0070273//phosphatidylinositol-4-phosphate binding;	-
ENSRNOG00000065528	10.4251	0.337984	20.5122	60.6898	5.92338	1.32702e-06	7.43588e-06	0	0	0	0	1	0.0109409	18	0.190125	30	0.304028	18	0.200951	1	127762573	127838091	-	5508	St8sia2	GO:0000139;GO:0001574;GO:0001574;GO:0003828;GO:0003828;GO:0003828;GO:0003828;GO:0005769;GO:0005769;GO:0005794;GO:0005886;GO:0006486;GO:0006486;GO:0006486;GO:0006486;GO:0006486;GO:0006486;GO:0006491;GO:0006491;GO:0006491;GO:0008373;GO:0008373;GO:0008373;GO:0008373;GO:0009311;GO:0009311;GO:0009311;GO:0016020;GO:0016021;GO:0016740;GO:0016757;GO:0030182;GO:0042220;GO:0048471;GO:0051965;GO:0055037;GO:…	-	-	-	-	ST8 alpha-N-acetyl-neuraminide alpha-2,8- sialyltransferase 2 [Source:RGD Symbol;Acc:621843]	-	-	GO:0001574//ganglioside biosynthetic process;GO:0001574//ganglioside biosynthetic process;GO:0006486//protein glycosylation;GO:0006486//protein glycosylation;GO:0006486//protein glycosylation;GO:0006486//protein glycosylation;GO:0006486//protein glycosylation;GO:0006486//protein glycosylation;GO:0006491//N-glycan processing;GO:0006491//N-glycan processing;GO:0006491//N-glycan processing;GO:000931…	GO:0000139//Golgi membrane;GO:0005769//early endosome;GO:0005769//early endosome;GO:0005794//Golgi apparatus;GO:0005886//plasma membrane;GO:0016020//membrane;GO:0016021//integral component of membrane;GO:0048471//perinuclear region of cytoplasm;GO:0055037//recycling endosome;GO:0055037//recycling endosome;	GO:0003828//alpha-N-acetylneuraminate alpha-2,8-sialyltransferase activity;GO:0003828//alpha-N-acetylneuraminate alpha-2,8-sialyltransferase activity;GO:0003828//alpha-N-acetylneuraminate alpha-2,8-sialyltransferase activity;GO:0003828//alpha-N-acetylneuraminate alpha-2,8-sialyltransferase activity;GO:0008373//sialyltransferase activity;GO:0008373//sialyltransferase activity;GO:0008373//sialyltra…	-
ENSRNOG00000004540	1349.66	44.1025	2655.22	60.2055	5.91182	7.77658e-37	7.22832e-35	80	4.44137	23	1.54063	23	1.46052	3040	186.367	3137	184.516	2201	142.615	8	122810149	122815835	+	949	Clec3b	GO:0001501;GO:0001503;GO:0001503;GO:0001503;GO:0001503;GO:0001652;GO:0001652;GO:0001652;GO:0005509;GO:0005509;GO:0005509;GO:0005615;GO:0005615;GO:0005615;GO:0005615;GO:0005737;GO:0005737;GO:0005737;GO:0008201;GO:0008201;GO:0008201;GO:0010756;GO:0010756;GO:0030246;GO:0030282;GO:0030282;GO:0030282;GO:0030282;GO:0036143;GO:0036143;GO:0071310;GO:0071310;GO:0071560;GO:0071560;	K17520	-	S;T;V	KOG4297;35EX4;38ZKG;3BIE4;3CZ4F;3J33Y;48AWZ;496BK;4Q204	C-type lectin domain family 3, member B [Source:RGD Symbol;Acc:1311031]	100912012	D3ZUU6	GO:0001501//skeletal system development;GO:0001503//ossification;GO:0001503//ossification;GO:0001503//ossification;GO:0001503//ossification;GO:0010756//positive regulation of plasminogen activation;GO:0010756//positive regulation of plasminogen activation;GO:0030282//bone mineralization;GO:0030282//bone mineralization;GO:0030282//bone mineralization;GO:0030282//bone mineralization;GO:0071310//cel…	GO:0001652//granular component;GO:0001652//granular component;GO:0001652//granular component;GO:0005615//extracellular space;GO:0005615//extracellular space;GO:0005615//extracellular space;GO:0005615//extracellular space;GO:0005737//cytoplasm;GO:0005737//cytoplasm;GO:0005737//cytoplasm;	GO:0005509//calcium ion binding;GO:0005509//calcium ion binding;GO:0005509//calcium ion binding;GO:0008201//heparin binding;GO:0008201//heparin binding;GO:0008201//heparin binding;GO:0030246//carbohydrate binding;GO:0036143//kringle domain binding;GO:0036143//kringle domain binding;	-
ENSRNOG00000001249	16515.1	541.523	32488.7	59.9951	5.90677	1.36561e-49	2.93717e-47	616	6.98846	526	7.19998	407	5.28139	36490	457.134	37944	456.075	28144	372.654	20	11905957	11924597	+	4644	Col6a1	GO:0003674;GO:0005201;GO:0005518;GO:0005518;GO:0005575;GO:0005576;GO:0005576;GO:0005576;GO:0005594;GO:0005604;GO:0005615;GO:0008150;GO:0008584;GO:0008585;GO:0030198;GO:0031012;GO:0031012;GO:0031012;GO:0032991;GO:0032991;GO:0035987;GO:0035987;GO:0042383;GO:0042383;GO:0048407;GO:0048407;GO:0071230;GO:0071230;GO:0110165;GO:0003674;GO:0005201;GO:0005518;GO:0005575;GO:0005576;GO:0005594;GO:0005604;GO:…	K06238	-	W;D	KOG3544;35P5B;39BNQ;3BEBE;3CVZ7;3JB9V;480AT;490PD;4Q0PV	collagen type VI alpha 1 chain [Source:RGD Symbol;Acc:1565398]	294337	-	GO:0008150//biological_process;GO:0008584//male gonad development;GO:0008585//female gonad development;GO:0030198//extracellular matrix organization;GO:0035987//endodermal cell differentiation;GO:0035987//endodermal cell differentiation;GO:0071230//cellular response to amino acid stimulus;GO:0071230//cellular response to amino acid stimulus;GO:0008150//biological_process;GO:0008584//male gonad de…	GO:0005575//cellular_component;GO:0005576//extracellular region;GO:0005576//extracellular region;GO:0005576//extracellular region;GO:0005594//collagen type IX trimer;GO:0005604//basement membrane;GO:0005615//extracellular space;GO:0031012//extracellular matrix;GO:0031012//extracellular matrix;GO:0031012//extracellular matrix;GO:0032991//protein-containing complex;GO:0032991//protein-containing co…	GO:0003674//molecular_function;GO:0005201//extracellular matrix structural constituent;GO:0005518//collagen binding;GO:0005518//collagen binding;GO:0048407//platelet-derived growth factor binding;GO:0048407//platelet-derived growth factor binding;GO:0003674//molecular_function;GO:0005201//extracellular matrix structural constituent;GO:0005518//collagen binding;GO:0048407//platelet-derived growth …	ko05165(Human papillomavirus infection);ko04974(Protein digestion and absorption);ko04512(ECM-receptor interaction);ko04510(Focal adhesion);ko04151(PI3K-Akt signaling pathway)
ENSRNOG00000019728	630.128	20.8058	1239.45	59.5724	5.89657	4.20201e-75	2.98941e-72	12	0.145407	20	0.2924	28	0.388074	1030	13.7819	1410	18.1015	1523	21.5389	1	182659000	182709503	+	4348	Itgam	GO:0001774;GO:0001781;GO:0001846;GO:0001851;GO:0002523;GO:0005615;GO:0005615;GO:0005634;GO:0005886;GO:0005886;GO:0006898;GO:0006909;GO:0006911;GO:0007155;GO:0007155;GO:0007155;GO:0007155;GO:0007159;GO:0007229;GO:0008201;GO:0008305;GO:0008305;GO:0009897;GO:0009986;GO:0009986;GO:0010668;GO:0010668;GO:0014005;GO:0016020;GO:0016021;GO:0016021;GO:0030593;GO:0030900;GO:0031072;GO:0031072;GO:0032930;GO:…	K06461	-	M;W	KOG3637;35J6A;38WNI;3BECD;3CTZK;3J7K7;47ZGY;48VQ0;4Q4F9	integrin subunit alpha M [Source:RGD Symbol;Acc:2926]	25021	Q9JI30	GO:0001774//microglial cell activation;GO:0001781//neutrophil apoptotic process;GO:0002523//leukocyte migration involved in inflammatory response;GO:0006898//receptor-mediated endocytosis;GO:0006909//phagocytosis;GO:0006911//phagocytosis, engulfment;GO:0007155//cell adhesion;GO:0007155//cell adhesion;GO:0007155//cell adhesion;GO:0007155//cell adhesion;GO:0007159//leukocyte cell-cell adhesion;GO:0…	GO:0005615//extracellular space;GO:0005615//extracellular space;GO:0005634//nucleus;GO:0005886//plasma membrane;GO:0005886//plasma membrane;GO:0008305//integrin complex;GO:0008305//integrin complex;GO:0009897//external side of plasma membrane;GO:0009986//cell surface;GO:0009986//cell surface;GO:0016020//membrane;GO:0016021//integral component of membrane;GO:0016021//integral component of membrane…	GO:0001846//opsonin binding;GO:0001851//complement component C3b binding;GO:0008201//heparin binding;GO:0031072//heat shock protein binding;GO:0031072//heat shock protein binding;GO:0038024//cargo receptor activity;GO:0043395//heparan sulfate proteoglycan binding;GO:0044877//protein-containing complex binding;GO:0046872//metal ion binding;	ko05221(Acute myeloid leukemia);ko05202(Transcriptional misregulation in cancer);ko05152(Tuberculosis);ko05150(Staphylococcus aureus infection);ko05146(Amoebiasis);ko05140(Leishmaniasis);ko05134(Legionellosis);ko05133(Pertussis);ko04810(Regulation of actin cytoskeleton);ko04670(Leukocyte transendothelial migration);ko04640(Hematopoietic cell lineage);ko04613(Neutrophil extracellular trap formatio…
ENSRNOG00000065195	429.688	14.2076	845.168	59.4871	5.89451	2.39301e-21	6.95967e-20	11	0.0259827	11	0.0313493	19	0.051333	522	1.36154	1183	2.96052	1042	2.87262	6	131831454	131854463	-	22305	-	-	-	-	-	-	-	-	-	-	-	-	-
ENSRNOG00000007540	134.71	4.49875	264.921	58.8877	5.87989	2.94773e-42	4.2597e-40	5	0.173308	2	0.0836419	6	0.237877	262	10.0281	338	12.4125	244	9.87094	5	4547405	4553203	+	1520	Msc	GO:0000122;GO:0000977;GO:0000978;GO:0000981;GO:0001227;GO:0005634;GO:0006357;GO:0007519;GO:0014707;GO:0032502;GO:0046983;GO:0046983;GO:0060021;GO:0060539;GO:1990830;GO:1990837;GO:0000122;GO:0000978;GO:0000978;GO:0001227;GO:0005634;GO:0005654;GO:0014707;GO:0046983;GO:0060021;GO:0060539;GO:1990830;GO:1990837;	K09072	-	O;K	KOG4029;35MX1;38BEK;3BNK2;3D3IB;3J9A0;47ZUV;48YTK;4Q5JU	musculin [Source:RGD Symbol;Acc:1305496]	312897	D3ZWP1	GO:0000122//negative regulation of transcription by RNA polymerase II;GO:0006357//regulation of transcription by RNA polymerase II;GO:0007519//skeletal muscle tissue development;GO:0014707//branchiomeric skeletal muscle development;GO:0032502//developmental process;GO:0060021//roof of mouth development;GO:0060539//diaphragm development;GO:1990830//cellular response to leukemia inhibitory factor;G…	GO:0005634//nucleus;GO:0005634//nucleus;GO:0005654//nucleoplasm;	GO:0000977//RNA polymerase II transcription regulatory region sequence-specific DNA binding;GO:0000978//RNA polymerase II cis-regulatory region sequence-specific DNA binding;GO:0000981//DNA-binding transcription factor activity, RNA polymerase II-specific;GO:0001227//DNA-binding transcription repressor activity, RNA polymerase II-specific;GO:0046983//protein dimerization activity;GO:0046983//prot…	-
ENSRNOG00000020525	364.228	12.2665	716.19	58.3857	5.86754	1.99748e-64	8.39712e-62	16	0.137158	12	0.124116	7	0.0686359	684	6.47478	875	7.94696	723	7.23366	8	19304571	19349853	-	6146	Col5a3	GO:0005201;GO:0005201;GO:0005201;GO:0005581;GO:0005588;GO:0005588;GO:0005615;GO:0007160;GO:0007160;GO:0008201;GO:0008201;GO:0030198;GO:0031012;GO:0043394;GO:0062023;	K19721	-	W;D	KOG3544;35BH1;39W7J;3BN2R;3CYQD;3J4CQ;48AFR;49755;4PWVW	collagen type V alpha 3 chain [Source:RGD Symbol;Acc:70922]	60379	Q9JI04	GO:0007160//cell-matrix adhesion;GO:0007160//cell-matrix adhesion;GO:0030198//extracellular matrix organization;	GO:0005581//collagen trimer;GO:0005588//collagen type V trimer;GO:0005588//collagen type V trimer;GO:0005615//extracellular space;GO:0031012//extracellular matrix;GO:0062023//collagen-containing extracellular matrix;	GO:0005201//extracellular matrix structural constituent;GO:0005201//extracellular matrix structural constituent;GO:0005201//extracellular matrix structural constituent;GO:0008201//heparin binding;GO:0008201//heparin binding;GO:0043394//proteoglycan binding;	ko04974(Protein digestion and absorption)
ENSRNOG00000027894	131.469	4.53491	258.402	56.9807	5.8324	1.76963e-41	2.42465e-39	5	0.0448389	4	0.0432803	4	0.0410296	226	2.23801	263	2.49881	333	3.48537	2	173542110	173583956	+	5875	Iqgap3	GO:0000082;GO:0000082;GO:0001934;GO:0001934;GO:0005096;GO:0005515;GO:0005516;GO:0005516;GO:0005516;GO:0005737;GO:0005737;GO:0005911;GO:0005911;GO:0006468;GO:0007165;GO:0007165;GO:0007265;GO:0007265;GO:0008361;GO:0008361;GO:0010467;GO:0010628;GO:0010628;GO:0010629;GO:0010629;GO:0016328;GO:0016328;GO:0031267;GO:0031267;GO:0032956;GO:0033598;GO:0033601;GO:0033601;GO:0043087;GO:0043087;GO:0043410;GO:…	K05767	-	Z;T;D	KOG2128;35E3P;38DQ7;3BARX;3CU95;3JDFM;4891F;4916V;4Q325	IQ motif containing GTPase activating protein 3 [Source:RGD Symbol;Acc:1305951]	310621	D3ZCS4	GO:0000082//G1/S transition of mitotic cell cycle;GO:0000082//G1/S transition of mitotic cell cycle;GO:0001934//positive regulation of protein phosphorylation;GO:0001934//positive regulation of protein phosphorylation;GO:0006468//protein phosphorylation;GO:0007165//signal transduction;GO:0007165//signal transduction;GO:0007265//Ras protein signal transduction;GO:0007265//Ras protein signal transd…	GO:0005737//cytoplasm;GO:0005737//cytoplasm;GO:0005911//cell-cell junction;GO:0005911//cell-cell junction;GO:0016328//lateral plasma membrane;GO:0016328//lateral plasma membrane;GO:0120025//plasma membrane bounded cell projection;	GO:0005096//GTPase activator activity;GO:0005515//protein binding;GO:0005516//calmodulin binding;GO:0005516//calmodulin binding;GO:0005516//calmodulin binding;GO:0031267//small GTPase binding;GO:0031267//small GTPase binding;GO:0051015//actin filament binding;GO:0070856//myosin VI light chain binding;GO:0070856//myosin VI light chain binding;GO:0005515//protein binding;	ko04810(Regulation of actin cytoskeleton)
ENSRNOG00000025691	2590.34	89.5238	5091.17	56.8694	5.82958	1.0022e-58	3.03896e-56	94	1.57772	57	1.15431	107	2.05418	5460	101.196	4800	85.3563	5757	112.776	9	17362225	17404476	-	3139	Pla2g7	GO:0003674;GO:0003847;GO:0003847;GO:0003847;GO:0003847;GO:0003847;GO:0003847;GO:0005543;GO:0005543;GO:0005615;GO:0005737;GO:0006629;GO:0008150;GO:0016042;GO:0016042;GO:0016042;GO:0016787;GO:0034362;GO:0034362;GO:0034364;GO:0034364;GO:0034374;GO:0034374;GO:0034440;GO:0034440;GO:0034441;GO:0034441;GO:0034638;GO:0034638;GO:0046469;GO:0046469;GO:0047499;GO:0047499;GO:0062234;GO:0062234;GO:0090026;GO:…	K01062	EC:3.1.1.47	I;B	KOG3847;35GA2;38D7T;3BE36;3D3K0;3JEH0;487PE;490Y2;4PU0I	phospholipase A2 group VII [Source:RGD Symbol;Acc:1310734]	301265	Q5M7T7	GO:0006629//lipid metabolic process;GO:0008150//biological_process;GO:0016042//lipid catabolic process;GO:0016042//lipid catabolic process;GO:0016042//lipid catabolic process;GO:0034374//low-density lipoprotein particle remodeling;GO:0034374//low-density lipoprotein particle remodeling;GO:0034440//lipid oxidation;GO:0034440//lipid oxidation;GO:0034441//plasma lipoprotein particle oxidation;GO:003…	GO:0005615//extracellular space;GO:0005737//cytoplasm;GO:0034362//low-density lipoprotein particle;GO:0034362//low-density lipoprotein particle;GO:0034364//high-density lipoprotein particle;GO:0034364//high-density lipoprotein particle;	GO:0003674//molecular_function;GO:0003847//1-alkyl-2-acetylglycerophosphocholine esterase activity;GO:0003847//1-alkyl-2-acetylglycerophosphocholine esterase activity;GO:0003847//1-alkyl-2-acetylglycerophosphocholine esterase activity;GO:0003847//1-alkyl-2-acetylglycerophosphocholine esterase activity;GO:0003847//1-alkyl-2-acetylglycerophosphocholine esterase activity;GO:0003847//1-alkyl-2-acetyl…	ko00565(Ether lipid metabolism)
ENSRNOG00000010278	19.5467	0.675969	38.4174	56.8331	5.82866	4.49382e-07	2.71375e-06	0	0	0	0	2	0.0492138	55	1.30658	38	0.866125	26	0.652825	4	5213394	5219178	-	2449	Il6	GO:0005125;GO:0005138;GO:0005576;GO:0005615;GO:0006955;GO:0072540;GO:0001781;GO:0001878;GO:0002262;GO:0002314;GO:0002314;GO:0002384;GO:0002526;GO:0002639;GO:0002639;GO:0002675;GO:0005102;GO:0005102;GO:0005125;GO:0005125;GO:0005125;GO:0005125;GO:0005125;GO:0005138;GO:0005138;GO:0005138;GO:0005576;GO:0005576;GO:0005576;GO:0005615;GO:0005615;GO:0005615;GO:0005615;GO:0005615;GO:0005737;GO:0005896;GO:…	K05405	-	M;T	2S7Q4;35URJ;3A0DN;3BPED;3D25E;3JDUP;48BID;4995E;4QADR	interleukin 6 [Source:RGD Symbol;Acc:2901]	24498	P20607	GO:0006955//immune response;GO:0072540//T-helper 17 cell lineage commitment;GO:0001781//neutrophil apoptotic process;GO:0001878//response to yeast;GO:0002262//myeloid cell homeostasis;GO:0002314//germinal center B cell differentiation;GO:0002314//germinal center B cell differentiation;GO:0002384//hepatic immune response;GO:0002526//acute inflammatory response;GO:0002639//positive regulation of im…	GO:0005576//extracellular region;GO:0005615//extracellular space;GO:0005576//extracellular region;GO:0005576//extracellular region;GO:0005576//extracellular region;GO:0005615//extracellular space;GO:0005615//extracellular space;GO:0005615//extracellular space;GO:0005615//extracellular space;GO:0005615//extracellular space;GO:0005737//cytoplasm;GO:0005896//interleukin-6 receptor complex;GO:0005896…	GO:0005125//cytokine activity;GO:0005138//interleukin-6 receptor binding;GO:0005102//signaling receptor binding;GO:0005102//signaling receptor binding;GO:0005125//cytokine activity;GO:0005125//cytokine activity;GO:0005125//cytokine activity;GO:0005125//cytokine activity;GO:0005125//cytokine activity;GO:0005138//interleukin-6 receptor binding;GO:0005138//interleukin-6 receptor binding;GO:0005138//…	ko05417(Lipid and atherosclerosis);ko05410(Hypertrophic cardiomyopathy);ko05332(Graft-versus-host disease);ko05323(Rheumatoid arthritis);ko05321(Inflammatory bowel disease);ko05202(Transcriptional misregulation in cancer);ko05200(Pathways in cancer);ko05171(Coronavirus disease - COVID-19);ko05169(Epstein-Barr virus infection);ko05168(Herpes simplex virus 1 infection);ko05167(Kaposi sarcoma-associ…
ENSRNOG00000018054	39.0532	1.35194	76.7545	56.7737	5.82715	8.20381e-19	1.86191e-17	0	0	0	0	4	0.160166	63	2.43537	93	3.44931	90	3.67721	2	26972054	26977098	+	1505	F2rl2	GO:0004930;GO:0004930;GO:0007186;GO:0007186;GO:0007596;GO:0007596;GO:0015057;GO:0015057;GO:0016020;GO:0016021;GO:0016021;GO:0016021;GO:0016324;GO:0032991;GO:0070493;GO:0070493;	K04235	-	S;T	2QWI1;35B8R;38HI3;3BB3M;3CWFA;3JB60;4854U;495YW;4Q80N	coagulation factor II (thrombin) receptor-like 2 [Source:RGD Symbol;Acc:620871]	29636	Q920E1	GO:0007186//G protein-coupled receptor signaling pathway;GO:0007186//G protein-coupled receptor signaling pathway;GO:0007596//blood coagulation;GO:0007596//blood coagulation;GO:0070493//thrombin-activated receptor signaling pathway;GO:0070493//thrombin-activated receptor signaling pathway;	GO:0016020//membrane;GO:0016021//integral component of membrane;GO:0016021//integral component of membrane;GO:0016021//integral component of membrane;GO:0016324//apical plasma membrane;GO:0032991//protein-containing complex;	GO:0004930//G protein-coupled receptor activity;GO:0004930//G protein-coupled receptor activity;GO:0015057//thrombin-activated receptor activity;GO:0015057//thrombin-activated receptor activity;	ko04610(Complement and coagulation cascades);ko04080(Neuroactive ligand-receptor interaction)
ENSRNOG00000023536	122.104	4.23308	239.974	56.6902	5.82503	1.16131e-09	1.01998e-08	5	0.0515617	6	0.074654	1	0.0117953	208	2.36859	417	4.55602	153	1.84148	12	27488908	27603696	-	5109	Adgrd1	GO:0004888;GO:0004888;GO:0004930;GO:0004930;GO:0004930;GO:0004930;GO:0004930;GO:0005654;GO:0005886;GO:0005886;GO:0005887;GO:0007166;GO:0007166;GO:0007186;GO:0007186;GO:0007186;GO:0007186;GO:0007189;GO:0007189;GO:0007189;GO:0016020;GO:0016021;GO:0016021;GO:0016021;GO:0022008;GO:0004888;GO:0004888;GO:0004930;GO:0004930;GO:0004930;GO:0004930;GO:0005886;GO:0005887;GO:0007166;GO:0007166;GO:0007186;GO:…	K08465	-	S;T	KOG4193;35DQ6;38DZR;3B96Q;3CV1C;3J48J;4847T;4946G;4PYZ5	adhesion G protein-coupled receptor D1 [Source:RGD Symbol;Acc:1594795]	689257	D3ZF17	GO:0007166//cell surface receptor signaling pathway;GO:0007166//cell surface receptor signaling pathway;GO:0007186//G protein-coupled receptor signaling pathway;GO:0007186//G protein-coupled receptor signaling pathway;GO:0007186//G protein-coupled receptor signaling pathway;GO:0007186//G protein-coupled receptor signaling pathway;GO:0007189//adenylate cyclase-activating G protein-coupled receptor…	GO:0005654//nucleoplasm;GO:0005886//plasma membrane;GO:0005886//plasma membrane;GO:0005887//integral component of plasma membrane;GO:0016020//membrane;GO:0016021//integral component of membrane;GO:0016021//integral component of membrane;GO:0016021//integral component of membrane;GO:0005886//plasma membrane;GO:0005887//integral component of plasma membrane;GO:0016020//membrane;GO:0016021//integral…	GO:0004888//transmembrane signaling receptor activity;GO:0004888//transmembrane signaling receptor activity;GO:0004930//G protein-coupled receptor activity;GO:0004930//G protein-coupled receptor activity;GO:0004930//G protein-coupled receptor activity;GO:0004930//G protein-coupled receptor activity;GO:0004930//G protein-coupled receptor activity;GO:0004888//transmembrane signaling receptor activi…	-
ENSRNOG00000064186	9.33324	0.337984	18.3285	54.2288	5.76099	5.40523e-06	2.75885e-05	0	0	0	0	1	0.0381166	12	0.441582	32	1.12981	16	0.622301	11	55099743	55113485	+	1581	Tagln3	GO:0000122;GO:0005515;GO:0005634;GO:0005856;GO:0000122;GO:0005515;GO:0005634;	-	-	Z	KOG2046;35I8Z;39VUB;3BGB2;3D1Q3;3J8PU;48477;48X97;4Q2R6	transgelin 3 [Source:RGD Symbol;Acc:69301]	-	-	GO:0000122//negative regulation of transcription by RNA polymerase II;GO:0000122//negative regulation of transcription by RNA polymerase II;	GO:0005634//nucleus;GO:0005856//cytoskeleton;GO:0005634//nucleus;	GO:0005515//protein binding;GO:0005515//protein binding;	-
ENSRNOG00000016945	309.514	11.238	607.79	54.0833	5.75711	6.89246e-27	3.29431e-25	11	0.674672	15	1.11003	6	0.420924	701	47.4774	742	48.2166	476	34.0742	5	151076442	151079014	+	859	Pla2g2a	GO:0003824;GO:0004623;GO:0004623;GO:0004623;GO:0004623;GO:0004623;GO:0004623;GO:0005509;GO:0005509;GO:0005509;GO:0005543;GO:0005543;GO:0005543;GO:0005576;GO:0005615;GO:0005615;GO:0005739;GO:0005741;GO:0005783;GO:0005886;GO:0006629;GO:0006644;GO:0006644;GO:0006644;GO:0006644;GO:0006644;GO:0006954;GO:0008152;GO:0016020;GO:0016042;GO:0016042;GO:0016042;GO:0016042;GO:0016787;GO:0019835;GO:0030141;GO:…	K01047	EC:3.1.1.4	I	KOG4087;35Q9A;3A39H;3BRA8;3D7GI;3JH58;48ENE;49BH4;4Q8PQ	phospholipase A2 group IIA [Source:RGD Symbol;Acc:620857]	29692	P14423	GO:0006629//lipid metabolic process;GO:0006644//phospholipid metabolic process;GO:0006644//phospholipid metabolic process;GO:0006644//phospholipid metabolic process;GO:0006644//phospholipid metabolic process;GO:0006644//phospholipid metabolic process;GO:0006954//inflammatory response;GO:0008152//metabolic process;GO:0016042//lipid catabolic process;GO:0016042//lipid catabolic process;GO:0016042//…	GO:0005576//extracellular region;GO:0005615//extracellular space;GO:0005615//extracellular space;GO:0005739//mitochondrion;GO:0005741//mitochondrial outer membrane;GO:0005783//endoplasmic reticulum;GO:0005886//plasma membrane;GO:0016020//membrane;GO:0030141//secretory granule;GO:0048471//perinuclear region of cytoplasm;	GO:0003824//catalytic activity;GO:0004623//phospholipase A2 activity;GO:0004623//phospholipase A2 activity;GO:0004623//phospholipase A2 activity;GO:0004623//phospholipase A2 activity;GO:0004623//phospholipase A2 activity;GO:0004623//phospholipase A2 activity;GO:0005509//calcium ion binding;GO:0005509//calcium ion binding;GO:0005509//calcium ion binding;GO:0005543//phospholipid binding;GO:0005543/…	ko04975(Fat digestion and absorption);ko04972(Pancreatic secretion);ko04270(Vascular smooth muscle contraction);ko04014(Ras signaling pathway);ko00592(alpha-Linolenic acid metabolism);ko00591(Linoleic acid metabolism);ko00590(Arachidonic acid metabolism);ko00565(Ether lipid metabolism);ko00564(Glycerophospholipid metabolism)
ENSRNOG00000024243	2090.57	77.1007	4104.04	53.2295	5.73415	8.98456e-87	8.30937e-84	36	0.89933	87	2.62229	99	2.82881	3791	104.578	4780	126.514	4505	131.35	1	80075202	80097423	+	2109	Cadm4	GO:0001932;GO:0001932;GO:0001932;GO:0001933;GO:0001933;GO:0001933;GO:0007155;GO:0010801;GO:0010801;GO:0010801;GO:0010801;GO:0016020;GO:0016021;GO:0019903;GO:0019903;GO:0030948;GO:0030948;GO:0030948;GO:0030971;GO:0030971;GO:0031252;GO:0031252;GO:0031252;GO:0035020;GO:0035020;GO:0035020;GO:0035020;GO:0035020;GO:0042127;GO:0042127;GO:0042127;GO:0042127;GO:0043183;GO:0043183;GO:0043184;GO:0043184;GO:…	K06783	-	S;T	2RFJZ;35CJZ;38H7P;3BHUE;3CSHZ;3J1NR;480WA;48V95;4Q6IG	cell adhesion molecule 4 [Source:RGD Symbol;Acc:1304722]	365216	Q1WIM1	GO:0001932//regulation of protein phosphorylation;GO:0001932//regulation of protein phosphorylation;GO:0001932//regulation of protein phosphorylation;GO:0001933//negative regulation of protein phosphorylation;GO:0001933//negative regulation of protein phosphorylation;GO:0001933//negative regulation of protein phosphorylation;GO:0007155//cell adhesion;GO:0010801//negative regulation of peptidyl-th…	GO:0016020//membrane;GO:0016021//integral component of membrane;GO:0031252//cell leading edge;GO:0031252//cell leading edge;GO:0031252//cell leading edge;GO:0044291//cell-cell contact zone;GO:0044291//cell-cell contact zone;GO:0044291//cell-cell contact zone;GO:0044291//cell-cell contact zone;	GO:0019903//protein phosphatase binding;GO:0019903//protein phosphatase binding;GO:0030971//receptor tyrosine kinase binding;GO:0030971//receptor tyrosine kinase binding;GO:0043183//vascular endothelial growth factor receptor 1 binding;GO:0043183//vascular endothelial growth factor receptor 1 binding;GO:0043184//vascular endothelial growth factor receptor 2 binding;GO:0043184//vascular endothelia…	-
ENSRNOG00000028016	377.252	13.991	740.512	52.9277	5.72595	6.04211e-26	2.73254e-24	8	0.191759	20	0.578416	12	0.329003	896	23.716	688	17.4722	730	20.4224	13	64955503	64986277	+	2198	Ncf2	GO:0001669;GO:0005515;GO:0005737;GO:0005829;GO:0006909;GO:0006909;GO:0008022;GO:0016020;GO:0016175;GO:0016176;GO:0016176;GO:0016176;GO:0031267;GO:0042554;GO:0042554;GO:0043020;GO:0043020;GO:0043020;GO:0045730;GO:0045730;GO:0050790;GO:0005515;GO:0006909;GO:0016176;GO:0043020;GO:0045730;	K08010	-	-	-	neutrophil cytosolic factor 2 [Source:RGD Symbol;Acc:1309424]	364018	A7E3N2	GO:0006909//phagocytosis;GO:0006909//phagocytosis;GO:0042554//superoxide anion generation;GO:0042554//superoxide anion generation;GO:0045730//respiratory burst;GO:0045730//respiratory burst;GO:0050790//regulation of catalytic activity;GO:0006909//phagocytosis;GO:0045730//respiratory burst;	GO:0001669//acrosomal vesicle;GO:0005737//cytoplasm;GO:0005829//cytosol;GO:0016020//membrane;GO:0043020//NADPH oxidase complex;GO:0043020//NADPH oxidase complex;GO:0043020//NADPH oxidase complex;GO:0043020//NADPH oxidase complex;	GO:0005515//protein binding;GO:0008022//protein C-terminus binding;GO:0016175//superoxide-generating NAD(P)H oxidase activity;GO:0016176//superoxide-generating NADPH oxidase activator activity;GO:0016176//superoxide-generating NADPH oxidase activator activity;GO:0016176//superoxide-generating NADPH oxidase activator activity;GO:0031267//small GTPase binding;GO:0005515//protein binding;GO:0016176/…	ko05418(Fluid shear stress and atherosclerosis);ko05417(Lipid and atherosclerosis);ko05415(Diabetic cardiomyopathy);ko05208(Chemical carcinogenesis - reactive oxygen species);ko05140(Leishmaniasis);ko05020(Prion disease);ko04670(Leukocyte transendothelial migration);ko04613(Neutrophil extracellular trap formation);ko04380(Osteoclast differentiation);ko04145(Phagosome)
ENSRNOG00000020803	161.559	6.01852	317.099	52.6872	5.71938	4.26893e-40	5.12743e-38	8	0.217149	9	0.294751	0	0	241	7.22359	443	12.7398	340	10.7712	10	86818478	86837660	-	1941	Meox1	GO:0000978;GO:0000978;GO:0000978;GO:0000981;GO:0000981;GO:0000981;GO:0001228;GO:0001228;GO:0001757;GO:0001757;GO:0003677;GO:0003677;GO:0003677;GO:0003682;GO:0003682;GO:0003700;GO:0003700;GO:0003700;GO:0003700;GO:0005634;GO:0005634;GO:0005634;GO:0005634;GO:0005737;GO:0005737;GO:0006355;GO:0006355;GO:0006357;GO:0043565;GO:0043565;GO:0045944;GO:0045944;GO:0045944;GO:0045944;GO:0061053;GO:0061053;GO:…	K09322	-	K	KOG0489;35F6C;38KPX;3BDMP;3D3MZ;3JEPY;48103;493ZZ;4PTRX	mesenchyme homeobox 1 [Source:RGD Symbol;Acc:1308911]	363684	D4A532	GO:0001757//somite specification;GO:0001757//somite specification;GO:0006355//regulation of transcription, DNA-templated;GO:0006355//regulation of transcription, DNA-templated;GO:0006357//regulation of transcription by RNA polymerase II;GO:0045944//positive regulation of transcription by RNA polymerase II;GO:0045944//positive regulation of transcription by RNA polymerase II;GO:0045944//positive r…	GO:0005634//nucleus;GO:0005634//nucleus;GO:0005634//nucleus;GO:0005634//nucleus;GO:0005737//cytoplasm;GO:0005737//cytoplasm;	GO:0000978//RNA polymerase II cis-regulatory region sequence-specific DNA binding;GO:0000978//RNA polymerase II cis-regulatory region sequence-specific DNA binding;GO:0000978//RNA polymerase II cis-regulatory region sequence-specific DNA binding;GO:0000981//DNA-binding transcription factor activity, RNA polymerase II-specific;GO:0000981//DNA-binding transcription factor activity, RNA polymerase I…	-
ENSRNOG00000014603	28.5233	1.06387	55.9828	52.6218	5.71759	5.42738e-07	3.24258e-06	1	0.0146065	2	0.0352469	0	0	77	1.24196	69	1.0678	29	0.494384	15	35386534	35435148	-	3607	Sgcg	GO:0005856;GO:0005886;GO:0005886;GO:0005886;GO:0016011;GO:0016011;GO:0016012;GO:0016012;GO:0016012;GO:0016012;GO:0016012;GO:0016020;GO:0016021;GO:0016021;GO:0016021;GO:0042383;GO:0042383;GO:0042383;GO:0042383;GO:0048738;GO:0060047;	K12564	-	S;Z	KOG3950;35NS7;38BCX;3B9AN;3CXTF;3J7NI;488RD;495JS;4PVPE	sarcoglycan, gamma [Source:RGD Symbol;Acc:1359577]	305941	Q5XID6	GO:0048738//cardiac muscle tissue development;GO:0060047//heart contraction;	GO:0005856//cytoskeleton;GO:0005886//plasma membrane;GO:0005886//plasma membrane;GO:0005886//plasma membrane;GO:0016011//dystroglycan complex;GO:0016011//dystroglycan complex;GO:0016012//sarcoglycan complex;GO:0016012//sarcoglycan complex;GO:0016012//sarcoglycan complex;GO:0016012//sarcoglycan complex;GO:0016012//sarcoglycan complex;GO:0016020//membrane;GO:0016021//integral component of membrane;…	-	ko05416(Viral myocarditis);ko05414(Dilated cardiomyopathy);ko05412(Arrhythmogenic right ventricular cardiomyopathy);ko05410(Hypertrophic cardiomyopathy)
ENSRNOG00000016687	411.011	15.5957	806.426	51.7083	5.69232	8.7488e-20	2.18389e-18	11	0.128931	13	0.183845	21	0.281537	602	7.79163	1274	15.8207	742	10.1505	1	68891949	68909743	-	4495	Ssc5d	GO:0001968;GO:0001968;GO:0005044;GO:0005044;GO:0005044;GO:0005044;GO:0005615;GO:0005615;GO:0005615;GO:0006897;GO:0006952;GO:0006952;GO:0006952;GO:0016020;GO:0016020;GO:0031012;GO:0032677;GO:0032677;GO:0032717;GO:0032717;GO:0042494;GO:0042494;GO:0042494;GO:0043236;GO:0043236;GO:0050829;GO:0050829;GO:0050830;GO:0050830;GO:0050840;GO:0050840;GO:0050840;GO:0062023;GO:0062023;	-	-	S;T	2SECN;35CG6;39WNC;3BINQ;3D2BS;3J5QX;48ACZ;48X1E;4PVIZ	scavenger receptor cysteine rich family member with 5 domains [Source:RGD Symbol;Acc:1565772]	308341	D3ZPK4	GO:0006897//endocytosis;GO:0006952//defense response;GO:0006952//defense response;GO:0006952//defense response;GO:0032677//regulation of interleukin-8 production;GO:0032677//regulation of interleukin-8 production;GO:0032717//negative regulation of interleukin-8 production;GO:0032717//negative regulation of interleukin-8 production;GO:0042494//detection of bacterial lipoprotein;GO:0042494//detecti…	GO:0005615//extracellular space;GO:0005615//extracellular space;GO:0005615//extracellular space;GO:0016020//membrane;GO:0016020//membrane;GO:0031012//extracellular matrix;GO:0062023//collagen-containing extracellular matrix;GO:0062023//collagen-containing extracellular matrix;	GO:0001968//fibronectin binding;GO:0001968//fibronectin binding;GO:0005044//scavenger receptor activity;GO:0005044//scavenger receptor activity;GO:0005044//scavenger receptor activity;GO:0005044//scavenger receptor activity;GO:0043236//laminin binding;GO:0043236//laminin binding;GO:0050840//extracellular matrix binding;GO:0050840//extracellular matrix binding;GO:0050840//extracellular matrix bind…	-
ENSRNOG00000020136	55.6593	2.11398	109.205	51.6582	5.69093	8.28906e-24	3.07877e-22	1	0.0161712	4	0.0780453	1	0.0184967	129	2.30356	105	1.79897	108	2.03838	15	29191041	29204523	-	3258	Tgm1	GO:0003810;GO:0003810;GO:0003810;GO:0003810;GO:0003810;GO:0003810;GO:0005575;GO:0005912;GO:0009887;GO:0010838;GO:0010838;GO:0016020;GO:0016020;GO:0016740;GO:0016746;GO:0018149;GO:0018149;GO:0018149;GO:0018149;GO:0030216;GO:0031224;GO:0031424;GO:0042802;GO:0045787;GO:0045787;GO:0046872;GO:0003810;GO:0003810;GO:0010838;GO:0016020;GO:0018149;GO:0018149;GO:0030216;GO:0031224;GO:0042802;GO:0045787;	K05619	EC:2.3.2.13	S;O	2QQ46;35EJ0;38DTB;3B9AA;3CRPR;3JCZQ;487Q2;48W82;4PXNG	transglutaminase 1 [Source:RGD Symbol;Acc:61838]	60335	P23606	GO:0009887//animal organ morphogenesis;GO:0010838//positive regulation of keratinocyte proliferation;GO:0010838//positive regulation of keratinocyte proliferation;GO:0018149//peptide cross-linking;GO:0018149//peptide cross-linking;GO:0018149//peptide cross-linking;GO:0018149//peptide cross-linking;GO:0030216//keratinocyte differentiation;GO:0031424//keratinization;GO:0045787//positive regulation …	GO:0005575//cellular_component;GO:0005912//adherens junction;GO:0016020//membrane;GO:0016020//membrane;GO:0031224//intrinsic component of membrane;GO:0016020//membrane;GO:0031224//intrinsic component of membrane;	GO:0003810//protein-glutamine gamma-glutamyltransferase activity;GO:0003810//protein-glutamine gamma-glutamyltransferase activity;GO:0003810//protein-glutamine gamma-glutamyltransferase activity;GO:0003810//protein-glutamine gamma-glutamyltransferase activity;GO:0003810//protein-glutamine gamma-glutamyltransferase activity;GO:0003810//protein-glutamine gamma-glutamyltransferase activity;GO:001674…	-
ENSRNOG00000003104	686.855	26.1715	1347.54	51.4888	5.68619	2.28192e-73	1.40695e-70	23	0.430929	28	0.632966	24	0.51433	1353	27.9927	1429	28.3663	1484	32.4512	10	47272931	47294260	+	2812	Trpv2	GO:0005216;GO:0005216;GO:0005261;GO:0005261;GO:0005262;GO:0005515;GO:0005886;GO:0005886;GO:0005886;GO:0005886;GO:0006811;GO:0006811;GO:0006811;GO:0009266;GO:0009408;GO:0009408;GO:0009986;GO:0016020;GO:0016020;GO:0016020;GO:0016021;GO:0016021;GO:0016021;GO:0030424;GO:0032584;GO:0044295;GO:0044297;GO:0045773;GO:0055085;GO:0055085;GO:0070588;GO:0070588;GO:0090280;GO:0120162;GO:0120162;	K04971	-	T;P;U	KOG3676;35MAJ;38FW5;3BIYP;3CVNA;3J3E4;4850G;491X6;4PZD2	transient receptor potential cation channel, subfamily V, member 2 [Source:RGD Symbol;Acc:3965]	29465	Q9WUD2;A0A0G2JSH6	GO:0006811//ion transport;GO:0006811//ion transport;GO:0006811//ion transport;GO:0009266//response to temperature stimulus;GO:0009408//response to heat;GO:0009408//response to heat;GO:0045773//positive regulation of axon extension;GO:0055085//transmembrane transport;GO:0055085//transmembrane transport;GO:0070588//calcium ion transmembrane transport;GO:0070588//calcium ion transmembrane transport;…	GO:0005886//plasma membrane;GO:0005886//plasma membrane;GO:0005886//plasma membrane;GO:0005886//plasma membrane;GO:0009986//cell surface;GO:0016020//membrane;GO:0016020//membrane;GO:0016020//membrane;GO:0016021//integral component of membrane;GO:0016021//integral component of membrane;GO:0016021//integral component of membrane;GO:0030424//axon;GO:0032584//growth cone membrane;GO:0044295//axonal g…	GO:0005216//ion channel activity;GO:0005216//ion channel activity;GO:0005261//cation channel activity;GO:0005261//cation channel activity;GO:0005262//calcium channel activity;GO:0005515//protein binding;	ko04750(Inflammatory mediator regulation of TRP channels);ko04621(NOD-like receptor signaling pathway)
ENSRNOG00000061394	106.836	4.12381	209.549	50.8144	5.66717	8.63476e-09	6.66043e-08	1	0.0730732	3	0.264499	8	0.668652	99	7.98843	263	20.3613	321	27.3768	4	156607614	156612767	-	721	Clec4e	GO:0001819;GO:0002292;GO:0005886;GO:0006955;GO:0016020;GO:0016021;GO:0030246;GO:0030670;GO:0038023;GO:0038094;GO:0038187;GO:0042742;GO:0045087;GO:0051861;GO:0061760;	K10059	-	-	-	C-type lectin domain family 4, member E [Source:RGD Symbol;Acc:1359298]	450223	Q67EQ1	GO:0001819//positive regulation of cytokine production;GO:0002292//T cell differentiation involved in immune response;GO:0006955//immune response;GO:0038094//Fc-gamma receptor signaling pathway;GO:0042742//defense response to bacterium;GO:0045087//innate immune response;GO:0061760//antifungal innate immune response;	GO:0005886//plasma membrane;GO:0016020//membrane;GO:0016021//integral component of membrane;GO:0030670//phagocytic vesicle membrane;	GO:0030246//carbohydrate binding;GO:0038023//signaling receptor activity;GO:0038187//pattern recognition receptor activity;GO:0051861//glycolipid binding;	ko05152(Tuberculosis);ko04625(C-type lectin receptor signaling pathway)
ENSRNOG00000008911	99.9096	3.85894	195.96	50.7809	5.66621	1.02887e-08	7.85757e-08	5	0.0424064	4	0.0409323	2	0.0194019	109	1.02084	206	1.85106	318	3.14781	5	158530342	158564483	-	6212	Draxin	GO:0005576;GO:0005576;GO:0005576;GO:0005576;GO:0005576;GO:0005576;GO:0007411;GO:0007411;GO:0007411;GO:0007411;GO:0007411;GO:0007411;GO:0010977;GO:0010977;GO:0016055;GO:0016055;GO:0016055;GO:0021516;GO:0021516;GO:0021516;GO:0021516;GO:0021528;GO:0021528;GO:0021528;GO:0021528;GO:0021960;GO:0021960;GO:0030517;GO:0030517;GO:0030900;GO:0030900;GO:0030900;GO:0030900;GO:0043524;GO:0051402;GO:0090090;GO:…	-	-	M;T	2QUE0;35GDF;39U1Y;3BGR4;3CX35;3J3FD;48037;49750;4PXFS	dorsal inhibitory axon guidance protein [Source:RGD Symbol;Acc:1585098]	691317	D3ZDG4	GO:0007411//axon guidance;GO:0007411//axon guidance;GO:0007411//axon guidance;GO:0007411//axon guidance;GO:0007411//axon guidance;GO:0007411//axon guidance;GO:0010977//negative regulation of neuron projection development;GO:0010977//negative regulation of neuron projection development;GO:0016055//Wnt signaling pathway;GO:0016055//Wnt signaling pathway;GO:0016055//Wnt signaling pathway;GO:0021516/…	GO:0005576//extracellular region;GO:0005576//extracellular region;GO:0005576//extracellular region;GO:0005576//extracellular region;GO:0005576//extracellular region;GO:0005576//extracellular region;	-	-
ENSRNOG00000020792	197.902	7.71708	388.086	50.2892	5.65218	1.58235e-49	3.36422e-47	6	0.11669	11	0.25812	5	0.111226	308	6.6146	502	10.3438	438	9.94209	10	86706749	86721974	-	2709	Etv4	GO:0000978;GO:0000981;GO:0001228;GO:0003677;GO:0003677;GO:0003700;GO:0003700;GO:0005634;GO:0005634;GO:0005634;GO:0005634;GO:0005634;GO:0006355;GO:0006355;GO:0006355;GO:0006357;GO:0006357;GO:0008045;GO:0010628;GO:0030154;GO:0033600;GO:0043565;GO:0043565;GO:0045618;GO:0045893;GO:0045944;GO:0048863;GO:0060444;GO:1990837;GO:0003700;GO:0005634;GO:0006355;GO:0043565;GO:0000978;GO:0000978;GO:0000981;GO:…	K15592	-	K	KOG3806;35NXJ;38QW9;3BDHQ;3D2EP;3J4HV;48003;492XC;4Q3KV	ETS variant transcription factor 4 [Source:RGD Symbol;Acc:1306524]	360635	E9PTJ2	GO:0006355//regulation of transcription, DNA-templated;GO:0006355//regulation of transcription, DNA-templated;GO:0006355//regulation of transcription, DNA-templated;GO:0006357//regulation of transcription by RNA polymerase II;GO:0006357//regulation of transcription by RNA polymerase II;GO:0008045//motor neuron axon guidance;GO:0010628//positive regulation of gene expression;GO:0030154//cell diffe…	GO:0005634//nucleus;GO:0005634//nucleus;GO:0005634//nucleus;GO:0005634//nucleus;GO:0005634//nucleus;GO:0005634//nucleus;GO:0005634//nucleus;GO:0005634//nucleus;GO:0005634//nucleus;GO:0005634//nucleus;GO:0005634//nucleus;GO:0005694//chromosome;GO:0005730//nucleolus;	GO:0000978//RNA polymerase II cis-regulatory region sequence-specific DNA binding;GO:0000981//DNA-binding transcription factor activity, RNA polymerase II-specific;GO:0001228//DNA-binding transcription activator activity, RNA polymerase II-specific;GO:0003677//DNA binding;GO:0003677//DNA binding;GO:0003700//DNA-binding transcription factor activity;GO:0003700//DNA-binding transcription factor act…	ko05202(Transcriptional misregulation in cancer)
ENSRNOG00000022884	662.101	26.0001	1298.2	49.9305	5.64185	4.12684e-72	2.24512e-69	25	0.557167	17	0.457129	33	0.841225	1241	30.5412	1438	33.9545	1445	37.5866	13	84327553	84362076	+	2364	Cd84	GO:0009897;GO:0016020;GO:0016021;GO:0031664;GO:0032685;GO:0032693;GO:0032701;GO:0032715;GO:0032715;GO:0032760;GO:0032760;GO:0033004;GO:0042110;GO:0042802;GO:0043030;GO:0043030;GO:0043305;GO:0043410;GO:0051092;GO:0071639;GO:0071639;GO:2001256;GO:0005886;GO:0009897;GO:0016020;GO:0016021;GO:0031664;GO:0032685;GO:0032685;GO:0032693;GO:0032701;GO:0032701;GO:0032715;GO:0032715;GO:0032760;GO:0032760;GO:…	K06511	-	S;T	2SB7W;35CAX;38UYX;3BFMG;3D0AC;3JEZH;48A4D;493AB;4PXAP	CD84 molecule [Source:RGD Symbol;Acc:1564553]	501872	F1M0B5	GO:0031664//regulation of lipopolysaccharide-mediated signaling pathway;GO:0032685//negative regulation of granulocyte macrophage colony-stimulating factor production;GO:0032693//negative regulation of interleukin-10 production;GO:0032701//negative regulation of interleukin-18 production;GO:0032715//negative regulation of interleukin-6 production;GO:0032715//negative regulation of interleukin-6 p…	GO:0009897//external side of plasma membrane;GO:0016020//membrane;GO:0016021//integral component of membrane;GO:0005886//plasma membrane;GO:0009897//external side of plasma membrane;GO:0016020//membrane;GO:0016021//integral component of membrane;GO:0043231//intracellular membrane-bounded organelle;	GO:0042802//identical protein binding;GO:0042802//identical protein binding;GO:0042802//identical protein binding;	-
ENSRNOG00000001414	3610.58	141.98	7079.18	49.8606	5.63983	1.16658e-10	1.15639e-09	129	2.21455	165	3.41763	112	2.19921	6054	114.764	12208	222.041	4693	94.0299	12	19601272	19611657	+	3069	Serpine1	GO:0001525;GO:0002020;GO:0004867;GO:0004867;GO:0004867;GO:0005102;GO:0005576;GO:0005615;GO:0005615;GO:0005615;GO:0010469;GO:0010757;GO:0010951;GO:0014912;GO:0030194;GO:0030336;GO:0032757;GO:0033629;GO:0035491;GO:0045766;GO:0048260;GO:0050729;GO:0050829;GO:0051918;GO:0061044;GO:0062023;GO:0070062;GO:0071222;GO:0090026;GO:0090399;GO:0097180;GO:0097187;GO:1901331;GO:1902042;GO:1904090;GO:2000098;GO:…	K03982	-	O;V	KOG2392;35C3B;39R8P;3BEGU;3CVEI;3J7XD;48592;496PP;4PSG2	serpin family E member 1 [Source:RGD Symbol;Acc:3249]	24617	P20961	GO:0001525//angiogenesis;GO:0010469//regulation of signaling receptor activity;GO:0010757//negative regulation of plasminogen activation;GO:0010951//negative regulation of endopeptidase activity;GO:0014912//negative regulation of smooth muscle cell migration;GO:0030194//positive regulation of blood coagulation;GO:0030336//negative regulation of cell migration;GO:0032757//positive regulation of in…	GO:0005576//extracellular region;GO:0005615//extracellular space;GO:0005615//extracellular space;GO:0005615//extracellular space;GO:0062023//collagen-containing extracellular matrix;GO:0070062//extracellular exosome;GO:0097180//serine protease inhibitor complex;GO:1904090//peptidase inhibitor complex;	GO:0002020//protease binding;GO:0004867//serine-type endopeptidase inhibitor activity;GO:0004867//serine-type endopeptidase inhibitor activity;GO:0004867//serine-type endopeptidase inhibitor activity;GO:0005102//signaling receptor binding;	ko05142(Chagas disease);ko04933(AGE-RAGE signaling pathway in diabetic complications);ko04610(Complement and coagulation cascades);ko04390(Hippo signaling pathway);ko04371(Apelin signaling pathway);ko04218(Cellular senescence);ko04115(p53 signaling pathway);ko04066(HIF-1 signaling pathway)
ENSRNOG00000017118	17.0007	0.675969	33.3255	49.3004	5.62353	1.95921e-09	1.66695e-08	0	0	0	0	2	0.0524933	43	1.08958	34	0.826595	27	0.72311	1	154628736	154663775	+	2296	P4ha3	GO:0004656;GO:0004656;GO:0004656;GO:0005506;GO:0005506;GO:0005515;GO:0005783;GO:0005783;GO:0005783;GO:0005788;GO:0016491;GO:0016705;GO:0016705;GO:0019511;GO:0031418;GO:0031418;GO:0046872;GO:0051213;GO:0004656;GO:0005506;GO:0005515;GO:0005783;GO:0016705;GO:0031418;	K00472	EC:1.14.11.2	S;E	KOG1591;35MG1;39RMM;3BEDE;3CV9P;3J34Y;489W3;49694;4Q0G7	prolyl 4-hydroxylase subunit alpha 3 [Source:RGD Symbol;Acc:735150]	361612	Q6W3E9	GO:0019511//peptidyl-proline hydroxylation;	GO:0005783//endoplasmic reticulum;GO:0005783//endoplasmic reticulum;GO:0005783//endoplasmic reticulum;GO:0005788//endoplasmic reticulum lumen;GO:0005783//endoplasmic reticulum;	GO:0004656//procollagen-proline 4-dioxygenase activity;GO:0004656//procollagen-proline 4-dioxygenase activity;GO:0004656//procollagen-proline 4-dioxygenase activity;GO:0005506//iron ion binding;GO:0005506//iron ion binding;GO:0005515//protein binding;GO:0016491//oxidoreductase activity;GO:0016705//oxidoreductase activity, acting on paired donors, with incorporation or reduction of molecular oxyge…	ko00330(Arginine and proline metabolism)
ENSRNOG00000026870	34.7754	1.40185	68.1489	48.6134	5.60328	1.14109e-06	6.45468e-06	1	0.0236471	2	0.0570627	1	0.0270477	62	1.61897	40	1.00214	112	3.09112	11	31737813	31780061	+	2228	Clic6	GO:0005244;GO:0005254;GO:0005737;GO:0005886;GO:0006811;GO:0006821;GO:0016020;GO:0034220;GO:0034707;GO:0034765;GO:1902476;	K05026	-	O;P	KOG1422;35JTR;38DYR;3B9F7;3CTK9;3JEDR;482YD;48W3F;4Q4IN	chloride intracellular channel 6 [Source:RGD Symbol;Acc:727938]	304081	Q811Q2	GO:0006811//ion transport;GO:0006821//chloride transport;GO:0034220//ion transmembrane transport;GO:0034765//regulation of ion transmembrane transport;GO:1902476//chloride transmembrane transport;	GO:0005737//cytoplasm;GO:0005886//plasma membrane;GO:0016020//membrane;GO:0034707//chloride channel complex;	GO:0005244//voltage-gated ion channel activity;GO:0005254//chloride channel activity;	-
ENSRNOG00000012301	8.72516	0.351743	17.0986	48.611	5.60321	1.76848e-05	8.28562e-05	1	0.0343006	0	0	0	0	22	0.833284	13	0.47243	18	0.720599	1	137743784	137768730	-	1536	Cfap161	GO:0031514;GO:0060271;	-	-	S	2QRDA;35KVY;39SZ3;3BFUH;3D2J5;3JFC9;47Z0E;490GX;4PWNZ	cilia and flagella associated protein 161 [Source:RGD Symbol;Acc:1310371]	308794	B0BND2	GO:0060271//cilium assembly;	GO:0031514//motile cilium;	-	-
ENSRNOG00000016164	179.253	7.24231	351.264	48.5017	5.59996	2.07641e-08	1.5241e-07	0	0	8	0.225818	13	0.347873	236	6.09685	300	7.43599	587	16.0281	2	172694308	172707051	-	2252	Fcrl2	GO:0003674;GO:0004888;GO:0005044;GO:0005044;GO:0005575;GO:0005887;GO:0006897;GO:0007166;GO:0008150;GO:0009986;GO:0016020;GO:0016020;GO:0019903;GO:0035591;	K06727	-	S;T	2S65W;35NCH;3AG7W;3BWQJ;3D4YY;3J9MF;48BSF;499CT;4Q7RK	Fc receptor-like 2 [Source:RGD Symbol;Acc:1306885]	310694	-	GO:0006897//endocytosis;GO:0007166//cell surface receptor signaling pathway;GO:0008150//biological_process;	GO:0005575//cellular_component;GO:0005887//integral component of plasma membrane;GO:0009986//cell surface;GO:0016020//membrane;GO:0016020//membrane;	GO:0003674//molecular_function;GO:0004888//transmembrane signaling receptor activity;GO:0005044//scavenger receptor activity;GO:0005044//scavenger receptor activity;GO:0019903//protein phosphatase binding;GO:0035591//signaling adaptor activity;	-
ENSRNOG00000039668	436.867	17.7148	856.018	48.3223	5.59462	5.71773e-13	7.25881e-12	15	0.293568	15	0.354204	21	0.4701	562	12.1457	1434	29.7344	801	18.2966	11	42777628	42906424	+	2692	Col8a1	GO:0005201;GO:0005515;GO:0005576;GO:0005615;GO:0010811;GO:0010811;GO:0030198;GO:0031012;GO:0035987;GO:0035987;GO:0048593;GO:0048593;GO:0050673;GO:0050673;GO:0005515;	K23455	-	S;W	2QRFR;35MYY;38HW2;3BFZA;3CWDF;3J6WU;480ET;49824;4PT3P	collagen type VIII alpha 1 chain [Source:RGD Symbol;Acc:1309361]	304021	-	GO:0010811//positive regulation of cell-substrate adhesion;GO:0010811//positive regulation of cell-substrate adhesion;GO:0030198//extracellular matrix organization;GO:0035987//endodermal cell differentiation;GO:0035987//endodermal cell differentiation;GO:0048593//camera-type eye morphogenesis;GO:0048593//camera-type eye morphogenesis;GO:0050673//epithelial cell proliferation;GO:0050673//epithelia…	GO:0005576//extracellular region;GO:0005615//extracellular space;GO:0031012//extracellular matrix;	GO:0005201//extracellular matrix structural constituent;GO:0005515//protein binding;GO:0005515//protein binding;	ko04974(Protein digestion and absorption)
ENSRNOG00000014025	60.8152	2.47084	119.16	48.2263	5.59175	1.67291e-13	2.24556e-12	5	0.0417544	2	0.0201515	0	0	74	0.68239	188	1.66335	127	1.23781	8	90445154	90574269	+	6309	Rasgrf1	GO:0005085;GO:0005085;GO:0005085;GO:0005085;GO:0005515;GO:0005829;GO:0007264;GO:0007264;GO:0030426;GO:0031175;GO:0034976;GO:0035020;GO:0035023;GO:0035023;GO:0035254;GO:0035556;GO:0035556;GO:0043547;GO:0044342;GO:0046578;GO:0046578;GO:0046578;GO:0048168;GO:0090630;GO:2000310;GO:0005085;GO:0005085;GO:0005085;GO:0005515;GO:0007264;GO:0007264;GO:0035023;GO:0035023;GO:0035556;GO:0035556;GO:0046578;GO:…	K04349	-	O;T	KOG3417;35BUU;38I5C;3BC6C;3CTIN;3JCG6;47Z04;49504;4PTVB	RAS protein-specific guanine nucleotide-releasing factor 1 [Source:RGD Symbol;Acc:620395]	192213	P28818;Q5BJV1	GO:0007264//small GTPase mediated signal transduction;GO:0007264//small GTPase mediated signal transduction;GO:0031175//neuron projection development;GO:0034976//response to endoplasmic reticulum stress;GO:0035020//regulation of Rac protein signal transduction;GO:0035023//regulation of Rho protein signal transduction;GO:0035023//regulation of Rho protein signal transduction;GO:0035556//intracellu…	GO:0005829//cytosol;GO:0030426//growth cone;	GO:0005085//guanyl-nucleotide exchange factor activity;GO:0005085//guanyl-nucleotide exchange factor activity;GO:0005085//guanyl-nucleotide exchange factor activity;GO:0005085//guanyl-nucleotide exchange factor activity;GO:0005515//protein binding;GO:0035254//glutamate receptor binding;GO:0005085//guanyl-nucleotide exchange factor activity;GO:0005085//guanyl-nucleotide exchange factor activity;GO…	ko04510(Focal adhesion);ko04014(Ras signaling pathway);ko04010(MAPK signaling pathway)
ENSRNOG00000014320	25.7135	1.04579	50.3812	48.1752	5.59022	0.0058867	0.0161816	1	0.0341229	1	0.0411709	1	0.03903	17	0.640565	121	4.37445	32	1.27443	17	49095920	49108982	-	1544	Inhba	GO:0001541;GO:0001541;GO:0001541;GO:0001707;GO:0001707;GO:0001942;GO:0001942;GO:0001942;GO:0002244;GO:0002244;GO:0002244;GO:0002244;GO:0005102;GO:0005102;GO:0005125;GO:0005125;GO:0005125;GO:0005125;GO:0005179;GO:0005179;GO:0005179;GO:0005576;GO:0005576;GO:0005576;GO:0005576;GO:0005576;GO:0005615;GO:0005615;GO:0006357;GO:0006357;GO:0006357;GO:0006366;GO:0008083;GO:0008083;GO:0008083;GO:0008285;GO:…	K04667	-	M;T	KOG3900;35ERA;38HHA;3BGAE;3CWK6;3J4PI;48A21;491IH;4Q0Q7	inhibin subunit beta A [Source:RGD Symbol;Acc:62074]	29200	P18331	GO:0001541//ovarian follicle development;GO:0001541//ovarian follicle development;GO:0001541//ovarian follicle development;GO:0001707//mesoderm formation;GO:0001707//mesoderm formation;GO:0001942//hair follicle development;GO:0001942//hair follicle development;GO:0001942//hair follicle development;GO:0002244//hematopoietic progenitor cell differentiation;GO:0002244//hematopoietic progenitor cell …	GO:0005576//extracellular region;GO:0005576//extracellular region;GO:0005576//extracellular region;GO:0005576//extracellular region;GO:0005576//extracellular region;GO:0005615//extracellular space;GO:0005615//extracellular space;GO:0043509//activin A complex;GO:0043509//activin A complex;GO:0043509//activin A complex;GO:0043512//inhibin A complex;GO:0043512//inhibin A complex;GO:0048471//perinucl…	GO:0005102//signaling receptor binding;GO:0005102//signaling receptor binding;GO:0005125//cytokine activity;GO:0005125//cytokine activity;GO:0005125//cytokine activity;GO:0005125//cytokine activity;GO:0005179//hormone activity;GO:0005179//hormone activity;GO:0005179//hormone activity;GO:0008083//growth factor activity;GO:0008083//growth factor activity;GO:0008083//growth factor activity;GO:001704…	ko04550(Signaling pathways regulating pluripotency of stem cells);ko04350(TGF-beta signaling pathway);ko04060(Cytokine-cytokine receptor interaction)
ENSRNOG00000063938	8.0784	0.337984	15.8188	46.8034	5.54854	0.00492037	0.0138127	0	0	0	0	1	0.157755	28	4.26438	13	1.89962	7	1.1268	15	26231256	26231806	+	382	-	-	-	-	-	-	-	-	-	-	-	-	-
ENSRNOG00000004229	24.2461	1.02771	47.4644	46.1846	5.52934	2.00471e-12	2.39387e-11	1	0.072871	0	0	2	0.166701	59	4.74761	43	3.31983	46	3.9123	7	63562552	63569170	+	723	Tac3	GO:0005576;GO:0007217;GO:0007217;	K05240	-	S;T	2S4B9;35QTI;3A742;3BTSI;3D8I0;3JH0W;48ENA;49CGY;4Q5M0	tachykinin precursor 3 [Source:RGD Symbol;Acc:3809]	29191	P08435	GO:0007217//tachykinin receptor signaling pathway;GO:0007217//tachykinin receptor signaling pathway;	GO:0005576//extracellular region;	-	ko04080(Neuroactive ligand-receptor interaction)
ENSRNOG00000017193	56.7503	2.42957	111.071	45.7164	5.51464	9.39249e-24	3.46772e-22	2	0.010492	2	0.0126591	3	0.0180013	101	0.585086	152	0.844823	103	0.630647	8	57010007	57196544	-	10043	Lingo1	GO:0005515;GO:0005515;GO:0005515;GO:0005515;GO:0005515;GO:0005515;GO:0005515;GO:0005515;GO:0005154;GO:0005154;GO:0005515;GO:0005615;GO:0016020;GO:0016021;GO:0021954;GO:0031012;GO:0031175;GO:0043491;GO:0048715;	K23533	-	T;U	KOG0619;35HBZ;39R2F;3BH3X;3CZIV;3J2BT;4831Z;494H9;4PYJ8	leucine rich repeat and Ig domain containing 1 [Source:RGD Symbol;Acc:1308668]	315691	G3V881;Q562A6	GO:0021954//central nervous system neuron development;GO:0031175//neuron projection development;GO:0043491//protein kinase B signaling;GO:0048715//negative regulation of oligodendrocyte differentiation;	GO:0005615//extracellular space;GO:0016020//membrane;GO:0016021//integral component of membrane;GO:0031012//extracellular matrix;	GO:0005515//protein binding;GO:0005515//protein binding;GO:0005515//protein binding;GO:0005515//protein binding;GO:0005515//protein binding;GO:0005515//protein binding;GO:0005515//protein binding;GO:0005515//protein binding;GO:0005154//epidermal growth factor receptor binding;GO:0005154//epidermal growth factor receptor binding;GO:0005515//protein binding;	-
ENSRNOG00000018371	1000.21	43.0786	1957.34	45.4365	5.50578	1.09095e-24	4.38679e-23	35	0.584099	38	0.76515	51	0.973512	1759	32.4155	2948	52.1241	1592	31.0085	18	60943375	60954418	+	3157	Tubb6	GO:0000166;GO:0000226;GO:0000278;GO:0003924;GO:0005200;GO:0005200;GO:0005200;GO:0005525;GO:0005525;GO:0005525;GO:0005525;GO:0005737;GO:0005737;GO:0005856;GO:0005874;GO:0005874;GO:0005874;GO:0005874;GO:0005874;GO:0005874;GO:0007017;GO:0007017;GO:0015630;GO:0045171;GO:0072686;GO:0003924;GO:0005200;GO:0005525;GO:0005874;GO:0007017;	K07375	-	Z	KOG1375;35PC9;39VBW;3BCXA;3D0Y7;3JFAR;48IX4;49E5M;4Q6SR	tubulin, beta 6 class V [Source:RGD Symbol;Acc:1305887]	307351	Q4QQV0	GO:0000226//microtubule cytoskeleton organization;GO:0000278//mitotic cell cycle;GO:0007017//microtubule-based process;GO:0007017//microtubule-based process;GO:0007017//microtubule-based process;	GO:0005737//cytoplasm;GO:0005737//cytoplasm;GO:0005856//cytoskeleton;GO:0005874//microtubule;GO:0005874//microtubule;GO:0005874//microtubule;GO:0005874//microtubule;GO:0005874//microtubule;GO:0005874//microtubule;GO:0015630//microtubule cytoskeleton;GO:0045171//intercellular bridge;GO:0072686//mitotic spindle;GO:0005874//microtubule;	GO:0000166//nucleotide binding;GO:0003924//GTPase activity;GO:0005200//structural constituent of cytoskeleton;GO:0005200//structural constituent of cytoskeleton;GO:0005200//structural constituent of cytoskeleton;GO:0005525//GTP binding;GO:0005525//GTP binding;GO:0005525//GTP binding;GO:0005525//GTP binding;GO:0003924//GTPase activity;GO:0005200//structural constituent of cytoskeleton;GO:0005525//…	ko05132(Salmonella infection);ko05022(Pathways of neurodegeneration - multiple diseases);ko05020(Prion disease);ko05016(Huntington disease);ko05014(Amyotrophic lateral sclerosis);ko05012(Parkinson disease);ko05010(Alzheimer disease);ko04540(Gap junction);ko04145(Phagosome)
ENSRNOG00000016437	8.25993	0.356064	16.1638	45.3958	5.50449	0.00130316	0.0042016	0	0	1	0.0390946	0	0	3	0.10734	28	0.961221	23	0.869801	2	141481902	141621200	+	1626	Tm4sf4	GO:0016020;GO:0016021;GO:0016021;GO:0016021;GO:0016021;GO:0042246;	K24919	-	S	2QVGK;35H28;38YDP;3BA1Q;3CW5X;3JFJU;484MK;48Y2J;4PYGT	transmembrane 4 L six family member 4 [Source:RGD Symbol;Acc:621784]	116467	Q9EQL5	GO:0042246//tissue regeneration;	GO:0016020//membrane;GO:0016021//integral component of membrane;GO:0016021//integral component of membrane;GO:0016021//integral component of membrane;GO:0016021//integral component of membrane;	-	-
ENSRNOG00000012098	487.78	21.2169	954.344	44.9805	5.49123	2.25017e-65	9.90987e-63	16	0.130531	21	0.206709	24	0.223954	833	7.50427	1211	10.4672	1012	9.63596	4	84593892	84642700	+	6458	Adcyap1r1	GO:0000139;GO:0001634;GO:0004888;GO:0004888;GO:0004930;GO:0004930;GO:0004930;GO:0004999;GO:0004999;GO:0005737;GO:0005768;GO:0005791;GO:0005886;GO:0005886;GO:0005901;GO:0005923;GO:0007165;GO:0007166;GO:0007166;GO:0007186;GO:0007186;GO:0007186;GO:0007188;GO:0007202;GO:0007283;GO:0008179;GO:0008528;GO:0009410;GO:0009986;GO:0010524;GO:0016020;GO:0016020;GO:0016020;GO:0016021;GO:0016021;GO:0016021;GO:…	K04587	-	M;T	KOG4564;35A10;39X4W;3BF93;3CU28;3J3MG;48549;492N2;4Q9AP	ADCYAP receptor type I [Source:RGD Symbol;Acc:2038]	24167	P32215	GO:0007165//signal transduction;GO:0007166//cell surface receptor signaling pathway;GO:0007166//cell surface receptor signaling pathway;GO:0007186//G protein-coupled receptor signaling pathway;GO:0007186//G protein-coupled receptor signaling pathway;GO:0007186//G protein-coupled receptor signaling pathway;GO:0007188//adenylate cyclase-modulating G protein-coupled receptor signaling pathway;GO:000…	GO:0000139//Golgi membrane;GO:0005737//cytoplasm;GO:0005768//endosome;GO:0005791//rough endoplasmic reticulum;GO:0005886//plasma membrane;GO:0005886//plasma membrane;GO:0005901//caveola;GO:0005923//bicellular tight junction;GO:0009986//cell surface;GO:0016020//membrane;GO:0016020//membrane;GO:0016020//membrane;GO:0016021//integral component of membrane;GO:0016021//integral component of membrane;G…	GO:0001634//pituitary adenylate cyclase-activating polypeptide receptor activity;GO:0004888//transmembrane signaling receptor activity;GO:0004888//transmembrane signaling receptor activity;GO:0004930//G protein-coupled receptor activity;GO:0004930//G protein-coupled receptor activity;GO:0004930//G protein-coupled receptor activity;GO:0004999//vasoactive intestinal polypeptide receptor activity;GO…	ko04924(Renin secretion);ko04911(Insulin secretion);ko04713(Circadian entrainment);ko04080(Neuroactive ligand-receptor interaction);ko04024(cAMP signaling pathway)
ENSRNOG00000062731	79.779	3.49855	156.059	44.6068	5.47919	1.83069e-14	2.7155e-13	6	0.0488132	2	0.0196318	2	0.018611	198	1.77877	129	1.11191	158	1.50025	17	12725149	12761663	+	6476	Diras2	GO:0003924;GO:0005525;GO:0007165;GO:0016020;GO:0003924;GO:0005525;GO:0007165;GO:0016020;GO:0003924;GO:0005525;GO:0007165;GO:0016020;GO:0003924;GO:0005525;GO:0007165;GO:0016020;	-	-	-	-	DIRAS family GTPase 2 [Source:RGD Symbol;Acc:1305580]	-	-	GO:0007165//signal transduction;GO:0007165//signal transduction;GO:0007165//signal transduction;GO:0007165//signal transduction;	GO:0016020//membrane;GO:0016020//membrane;GO:0016020//membrane;GO:0016020//membrane;	GO:0003924//GTPase activity;GO:0005525//GTP binding;GO:0003924//GTPase activity;GO:0005525//GTP binding;GO:0003924//GTPase activity;GO:0005525//GTP binding;GO:0003924//GTPase activity;GO:0005525//GTP binding;	-
ENSRNOG00000019894	16.1209	0.707807	31.5339	44.5516	5.47741	1.79392e-05	8.39414e-05	1	0.0351473	1	0.0424069	0	0	40	1.55246	14	0.521329	43	1.76392	8	11725863	11748465	-	1499	Izumo1r	GO:0005102;GO:0005102;GO:0007155;GO:0007155;GO:0007155;GO:0007338;GO:0007338;GO:0007342;GO:0007342;GO:0007342;GO:0031362;GO:0035036;GO:0035036;GO:0035036;GO:0038023;GO:0038023;GO:0038023;	K13649	-	S;T	2RYYP;35N88;38EUM;3BF57;3D1GP;3JF2J;47ZNS;48ZWC;4Q6UB	IZUMO1 receptor, JUNO [Source:RGD Symbol;Acc:1585174]	690037	F1M928	GO:0007155//cell adhesion;GO:0007155//cell adhesion;GO:0007155//cell adhesion;GO:0007338//single fertilization;GO:0007338//single fertilization;GO:0007342//fusion of sperm to egg plasma membrane involved in single fertilization;GO:0007342//fusion of sperm to egg plasma membrane involved in single fertilization;GO:0007342//fusion of sperm to egg plasma membrane involved in single fertilization;GO:…	GO:0031362//anchored component of external side of plasma membrane;	GO:0005102//signaling receptor binding;GO:0005102//signaling receptor binding;GO:0038023//signaling receptor activity;GO:0038023//signaling receptor activity;GO:0038023//signaling receptor activity;	ko04144(Endocytosis);ko01523(Antifolate resistance)
ENSRNOG00000046663	338.002	14.937	661.066	44.257	5.46783	3.0281e-58	9.03401e-56	7	0.0743549	17	0.217874	19	0.230843	640	7.50689	674	7.58515	780	9.66997	13	83280790	83484920	-	4960	Fcgr2a	GO:0016020;GO:0016021;GO:0001788;GO:0001798;GO:0001805;GO:0001812;GO:0001813;GO:0001820;GO:0004888;GO:0005886;GO:0005887;GO:0006910;GO:0006911;GO:0007166;GO:0007166;GO:0009897;GO:0009986;GO:0016020;GO:0016021;GO:0019770;GO:0019864;GO:0019864;GO:0021675;GO:0030593;GO:0032680;GO:0032760;GO:0034987;GO:0038094;GO:0042590;GO:0045576;GO:0050766;GO:0050776;GO:0050776;GO:1905449;GO:0016020;GO:0016021;GO:…	K06463	-	S;T	2SVEW;35DR6;38FJS;3BKTU;3D4IU;3JE67;48B2D;497WM;4PTS1;2SVEW;35DR6;38FJS;3BKTU;3D4IU;3JE67;48B2D;497WM;4PTS1	Fc fragment of IgG receptor IIa [Source:RGD Symbol;Acc:71069]	116591	P27645;M0R4F7	GO:0001788//antibody-dependent cellular cytotoxicity;GO:0001798//positive regulation of type IIa hypersensitivity;GO:0001805//positive regulation of type III hypersensitivity;GO:0001812//positive regulation of type I hypersensitivity;GO:0001813//regulation of antibody-dependent cellular cytotoxicity;GO:0001820//serotonin secretion;GO:0006910//phagocytosis, recognition;GO:0006911//phagocytosis, en…	GO:0016020//membrane;GO:0016021//integral component of membrane;GO:0005886//plasma membrane;GO:0005887//integral component of plasma membrane;GO:0009897//external side of plasma membrane;GO:0009986//cell surface;GO:0016020//membrane;GO:0016021//integral component of membrane;GO:0016020//membrane;GO:0016021//integral component of membrane;GO:0005886//plasma membrane;GO:0005887//integral component …	GO:0004888//transmembrane signaling receptor activity;GO:0019770//IgG receptor activity;GO:0019864//IgG binding;GO:0019864//IgG binding;GO:0034987//immunoglobulin receptor binding;GO:0004888//transmembrane signaling receptor activity;GO:0019770//IgG receptor activity;GO:0019864//IgG binding;GO:0019864//IgG binding;GO:0034987//immunoglobulin receptor binding;	ko05322(Systemic lupus erythematosus);ko05152(Tuberculosis);ko05150(Staphylococcus aureus infection);ko05140(Leishmaniasis);ko04666(Fc gamma R-mediated phagocytosis);ko04650(Natural killer cell mediated cytotoxicity);ko04613(Neutrophil extracellular trap formation);ko04380(Osteoclast differentiation);ko04145(Phagosome)
ENSRNOG00000004633	7.57501	0.337984	14.812	43.8246	5.45367	6.79541e-05	0.000285995	0	0	0	0	1	0.0492339	8	0.380251	17	0.77527	23	1.15547	13	42380981	42384625	-	1224	Il20	GO:0003674;GO:0005102;GO:0005102;GO:0005125;GO:0005125;GO:0005125;GO:0005575;GO:0005576;GO:0005615;GO:0005615;GO:0005615;GO:0007165;GO:0008150;GO:0030316;GO:0045517;GO:0045517;GO:0045518;GO:0045518;GO:0045672;GO:0045672;GO:0005102;	K22667	-	S	2S5RZ;35PK2;39VSP;3BP63;3CZJT;3JFY2;48AW6;498W6;4Q5EM	interleukin 20 [Source:RGD Symbol;Acc:1583578]	681112	D4A2T8	GO:0007165//signal transduction;GO:0008150//biological_process;GO:0030316//osteoclast differentiation;GO:0045672//positive regulation of osteoclast differentiation;GO:0045672//positive regulation of osteoclast differentiation;	GO:0005575//cellular_component;GO:0005576//extracellular region;GO:0005615//extracellular space;GO:0005615//extracellular space;GO:0005615//extracellular space;	GO:0003674//molecular_function;GO:0005102//signaling receptor binding;GO:0005102//signaling receptor binding;GO:0005125//cytokine activity;GO:0005125//cytokine activity;GO:0005125//cytokine activity;GO:0045517//interleukin-20 receptor binding;GO:0045517//interleukin-20 receptor binding;GO:0045518//interleukin-22 receptor binding;GO:0045518//interleukin-22 receptor binding;GO:0005102//signaling re…	ko04630(JAK-STAT signaling pathway);ko04061(Viral protein interaction with cytokine and cytokine receptor);ko04060(Cytokine-cytokine receptor interaction)
ENSRNOG00000008182	1702.31	76.7354	3327.89	43.3684	5.43857	1.35102e-79	1.08651e-76	98	1.78534	57	1.25289	65	1.35444	3138	63.1272	4011	77.4177	3456	73.4832	14	75068917	75097315	+	2892	Htra3	GO:0004175;GO:0004175;GO:0004252;GO:0004252;GO:0004252;GO:0005515;GO:0005576;GO:0005576;GO:0005576;GO:0006508;GO:0006508;GO:0006508;GO:0006508;GO:0006508;GO:0006508;GO:0006508;GO:0008233;GO:0008236;GO:0008236;GO:0008236;GO:0008236;GO:0016787;GO:0030512;GO:0030512;GO:0030512;GO:0030514;GO:0030514;GO:0030514;GO:0042802;GO:0042802;GO:0004252;GO:0005515;GO:0005576;GO:0006508;	K08785	EC:3.4.21.-	O	2QT3F;35FC1;3AMS6;3C0ID;3DDXW;3JAJT;481RY;492HV;4PZ4H	HtrA serine peptidase 3 [Source:RGD Symbol;Acc:1308120]	360959	D3ZA76	GO:0006508//proteolysis;GO:0006508//proteolysis;GO:0006508//proteolysis;GO:0006508//proteolysis;GO:0006508//proteolysis;GO:0006508//proteolysis;GO:0006508//proteolysis;GO:0030512//negative regulation of transforming growth factor beta receptor signaling pathway;GO:0030512//negative regulation of transforming growth factor beta receptor signaling pathway;GO:0030512//negative regulation of transfor…	GO:0005576//extracellular region;GO:0005576//extracellular region;GO:0005576//extracellular region;GO:0005576//extracellular region;	GO:0004175//endopeptidase activity;GO:0004175//endopeptidase activity;GO:0004252//serine-type endopeptidase activity;GO:0004252//serine-type endopeptidase activity;GO:0004252//serine-type endopeptidase activity;GO:0005515//protein binding;GO:0008233//peptidase activity;GO:0008236//serine-type peptidase activity;GO:0008236//serine-type peptidase activity;GO:0008236//serine-type peptidase activity;…	-
ENSRNOG00000016695	5151.76	232.851	10070.7	43.2494	5.43461	3.01476e-25	1.27607e-23	263	4.37661	210	4.21644	194	3.69264	10661	195.906	13866	244.47	7539	146.425	19	14154657	14182870	-	3166	Mmp2	GO:0001525;GO:0001525;GO:0001541;GO:0001542;GO:0001553;GO:0001666;GO:0001666;GO:0001666;GO:0001955;GO:0001955;GO:0001957;GO:0001957;GO:0001968;GO:0004175;GO:0004175;GO:0004222;GO:0004222;GO:0004222;GO:0004222;GO:0004222;GO:0004222;GO:0004252;GO:0005515;GO:0005576;GO:0005615;GO:0005615;GO:0005634;GO:0005737;GO:0005886;GO:0005886;GO:0006508;GO:0006508;GO:0006508;GO:0006508;GO:0006508;GO:0006979;GO:…	K01398	EC:3.4.24.24	O;M;W	KOG1565;35C1J;39SZF;3BATB;3D2NQ;3J26B;4896U;4945F;4PT68	matrix metallopeptidase 2 [Source:RGD Symbol;Acc:621316]	81686	P33436	GO:0001525//angiogenesis;GO:0001525//angiogenesis;GO:0001541//ovarian follicle development;GO:0001542//ovulation from ovarian follicle;GO:0001553//luteinization;GO:0001666//response to hypoxia;GO:0001666//response to hypoxia;GO:0001666//response to hypoxia;GO:0001955//blood vessel maturation;GO:0001955//blood vessel maturation;GO:0001957//intramembranous ossification;GO:0001957//intramembranous o…	GO:0005576//extracellular region;GO:0005615//extracellular space;GO:0005615//extracellular space;GO:0005634//nucleus;GO:0005737//cytoplasm;GO:0005886//plasma membrane;GO:0005886//plasma membrane;GO:0016020//membrane;GO:0030017//sarcomere;GO:0030017//sarcomere;GO:0031012//extracellular matrix;GO:0031012//extracellular matrix;GO:0031012//extracellular matrix;	GO:0001968//fibronectin binding;GO:0004175//endopeptidase activity;GO:0004175//endopeptidase activity;GO:0004222//metalloendopeptidase activity;GO:0004222//metalloendopeptidase activity;GO:0004222//metalloendopeptidase activity;GO:0004222//metalloendopeptidase activity;GO:0004222//metalloendopeptidase activity;GO:0004222//metalloendopeptidase activity;GO:0004252//serine-type endopeptidase activit…	ko05418(Fluid shear stress and atherosclerosis);ko05415(Diabetic cardiomyopathy);ko05219(Bladder cancer);ko05205(Proteoglycans in cancer);ko05200(Pathways in cancer);ko04933(AGE-RAGE signaling pathway in diabetic complications);ko04926(Relaxin signaling pathway);ko04915(Estrogen signaling pathway);ko04912(GnRH signaling pathway);ko04670(Leukocyte transendothelial migration);ko01522(Endocrine resi…
ENSRNOG00000070694	53.2492	2.42013	104.078	43.0053	5.42644	1.60041e-06	8.89242e-06	0	0	3	0.105946	4	0.133916	68	2.19785	197	6.10913	77	2.63045	19	50320912	50322711	+	1800	-	-	-	-	-	-	-	-	-	-	-	-	-
ENSRNOG00000000239	45.8113	2.0959	89.5266	42.7151	5.41667	2.12932e-14	3.13334e-13	1	0.0647245	3	0.23428	2	0.148065	114	8.14783	84	5.76024	81	6.11889	10	67016446	67018303	+	814	Ccl7	GO:0002548;GO:0005125;GO:0005576;GO:0005576;GO:0005576;GO:0005615;GO:0005615;GO:0005615;GO:0005615;GO:0006935;GO:0006954;GO:0006954;GO:0006955;GO:0006955;GO:0007010;GO:0007010;GO:0007186;GO:0008009;GO:0008009;GO:0008009;GO:0008009;GO:0008009;GO:0008201;GO:0008360;GO:0008360;GO:0010332;GO:0030335;GO:0030335;GO:0030593;GO:0031726;GO:0031726;GO:0031727;GO:0031727;GO:0043547;GO:0048020;GO:0048245;GO:…	K05509	-	S;T	2S6ZP;35R22;3ADKV;3C118;3DAGV;3JHXW;48FYS;49CUW;4Q95T	C-C motif chemokine ligand 7 [Source:RGD Symbol;Acc:1359152]	287561	Q9QXY8	GO:0002548//monocyte chemotaxis;GO:0006935//chemotaxis;GO:0006954//inflammatory response;GO:0006954//inflammatory response;GO:0006955//immune response;GO:0006955//immune response;GO:0007010//cytoskeleton organization;GO:0007010//cytoskeleton organization;GO:0007186//G protein-coupled receptor signaling pathway;GO:0008360//regulation of cell shape;GO:0008360//regulation of cell shape;GO:0010332//r…	GO:0005576//extracellular region;GO:0005576//extracellular region;GO:0005576//extracellular region;GO:0005615//extracellular space;GO:0005615//extracellular space;GO:0005615//extracellular space;GO:0005615//extracellular space;	GO:0005125//cytokine activity;GO:0008009//chemokine activity;GO:0008009//chemokine activity;GO:0008009//chemokine activity;GO:0008009//chemokine activity;GO:0008009//chemokine activity;GO:0008201//heparin binding;GO:0031726//CCR1 chemokine receptor binding;GO:0031726//CCR1 chemokine receptor binding;GO:0031727//CCR2 chemokine receptor binding;GO:0031727//CCR2 chemokine receptor binding;GO:0048020…	ko04657(IL-17 signaling pathway);ko04062(Chemokine signaling pathway);ko04061(Viral protein interaction with cytokine and cytokine receptor);ko04060(Cytokine-cytokine receptor interaction)
ENSRNOG00000013615	7.70388	0.356064	15.0517	42.2725	5.40165	5.56681e-05	0.00023819	0	0	1	0.0338307	0	0	11	0.340587	25	0.742675	13	0.425431	1	239856391	239888282	+	1879	Dntt	GO:0000785;GO:0000791;GO:0003677;GO:0003677;GO:0003677;GO:0003887;GO:0003887;GO:0003887;GO:0003912;GO:0003912;GO:0003912;GO:0003912;GO:0003912;GO:0005634;GO:0005634;GO:0005634;GO:0005737;GO:0006259;GO:0006259;GO:0006281;GO:0006281;GO:0006303;GO:0006304;GO:0016363;GO:0016740;GO:0016779;GO:0016779;GO:0016779;GO:0033198;GO:0034061;GO:0034061;GO:0043170;GO:0046872;GO:0071897;GO:0003677;GO:0003887;GO:…	K00977	EC:2.7.7.31	L	KOG2534;35GIZ;38C9S;3BE7U;3CVRE;3J3YI;47ZSY;48WVW;4PYEM	DNA nucleotidylexotransferase [Source:RGD Symbol;Acc:1305054]	294051	Q5EB91	GO:0006259//DNA metabolic process;GO:0006259//DNA metabolic process;GO:0006281//DNA repair;GO:0006281//DNA repair;GO:0006303//double-strand break repair via nonhomologous end joining;GO:0006304//DNA modification;GO:0033198//response to ATP;GO:0043170//macromolecule metabolic process;GO:0071897//DNA biosynthetic process;GO:0006259//DNA metabolic process;GO:0006259//DNA metabolic process;GO:0006281…	GO:0000785//chromatin;GO:0000791//euchromatin;GO:0005634//nucleus;GO:0005634//nucleus;GO:0005634//nucleus;GO:0005737//cytoplasm;GO:0016363//nuclear matrix;GO:0005634//nucleus;GO:0005654//nucleoplasm;GO:0005829//cytosol;	GO:0003677//DNA binding;GO:0003677//DNA binding;GO:0003677//DNA binding;GO:0003887//DNA-directed DNA polymerase activity;GO:0003887//DNA-directed DNA polymerase activity;GO:0003887//DNA-directed DNA polymerase activity;GO:0003912//DNA nucleotidylexotransferase activity;GO:0003912//DNA nucleotidylexotransferase activity;GO:0003912//DNA nucleotidylexotransferase activity;GO:0003912//DNA nucleotidyl…	ko04640(Hematopoietic cell lineage);ko03450(Non-homologous end-joining)
ENSRNOG00000000700	645.557	29.9581	1261.16	42.0973	5.39566	5.82687e-64	2.3951e-61	28	0.571119	28	0.689083	30	0.69991	1276	28.7401	1625	35.1168	1114	26.52	12	42828418	42835689	+	2583	Tmem119	GO:0001503;GO:0005886;GO:0030501;GO:0033690;GO:0045669;GO:0001503;GO:0001503;GO:0001649;GO:0001934;GO:0001958;GO:0003674;GO:0005575;GO:0005783;GO:0005886;GO:0005886;GO:0007283;GO:0008150;GO:0010628;GO:0010832;GO:0016020;GO:0016021;GO:0030501;GO:0030501;GO:0033690;GO:0033690;GO:0045669;GO:0045669;GO:0045779;GO:0048515;GO:1903012;	-	-	S	2S283;35AE4;39YXS;3BNF4;3D53R;3JD32;489TN;498JA;4PYYX	transmembrane protein 119 [Source:RGD Symbol;Acc:1307573]	304581	B2RYL3	GO:0001503//ossification;GO:0030501//positive regulation of bone mineralization;GO:0033690//positive regulation of osteoblast proliferation;GO:0045669//positive regulation of osteoblast differentiation;GO:0001503//ossification;GO:0001503//ossification;GO:0001649//osteoblast differentiation;GO:0001934//positive regulation of protein phosphorylation;GO:0001958//endochondral ossification;GO:0007283/…	GO:0005886//plasma membrane;GO:0005575//cellular_component;GO:0005783//endoplasmic reticulum;GO:0005886//plasma membrane;GO:0005886//plasma membrane;GO:0016020//membrane;GO:0016021//integral component of membrane;	GO:0003674//molecular_function;	-
ENSRNOG00000009884	5192.25	242.606	10141.9	41.8039	5.38557	5.83636e-26	2.64596e-24	236	14.5255	228	16.9316	232	16.3328	11858	805.934	12141	791.71	7979	573.175	7	110481392	110488345	+	856	Lgals1	GO:0002317;GO:0005615;GO:0030246;GO:0030246;GO:0031295;GO:0043065;GO:0045445;GO:0046598;GO:0050729;GO:0098609;GO:1990724;GO:0002317;GO:0005515;GO:0005576;GO:0005615;GO:0005615;GO:0005634;GO:0005737;GO:0005737;GO:0005829;GO:0006915;GO:0009410;GO:0009986;GO:0010812;GO:0010977;GO:0030246;GO:0030246;GO:0030246;GO:0030246;GO:0030246;GO:0030395;GO:0031295;GO:0034120;GO:0035900;GO:0042802;GO:0043065;GO:…	K06830	-	S;W	KOG3587;35PPQ;3A2NH;3BR35;3D6MG;3JGHK;48E60;49AZJ;4Q539	galectin 1 [Source:RGD Symbol;Acc:69355]	56646	P11762	GO:0002317//plasma cell differentiation;GO:0031295//T cell costimulation;GO:0043065//positive regulation of apoptotic process;GO:0045445//myoblast differentiation;GO:0046598//positive regulation of viral entry into host cell;GO:0050729//positive regulation of inflammatory response;GO:0098609//cell-cell adhesion;GO:0002317//plasma cell differentiation;GO:0006915//apoptotic process;GO:0009410//resp…	GO:0005615//extracellular space;GO:1990724//galectin complex;GO:0005576//extracellular region;GO:0005615//extracellular space;GO:0005615//extracellular space;GO:0005634//nucleus;GO:0005737//cytoplasm;GO:0005737//cytoplasm;GO:0005829//cytosol;GO:0009986//cell surface;GO:1990724//galectin complex;	GO:0030246//carbohydrate binding;GO:0030246//carbohydrate binding;GO:0005515//protein binding;GO:0030246//carbohydrate binding;GO:0030246//carbohydrate binding;GO:0030246//carbohydrate binding;GO:0030246//carbohydrate binding;GO:0030246//carbohydrate binding;GO:0030395//lactose binding;GO:0042802//identical protein binding;GO:0043236//laminin binding;GO:0043236//laminin binding;GO:0030246//carboh…	-
ENSRNOG00000047606	540.359	25.3328	1055.39	41.6608	5.38062	4.2327e-65	1.82075e-62	23	1.73358	19	1.72788	31	2.67258	1150	95.7155	1180	94.2303	1003	88.234	8	89716914	89724998	+	699	Bcl2a1	GO:0005575;GO:0005737;GO:0005739;GO:0005741;GO:0006915;GO:0006915;GO:0007568;GO:0008630;GO:0021987;GO:0042803;GO:0042981;GO:0042981;GO:0043066;GO:0043066;GO:0044877;GO:0046982;GO:0051400;GO:0097192;	K02162	-	H;T	KOG4728;35NVP;39VYX;3BKNP;3D0BD;3J863;48AIT;48VIT;4Q544	BCL2-related protein A1 [Source:RGD Symbol;Acc:620621]	170929	Q925A9	GO:0006915//apoptotic process;GO:0006915//apoptotic process;GO:0007568//aging;GO:0008630//intrinsic apoptotic signaling pathway in response to DNA damage;GO:0021987//cerebral cortex development;GO:0042981//regulation of apoptotic process;GO:0042981//regulation of apoptotic process;GO:0043066//negative regulation of apoptotic process;GO:0043066//negative regulation of apoptotic process;GO:0097192/…	GO:0005575//cellular_component;GO:0005737//cytoplasm;GO:0005739//mitochondrion;GO:0005741//mitochondrial outer membrane;	GO:0042803//protein homodimerization activity;GO:0044877//protein-containing complex binding;GO:0046982//protein heterodimerization activity;GO:0051400//BH domain binding;	ko05221(Acute myeloid leukemia);ko05202(Transcriptional misregulation in cancer);ko04210(Apoptosis);ko04064(NF-kappa B signaling pathway)
ENSRNOG00000064524	22.2908	1.04579	43.5358	41.6295	5.37953	1.34114e-07	8.75339e-07	1	0.0182241	1	0.0219882	1	0.0208448	35	0.704339	33	0.637164	70	1.48889	1	65352351	65359807	+	2891	-	-	-	-	-	-	-	-	-	-	-	-	-
ENSRNOG00000045771	7.5168	0.356064	14.6775	41.2217	5.36533	0.000954489	0.00316799	0	0	1	0.0109223	0	0	5	0.0499814	29	0.278138	15	0.158482	4	136291463	136503265	+	5820	Chl1	GO:0005515;GO:0005886;GO:0007155;GO:0007411;GO:0005515;GO:0005886;GO:0007155;GO:0007411;GO:0001764;GO:0001764;GO:0002020;GO:0002020;GO:0005515;GO:0005886;GO:0005886;GO:0007155;GO:0007155;GO:0007411;GO:0007411;GO:0007411;GO:0007411;GO:0008344;GO:0008344;GO:0016020;GO:0016021;GO:0030425;GO:0030425;GO:0031103;GO:0031175;GO:0031175;GO:0035640;GO:0035640;GO:0043005;GO:0043524;GO:0043524;GO:0045177;GO:…	-	-	S;T	KOG3513;35FRW;38C7V;3B984;3CS11;3JAST;486YA;49679;4PV5Q	cell adhesion molecule L1-like [Source:RGD Symbol;Acc:620122]	-	-	GO:0007155//cell adhesion;GO:0007411//axon guidance;GO:0007155//cell adhesion;GO:0007411//axon guidance;GO:0001764//neuron migration;GO:0001764//neuron migration;GO:0007155//cell adhesion;GO:0007155//cell adhesion;GO:0007411//axon guidance;GO:0007411//axon guidance;GO:0007411//axon guidance;GO:0007411//axon guidance;GO:0008344//adult locomotory behavior;GO:0008344//adult locomotory behavior;GO:00…	GO:0005886//plasma membrane;GO:0005886//plasma membrane;GO:0005886//plasma membrane;GO:0005886//plasma membrane;GO:0016020//membrane;GO:0016021//integral component of membrane;GO:0030425//dendrite;GO:0030425//dendrite;GO:0043005//neuron projection;GO:0045177//apical part of cell;GO:0045177//apical part of cell;GO:0005886//plasma membrane;	GO:0005515//protein binding;GO:0005515//protein binding;GO:0002020//protease binding;GO:0002020//protease binding;GO:0005515//protein binding;GO:0005515//protein binding;	-
ENSRNOG00000024435	66.7521	3.17353	130.331	41.068	5.35994	3.92305e-24	1.51639e-22	3	0.0341303	5	0.068633	1	0.0130128	117	1.46985	191	2.30221	111	1.47387	12	25322701	25781290	+	4631	Galnt17	GO:0000139;GO:0004653;GO:0005794;GO:0006486;GO:0016020;GO:0016021;GO:0016740;GO:0016757;GO:0030246;	-	-	O;M	KOG3736;35IRC;38D39;3BKTR;3CXN2;3JBN6;483X4;48W4G;4PZ1G	polypeptide N-acetylgalactosaminyltransferase 17 [Source:RGD Symbol;Acc:1563452]	-	-	GO:0006486//protein glycosylation;	GO:0000139//Golgi membrane;GO:0005794//Golgi apparatus;GO:0016020//membrane;GO:0016021//integral component of membrane;	GO:0004653//polypeptide N-acetylgalactosaminyltransferase activity;GO:0016740//transferase activity;GO:0016757//glycosyltransferase activity;GO:0030246//carbohydrate binding;	-
ENSRNOG00000055911	7.3774	0.351743	14.4031	40.9477	5.35571	0.0139351	0.0347009	1	0.0832318	0	0	0	0	27	2.48154	6	0.529094	10	0.971424	14	57632408	57633040	-	633	-	GO:0003723;GO:0003735;GO:0003735;GO:0003735;GO:0005840;GO:0005840;GO:0005840;GO:0006412;GO:0006412;GO:0022625;	-	-	J	KOG3295;35IHJ;39QV9;3BJ7T;3D0KP;487X9;497PF;4PXMH	60S ribosomal protein L13-like [Source:RGD Symbol;Acc:2320504]	100361259	-	GO:0006412//translation;GO:0006412//translation;	GO:0005840//ribosome;GO:0005840//ribosome;GO:0005840//ribosome;GO:0022625//cytosolic large ribosomal subunit;	GO:0003723//RNA binding;GO:0003735//structural constituent of ribosome;GO:0003735//structural constituent of ribosome;GO:0003735//structural constituent of ribosome;	-
ENSRNOG00000003950	14.1486	0.675969	27.6212	40.8616	5.35267	0.000514272	0.00182022	0	0	0	0	2	0.0364013	34	0.597422	47	0.792363	7	0.130002	18	39607722	39675165	+	3311	Lvrn	GO:0004177;GO:0005737;GO:0005886;GO:0006508;GO:0006508;GO:0006508;GO:0006508;GO:0007165;GO:0008217;GO:0008233;GO:0008237;GO:0008237;GO:0008237;GO:0008270;GO:0008270;GO:0008270;GO:0008270;GO:0016020;GO:0016787;GO:0042277;GO:0043171;GO:0046872;GO:0070006;GO:0006508;GO:0008237;GO:0008270;	K13724	EC:3.4.11.-	O;E	KOG1046;35EQN;38HIC;3BKD3;3D04M;3J9I7;48AZA;48XC6;4Q4NF	laeverin [Source:RGD Symbol;Acc:1562779]	502160	-	GO:0006508//proteolysis;GO:0006508//proteolysis;GO:0006508//proteolysis;GO:0006508//proteolysis;GO:0007165//signal transduction;GO:0008217//regulation of blood pressure;GO:0043171//peptide catabolic process;GO:0006508//proteolysis;	GO:0005737//cytoplasm;GO:0005886//plasma membrane;GO:0016020//membrane;	GO:0004177//aminopeptidase activity;GO:0008233//peptidase activity;GO:0008237//metallopeptidase activity;GO:0008237//metallopeptidase activity;GO:0008237//metallopeptidase activity;GO:0008270//zinc ion binding;GO:0008270//zinc ion binding;GO:0008270//zinc ion binding;GO:0008270//zinc ion binding;GO:0016787//hydrolase activity;GO:0042277//peptide binding;GO:0046872//metal ion binding;GO:0070006//m…	-
ENSRNOG00000014143	196.576	9.43532	383.717	40.6681	5.34583	1.38861e-13	1.88031e-12	12	0.094915	8	0.0763463	7	0.0633292	222	1.93899	593	4.96937	439	4.05263	2	234212324	234469441	+	6661	Col24a1	GO:0001525;GO:0001886;GO:0002244;GO:0002244;GO:0005201;GO:0005201;GO:0005201;GO:0005615;GO:0030198;GO:0031012;	K19721	-	W;D	KOG3544;35JJZ;391UJ;3BD1G;3CY77;3J8EP;47ZWT;48VJY;4PVT7	collagen type XXIV alpha 1 chain [Source:RGD Symbol;Acc:1565539]	499723	-	GO:0001525//angiogenesis;GO:0001886//endothelial cell morphogenesis;GO:0002244//hematopoietic progenitor cell differentiation;GO:0002244//hematopoietic progenitor cell differentiation;GO:0030198//extracellular matrix organization;	GO:0005615//extracellular space;GO:0031012//extracellular matrix;	GO:0005201//extracellular matrix structural constituent;GO:0005201//extracellular matrix structural constituent;GO:0005201//extracellular matrix structural constituent;	ko04974(Protein digestion and absorption)
ENSRNOG00000010805	5170.07	248.544	10091.6	40.6028	5.34351	3.33852e-07	2.05705e-06	140	4.21968	293	10.6553	281	9.68747	15041	500.607	7094	226.535	8798	309.496	2	91580885	91585578	+	1748	Fabp4	GO:0005504;GO:0005504;GO:0008289;GO:0008289;GO:0050727;GO:0050727;GO:0120162;GO:0005504;GO:0008289;GO:0050727;	K08753	-	H;K;I	KOG4015;35PSJ;3A4HC;3BTCU;3D6HW;3JGP2;48DY0;49AZ4;4Q5DH	fatty acid binding protein 4 [Source:RGD Symbol;Acc:69309]	79451	Q5XFV4;Q9R290	GO:0050727//regulation of inflammatory response;GO:0050727//regulation of inflammatory response;GO:0120162//positive regulation of cold-induced thermogenesis;GO:0050727//regulation of inflammatory response;	-	GO:0005504//fatty acid binding;GO:0005504//fatty acid binding;GO:0008289//lipid binding;GO:0008289//lipid binding;GO:0005504//fatty acid binding;GO:0008289//lipid binding;	ko04923(Regulation of lipolysis in adipocytes);ko03320(PPAR signaling pathway)
ENSRNOG00000070827	7.02623	0.337984	13.7145	40.5773	5.3426	0.0033648	0.00985881	0	0	0	0	1	0.00834311	2	0.0161092	25	0.1932	19	0.161752	4	162256746	162267063	-	7223	-	-	-	-	-	-	-	-	-	-	-	-	-
ENSRNOG00000028015	384.392	18.5295	750.254	40.4898	5.33949	5.71024e-08	3.93819e-07	8	0.633814	28	2.67654	17	1.54054	922	80.6624	1102	92.5008	352	32.5487	14	17298308	17299365	-	665	Pf4	GO:0003674;GO:0005125;GO:0005576;GO:0005576;GO:0005576;GO:0005615;GO:0005615;GO:0005737;GO:0006935;GO:0006935;GO:0006935;GO:0006952;GO:0006952;GO:0006954;GO:0006955;GO:0006955;GO:0006955;GO:0007189;GO:0007189;GO:0008009;GO:0008009;GO:0008009;GO:0008201;GO:0008201;GO:0008201;GO:0008201;GO:0010628;GO:0010744;GO:0016525;GO:0016525;GO:0019221;GO:0019221;GO:0030168;GO:0030168;GO:0030168;GO:0030168;GO:…	K05407	-	M;T	2TF57;35R4G;3A5QB;3BSJY;3D9HC;3JHWI;48G7B;49D20;4Q6E9	platelet factor 4 [Source:RGD Symbol;Acc:3305]	360918	P06765	GO:0006935//chemotaxis;GO:0006935//chemotaxis;GO:0006935//chemotaxis;GO:0006952//defense response;GO:0006952//defense response;GO:0006954//inflammatory response;GO:0006955//immune response;GO:0006955//immune response;GO:0006955//immune response;GO:0007189//adenylate cyclase-activating G protein-coupled receptor signaling pathway;GO:0007189//adenylate cyclase-activating G protein-coupled receptor …	GO:0005576//extracellular region;GO:0005576//extracellular region;GO:0005576//extracellular region;GO:0005615//extracellular space;GO:0005615//extracellular space;GO:0005737//cytoplasm;GO:0031091//platelet alpha granule;GO:0031982//vesicle;GO:0032991//protein-containing complex;	GO:0003674//molecular_function;GO:0005125//cytokine activity;GO:0008009//chemokine activity;GO:0008009//chemokine activity;GO:0008009//chemokine activity;GO:0008201//heparin binding;GO:0008201//heparin binding;GO:0008201//heparin binding;GO:0008201//heparin binding;GO:0045236//CXCR chemokine receptor binding;GO:0048248//CXCR3 chemokine receptor binding;GO:0048248//CXCR3 chemokine receptor binding;	ko04062(Chemokine signaling pathway);ko04061(Viral protein interaction with cytokine and cytokine receptor);ko04060(Cytokine-cytokine receptor interaction)
ENSRNOG00000017786	6.80865	0.337984	13.2793	39.2897	5.29608	0.000251596	0.000948783	0	0	0	0	1	0.0414744	17	0.680683	8	0.307334	16	0.677122	19	51883715	51886742	-	1453	Acta1	GO:0000166;GO:0001725;GO:0001725;GO:0001725;GO:0001725;GO:0005524;GO:0005575;GO:0005737;GO:0005737;GO:0005856;GO:0005865;GO:0005865;GO:0005865;GO:0005865;GO:0005869;GO:0005884;GO:0005884;GO:0005884;GO:0005884;GO:0009612;GO:0009991;GO:0010226;GO:0010628;GO:0015629;GO:0015629;GO:0030017;GO:0030017;GO:0030027;GO:0030175;GO:0030240;GO:0030240;GO:0030240;GO:0030240;GO:0043503;GO:0044297;GO:0048545;GO:…	K10354	-	Z	KOG0676;35KI8;38C0D;3BBGP;3CRBJ;3J3W2;485B3;493M4;4Q2HZ	actin, alpha 1, skeletal muscle [Source:RGD Symbol;Acc:2025]	29437	P68136	GO:0009612//response to mechanical stimulus;GO:0009991//response to extracellular stimulus;GO:0010226//response to lithium ion;GO:0010628//positive regulation of gene expression;GO:0030240//skeletal muscle thin filament assembly;GO:0030240//skeletal muscle thin filament assembly;GO:0030240//skeletal muscle thin filament assembly;GO:0030240//skeletal muscle thin filament assembly;GO:0043503//skele…	GO:0001725//stress fiber;GO:0001725//stress fiber;GO:0001725//stress fiber;GO:0001725//stress fiber;GO:0005575//cellular_component;GO:0005737//cytoplasm;GO:0005737//cytoplasm;GO:0005856//cytoskeleton;GO:0005865//striated muscle thin filament;GO:0005865//striated muscle thin filament;GO:0005865//striated muscle thin filament;GO:0005865//striated muscle thin filament;GO:0005869//dynactin complex;GO…	GO:0000166//nucleotide binding;GO:0005524//ATP binding;	-
ENSRNOG00000011478	132.796	6.62649	258.966	39.0804	5.28837	8.81311e-18	1.83784e-16	7	0.130456	6	0.134916	6	0.1279	197	4.05417	407	8.03627	236	5.13332	8	104716067	104723617	-	2827	Ackr4	GO:0004930;GO:0004950;GO:0004950;GO:0005044;GO:0006935;GO:0007186;GO:0016021;GO:0019956;GO:0004930;GO:0004930;GO:0004930;GO:0004950;GO:0004950;GO:0004950;GO:0005044;GO:0005044;GO:0005886;GO:0006897;GO:0006935;GO:0006935;GO:0006955;GO:0007165;GO:0007186;GO:0007186;GO:0007186;GO:0007204;GO:0009897;GO:0016020;GO:0016021;GO:0016021;GO:0016021;GO:0016493;GO:0019722;GO:0019956;GO:0019956;GO:0019957;GO:…	K04186	-	O;T	KOG3656;35FHZ;39T8J;3BAEI;3CXT3;3JDI7;4827W;48YWK;4PTNS	atypical chemokine receptor 4 [Source:MGI Symbol;Acc:MGI:2181676]	685243	G3V9V6	GO:0006935//chemotaxis;GO:0007186//G protein-coupled receptor signaling pathway;GO:0006897//endocytosis;GO:0006935//chemotaxis;GO:0006935//chemotaxis;GO:0006955//immune response;GO:0007165//signal transduction;GO:0007186//G protein-coupled receptor signaling pathway;GO:0007186//G protein-coupled receptor signaling pathway;GO:0007186//G protein-coupled receptor signaling pathway;GO:0007204//positi…	GO:0016021//integral component of membrane;GO:0005886//plasma membrane;GO:0009897//external side of plasma membrane;GO:0016020//membrane;GO:0016021//integral component of membrane;GO:0016021//integral component of membrane;GO:0016021//integral component of membrane;	GO:0004930//G protein-coupled receptor activity;GO:0004950//chemokine receptor activity;GO:0004950//chemokine receptor activity;GO:0005044//scavenger receptor activity;GO:0019956//chemokine binding;GO:0004930//G protein-coupled receptor activity;GO:0004930//G protein-coupled receptor activity;GO:0004930//G protein-coupled receptor activity;GO:0004950//chemokine receptor activity;GO:0004950//chemo…	ko04061(Viral protein interaction with cytokine and cytokine receptor);ko04060(Cytokine-cytokine receptor interaction)
ENSRNOG00000001254	11896.4	596.859	23195.9	38.8632	5.28033	2.01551e-32	1.39108e-30	600	5.84315	533	6.26279	580	6.46065	26761	287.784	27005	278.633	19361	220.061	20	12021767	12057564	+	5410	Col6a2	GO:0003674;GO:0005518;GO:0005518;GO:0005575;GO:0005576;GO:0005576;GO:0005576;GO:0005581;GO:0005615;GO:0009749;GO:0031012;GO:0031012;GO:0032991;GO:0032991;GO:0042383;GO:0042383;GO:0062023;GO:0110165;	K06238	-	W;D	KOG3544;358ZY;38HT7;3BB1N;3CS6R;3JCMW;48BG6;497E4;4PUD9	collagen type VI alpha 2 chain [Source:RGD Symbol;Acc:1305585]	361821	F1LNH3;Q5EB88	GO:0009749//response to glucose;	GO:0005575//cellular_component;GO:0005576//extracellular region;GO:0005576//extracellular region;GO:0005576//extracellular region;GO:0005581//collagen trimer;GO:0005615//extracellular space;GO:0031012//extracellular matrix;GO:0031012//extracellular matrix;GO:0032991//protein-containing complex;GO:0032991//protein-containing complex;GO:0042383//sarcolemma;GO:0042383//sarcolemma;GO:0062023//collage…	GO:0003674//molecular_function;GO:0005518//collagen binding;GO:0005518//collagen binding;	ko05165(Human papillomavirus infection);ko04974(Protein digestion and absorption);ko04512(ECM-receptor interaction);ko04510(Focal adhesion);ko04151(PI3K-Akt signaling pathway)
ENSRNOG00000011774	1983.86	99.6064	3868.12	38.8341	5.27925	2.53803e-35	2.06811e-33	111	1.7668	97	1.86287	77	1.40187	4034	70.9038	5153	86.8996	3124	58.0357	5	153883960	153913757	-	3310	Fblim1	GO:0001725;GO:0001725;GO:0003674;GO:0005575;GO:0005737;GO:0005925;GO:0005925;GO:0008150;GO:0031005;GO:0031005;GO:0033623;GO:0046872;GO:0071944;GO:0098609;GO:0098609;GO:0001650;GO:0001725;GO:0001725;GO:0001725;GO:0003674;GO:0005575;GO:0005737;GO:0005737;GO:0005925;GO:0005925;GO:0005925;GO:0008150;GO:0030054;GO:0031005;GO:0031005;GO:0031005;GO:0033623;GO:0033623;GO:0046872;GO:0071944;GO:0071944;GO:…	K24416	-	O;T	KOG1701;35FNP;39R3E;3BIVF;3D055;3JB37;48AAM;4966F;4Q0IH	filamin binding LIM protein 1 [Source:RGD Symbol;Acc:1359551]	362650	Q5U1Y3	GO:0008150//biological_process;GO:0033623//regulation of integrin activation;GO:0098609//cell-cell adhesion;GO:0098609//cell-cell adhesion;GO:0008150//biological_process;GO:0033623//regulation of integrin activation;GO:0033623//regulation of integrin activation;GO:0098609//cell-cell adhesion;GO:0098609//cell-cell adhesion;GO:0098609//cell-cell adhesion;	GO:0001725//stress fiber;GO:0001725//stress fiber;GO:0005575//cellular_component;GO:0005737//cytoplasm;GO:0005925//focal adhesion;GO:0005925//focal adhesion;GO:0071944//cell periphery;GO:0001650//fibrillar center;GO:0001725//stress fiber;GO:0001725//stress fiber;GO:0001725//stress fiber;GO:0005575//cellular_component;GO:0005737//cytoplasm;GO:0005737//cytoplasm;GO:0005925//focal adhesion;GO:000592…	GO:0003674//molecular_function;GO:0031005//filamin binding;GO:0031005//filamin binding;GO:0046872//metal ion binding;GO:0003674//molecular_function;GO:0031005//filamin binding;GO:0031005//filamin binding;GO:0031005//filamin binding;GO:0046872//metal ion binding;	-
ENSRNOG00000017063	56.12	2.82179	109.418	38.7762	5.2771	1.30497e-22	4.29502e-21	2	0.0807444	5	0.243555	1	0.046178	120	5.34974	105	4.49122	119	5.60724	3	8445907	8449105	-	1305	Fcna	GO:0005581;	K10104	-	S;W;M;D;L	KOG2579;35N53;38D9J;3BAVE;3CSRR;3J2BI;47ZAC;48YT6;4Q6ZY	ficolin A [Source:RGD Symbol;Acc:621221]	83517	Q5M8B4	-	GO:0005581//collagen trimer;	-	-
ENSRNOG00000042825	372.522	18.783	726.261	38.6659	5.27299	1.47481e-09	1.27774e-08	15	0.96494	18	1.3971	21	1.54519	878	62.3695	427	29.1025	944	70.8762	10	100271036	100280299	-	819	Cd300le	GO:0004888;GO:0005886;GO:0016020;GO:0016021;GO:0004888;GO:0005886;	K20395	-	S;T	2S8BD;35QTK;3AAFQ;3BQP6;3D7M8;3JGYQ;48F0E;49BKS	Cd300 molecule-like family member E [Source:RGD Symbol;Acc:1305426]	360655	E9MW47	-	GO:0005886//plasma membrane;GO:0016020//membrane;GO:0016021//integral component of membrane;GO:0005886//plasma membrane;	GO:0004888//transmembrane signaling receptor activity;GO:0004888//transmembrane signaling receptor activity;	-
ENSRNOG00000060241	68.2187	3.45296	132.984	38.5132	5.26728	7.84682e-26	3.489e-24	4	0.170229	1	0.0513472	5	0.243386	114	5.3573	167	7.52977	145	7.20211	4	163837399	163865211	-	1238	-	GO:0005886;GO:0016020;GO:0016021;	-	-	-	-	hypothetical protein LOC497796 [Source:RGD Symbol;Acc:2291887]	497796	Q566Q4	-	GO:0005886//plasma membrane;GO:0016020//membrane;GO:0016021//integral component of membrane;	-	-
ENSRNOG00000000825	68.0032	3.45296	132.553	38.3884	5.2626	3.27476e-10	3.09205e-09	4	0.133297	1	0.0402074	5	0.190583	176	6.47653	148	5.22535	90	3.50044	20	26066242	26072272	-	1581	Calhm5	GO:0005261;GO:0005887;GO:0006811;GO:0016020;GO:0016021;GO:0034220;GO:0098655;	-	-	S;P	2QPKW;35EVE;38I44;3BI06;3CX6C;3J253;47ZCP;48ZNW;4PZZR	calcium homeostasis modulator family member 5 [Source:RGD Symbol;Acc:1310405]	294431	Q5FWS4	GO:0006811//ion transport;GO:0034220//ion transmembrane transport;GO:0098655//cation transmembrane transport;	GO:0005887//integral component of plasma membrane;GO:0016020//membrane;GO:0016021//integral component of membrane;	GO:0005261//cation channel activity;	-
ENSRNOG00000020355	144.514	7.34373	281.685	38.3572	5.26143	1.18023e-39	1.37301e-37	10	0.390554	6	0.282733	5	0.223359	279	12.0324	295	12.2066	318	14.4953	9	92374574	92419222	+	1349	Twist2	GO:0000122;GO:0000977;GO:0000981;GO:0001649;GO:0003674;GO:0003677;GO:0003682;GO:0003700;GO:0005575;GO:0005634;GO:0005634;GO:0005634;GO:0005654;GO:0005667;GO:0005730;GO:0005737;GO:0005737;GO:0005737;GO:0006357;GO:0006357;GO:0008285;GO:0010838;GO:0019904;GO:0030154;GO:0030335;GO:0030335;GO:0032502;GO:0032720;GO:0043066;GO:0043392;GO:0044092;GO:0045638;GO:0045668;GO:0045668;GO:0045668;GO:0045892;GO:…	K09069	-	S;K	KOG4447;35G0X;38I0S;3BHPN;3D0PD;3J4RG;481UZ;48WCA;4Q2CD	twist family bHLH transcription factor 2 [Source:RGD Symbol;Acc:621286]	59327	P97831	GO:0000122//negative regulation of transcription by RNA polymerase II;GO:0001649//osteoblast differentiation;GO:0006357//regulation of transcription by RNA polymerase II;GO:0006357//regulation of transcription by RNA polymerase II;GO:0008285//negative regulation of cell population proliferation;GO:0010838//positive regulation of keratinocyte proliferation;GO:0030154//cell differentiation;GO:00303…	GO:0005575//cellular_component;GO:0005634//nucleus;GO:0005634//nucleus;GO:0005634//nucleus;GO:0005654//nucleoplasm;GO:0005667//transcription regulator complex;GO:0005730//nucleolus;GO:0005737//cytoplasm;GO:0005737//cytoplasm;GO:0005737//cytoplasm;	GO:0000977//RNA polymerase II transcription regulatory region sequence-specific DNA binding;GO:0000981//DNA-binding transcription factor activity, RNA polymerase II-specific;GO:0003674//molecular_function;GO:0003677//DNA binding;GO:0003682//chromatin binding;GO:0003700//DNA-binding transcription factor activity;GO:0019904//protein domain specific binding;GO:0046983//protein dimerization activity;…	ko05205(Proteoglycans in cancer)
ENSRNOG00000018426	13.9558	0.712127	27.1995	38.1947	5.2553	9.1159e-08	6.12929e-07	0	0	2	0.0308582	0	0	35	0.494234	29	0.392904	21	0.313426	1	79346136	79350375	-	4120	NEWGENE_2134	GO:0005576;GO:0042157;GO:0003674;GO:0004859;GO:0004859;GO:0005504;GO:0005504;GO:0005576;GO:0005576;GO:0005576;GO:0006641;GO:0006641;GO:0006869;GO:0008203;GO:0010900;GO:0010916;GO:0010916;GO:0032368;GO:0032375;GO:0032375;GO:0033344;GO:0033700;GO:0034361;GO:0034361;GO:0034361;GO:0034364;GO:0034364;GO:0034369;GO:0034382;GO:0034447;GO:0034447;GO:0042157;GO:0042157;GO:0042157;GO:0045717;GO:0045833;GO:…	-	-	O;M	2SEU4;35R5X;3ADAG;3BUNJ;3D9RH;3JI05;48FZI;49CX0;4Q68B	apolipoprotein C1 [Source:RGD Symbol;Acc:2134]	-	-	GO:0042157//lipoprotein metabolic process;GO:0006641//triglyceride metabolic process;GO:0006641//triglyceride metabolic process;GO:0006869//lipid transport;GO:0008203//cholesterol metabolic process;GO:0010900//negative regulation of phosphatidylcholine catabolic process;GO:0010916//negative regulation of very-low-density lipoprotein particle clearance;GO:0010916//negative regulation of very-low-d…	GO:0005576//extracellular region;GO:0005576//extracellular region;GO:0005576//extracellular region;GO:0005576//extracellular region;GO:0034361//very-low-density lipoprotein particle;GO:0034361//very-low-density lipoprotein particle;GO:0034361//very-low-density lipoprotein particle;GO:0034364//high-density lipoprotein particle;GO:0034364//high-density lipoprotein particle;	GO:0003674//molecular_function;GO:0004859//phospholipase inhibitor activity;GO:0004859//phospholipase inhibitor activity;GO:0005504//fatty acid binding;GO:0005504//fatty acid binding;GO:0055102//lipase inhibitor activity;	-
ENSRNOG00000053075	176.585	9.04662	344.124	38.039	5.24941	1.09799e-16	2.04939e-15	7	0.104005	9	0.16134	10	0.169944	216	3.54386	518	8.15411	387	6.71096	1	196171394	196182294	+	3546	B4galnt4	GO:0005794;GO:0008376;GO:0008376;GO:0008376;GO:0008376;GO:0008376;GO:0016020;GO:0016021;GO:0016740;GO:0032580;GO:0032580;GO:0032580;GO:0033842;	K09657	EC:2.4.1.244	-	-	beta-1,4-N-acetyl-galactosaminyl transferase 4 [Source:RGD Symbol;Acc:1310052]	309105	D4A750	-	GO:0005794//Golgi apparatus;GO:0016020//membrane;GO:0016021//integral component of membrane;GO:0032580//Golgi cisterna membrane;GO:0032580//Golgi cisterna membrane;GO:0032580//Golgi cisterna membrane;	GO:0008376//acetylgalactosaminyltransferase activity;GO:0008376//acetylgalactosaminyltransferase activity;GO:0008376//acetylgalactosaminyltransferase activity;GO:0008376//acetylgalactosaminyltransferase activity;GO:0008376//acetylgalactosaminyltransferase activity;GO:0016740//transferase activity;GO:0033842//N-acetyl-beta-glucosaminyl-glycoprotein 4-beta-N-acetylgalactosaminyltransferase activity;	ko00513(Various types of N-glycan biosynthesis)
ENSRNOG00000033064	68.7756	3.5296	134.022	37.9708	5.24682	6.49196e-26	2.92882e-24	3	0.0324287	6	0.0782534	1	0.012364	117	1.39657	132	1.51173	177	2.23306	2	19890373	20405008	+	4874	Edil3	GO:0005509;GO:0005509;GO:0007155;GO:0010811;GO:0010811;GO:0005509;GO:0005509;GO:0005509;	K24464	-	-	-	EGF like repeats and discoidin domains 3 [Source:RGD Symbol;Acc:1588887]	688400	F1M6P8	GO:0007155//cell adhesion;GO:0010811//positive regulation of cell-substrate adhesion;GO:0010811//positive regulation of cell-substrate adhesion;	-	GO:0005509//calcium ion binding;GO:0005509//calcium ion binding;GO:0005509//calcium ion binding;GO:0005509//calcium ion binding;GO:0005509//calcium ion binding;	-
ENSRNOG00000021256	474.056	24.3825	923.729	37.8848	5.24355	1.26787e-30	7.8434e-29	25	0.446944	21	0.452978	24	0.490769	645	12.7333	1275	24.1499	1070	22.3263	3	118793346	118809354	-	2947	Adra1d	GO:0004930;GO:0004930;GO:0004930;GO:0004935;GO:0004935;GO:0004937;GO:0004937;GO:0005886;GO:0007165;GO:0007186;GO:0007186;GO:0007186;GO:0016020;GO:0016021;GO:0016021;GO:0016021;GO:0042802;GO:0071875;	K04137	-	O;T	KOG3656;35NM4;38EWX;3BB8F;3CVUK;3JBDP;485IJ;491UA;4Q1X2	adrenoceptor alpha 1D [Source:RGD Symbol;Acc:62064]	29413	P23944	GO:0007165//signal transduction;GO:0007186//G protein-coupled receptor signaling pathway;GO:0007186//G protein-coupled receptor signaling pathway;GO:0007186//G protein-coupled receptor signaling pathway;GO:0071875//adrenergic receptor signaling pathway;	GO:0005886//plasma membrane;GO:0016020//membrane;GO:0016021//integral component of membrane;GO:0016021//integral component of membrane;GO:0016021//integral component of membrane;	GO:0004930//G protein-coupled receptor activity;GO:0004930//G protein-coupled receptor activity;GO:0004930//G protein-coupled receptor activity;GO:0004935//adrenergic receptor activity;GO:0004935//adrenergic receptor activity;GO:0004937//alpha1-adrenergic receptor activity;GO:0004937//alpha1-adrenergic receptor activity;GO:0042802//identical protein binding;	ko04970(Salivary secretion);ko04270(Vascular smooth muscle contraction);ko04261(Adrenergic signaling in cardiomyocytes);ko04080(Neuroactive ligand-receptor interaction);ko04022(cGMP-PKG signaling pathway);ko04020(Calcium signaling pathway)
ENSRNOG00000029949	349.986	18.0131	681.96	37.8592	5.24257	2.49376e-07	1.56469e-06	20	0.315578	9	0.171342	23	0.415104	1011	17.6156	598	9.99702	492	9.06069	6	123323629	123332433	+	3339	RGD1565462	GO:0004867;GO:0004867;GO:0004867;GO:0004867;GO:0005576;GO:0005576;GO:0005615;GO:0005615;GO:0005615;GO:0005615;GO:0006954;GO:0009617;GO:0010466;GO:0010951;GO:0010951;GO:0030414;GO:0032496;GO:0034097;GO:0034516;GO:0043434;GO:0071320;GO:0071346;GO:0071347;GO:0071354;GO:0071385;GO:0004867;GO:0004867;GO:0005615;GO:0005615;GO:0010951;	K04525	-	O;V	KOG2392;35MGV;38BQD;3BGRB;3CV0W;3JEYE;47Z2V;48UVT;4PYUZ	similar to BC049975 protein [Source:RGD Symbol;Acc:1565462]	100909605	F1M8F5	GO:0006954//inflammatory response;GO:0009617//response to bacterium;GO:0010466//negative regulation of peptidase activity;GO:0010951//negative regulation of endopeptidase activity;GO:0010951//negative regulation of endopeptidase activity;GO:0032496//response to lipopolysaccharide;GO:0034097//response to cytokine;GO:0034516//response to vitamin B6;GO:0043434//response to peptide hormone;GO:0071320…	GO:0005576//extracellular region;GO:0005576//extracellular region;GO:0005615//extracellular space;GO:0005615//extracellular space;GO:0005615//extracellular space;GO:0005615//extracellular space;GO:0005615//extracellular space;GO:0005615//extracellular space;	GO:0004867//serine-type endopeptidase inhibitor activity;GO:0004867//serine-type endopeptidase inhibitor activity;GO:0004867//serine-type endopeptidase inhibitor activity;GO:0004867//serine-type endopeptidase inhibitor activity;GO:0030414//peptidase inhibitor activity;GO:0004867//serine-type endopeptidase inhibitor activity;GO:0004867//serine-type endopeptidase inhibitor activity;	-
ENSRNOG00000020431	446.517	23.5595	869.474	36.9054	5.20576	1.14668e-59	3.9278e-57	13	0.389377	22	0.79505	33	1.13056	926	30.6272	912	28.9411	906	31.6719	7	8456998	8462022	-	1759	Matk	GO:0000166;GO:0004672;GO:0004672;GO:0004712;GO:0004713;GO:0004713;GO:0004713;GO:0004713;GO:0004713;GO:0004715;GO:0004715;GO:0005515;GO:0005524;GO:0005524;GO:0005524;GO:0005737;GO:0006468;GO:0006468;GO:0016020;GO:0016301;GO:0016310;GO:0016740;GO:0018108;GO:0004672;GO:0004713;GO:0005515;GO:0005524;GO:0006468;	K08888	EC:2.7.10.2	T;K;L	KOG0197;35S0E;39R08;3BCVU;3CSQR;3J4N4;485DS;48YAE;4Q7J7	megakaryocyte-associated tyrosine kinase [Source:RGD Symbol;Acc:69058]	60450	P41243	GO:0006468//protein phosphorylation;GO:0006468//protein phosphorylation;GO:0016310//phosphorylation;GO:0018108//peptidyl-tyrosine phosphorylation;GO:0006468//protein phosphorylation;	GO:0005737//cytoplasm;GO:0016020//membrane;	GO:0000166//nucleotide binding;GO:0004672//protein kinase activity;GO:0004672//protein kinase activity;GO:0004712//protein serine/threonine/tyrosine kinase activity;GO:0004713//protein tyrosine kinase activity;GO:0004713//protein tyrosine kinase activity;GO:0004713//protein tyrosine kinase activity;GO:0004713//protein tyrosine kinase activity;GO:0004713//protein tyrosine kinase activity;GO:000471…	ko04722(Neurotrophin signaling pathway)
ENSRNOG00000021513	187.808	10.1003	365.516	36.1888	5.17747	4.36176e-29	2.40834e-27	2	0.0615488	15	0.556961	12	0.422399	321	10.9084	534	17.411	321	11.5296	3	69955169	69971488	-	1712	Rtn4rl2	GO:0005515;GO:0009986;GO:0038023;GO:0046658;GO:0005515;GO:0005515;GO:0005615;GO:0005886;GO:0007166;GO:0007166;GO:0009897;GO:0009986;GO:0009986;GO:0009986;GO:0010977;GO:0010977;GO:0016020;GO:0022038;GO:0030424;GO:0030425;GO:0031012;GO:0031225;GO:0038023;GO:0038023;GO:0042995;GO:0043005;GO:0043204;GO:0045121;GO:0045121;GO:0046658;GO:0046658;	K16661	-	T;U	KOG0619;35BDE;38ZCC;3BDZY;3CZSV;3JBP6;481W5;495M6;4PWPS	reticulon 4 receptor-like 2 [Source:RGD Symbol;Acc:727797]	311169	Q80WD1	GO:0007166//cell surface receptor signaling pathway;GO:0007166//cell surface receptor signaling pathway;GO:0010977//negative regulation of neuron projection development;GO:0010977//negative regulation of neuron projection development;GO:0022038//corpus callosum development;	GO:0009986//cell surface;GO:0046658//anchored component of plasma membrane;GO:0005615//extracellular space;GO:0005886//plasma membrane;GO:0009897//external side of plasma membrane;GO:0009986//cell surface;GO:0009986//cell surface;GO:0009986//cell surface;GO:0016020//membrane;GO:0030424//axon;GO:0030425//dendrite;GO:0031012//extracellular matrix;GO:0031225//anchored component of membrane;GO:004299…	GO:0005515//protein binding;GO:0038023//signaling receptor activity;GO:0005515//protein binding;GO:0005515//protein binding;GO:0038023//signaling receptor activity;GO:0038023//signaling receptor activity;	-
ENSRNOG00000064090	20440.8	1101.75	39779.8	36.1061	5.17417	2.15881e-41	2.93614e-39	1079	37.7727	913	38.5631	1175	47.0486	45768	1769.24	40632	1507.01	38556	1575.32	4	105009212	105011028	-	1505	Tmsb10	GO:0003785;GO:0007015;	-	-	-	-	thymosin, beta 10 [Source:RGD Symbol;Acc:62022]	-	-	GO:0007015//actin filament organization;	-	GO:0003785//actin monomer binding;	-
ENSRNOG00000011557	19.3	1.04579	37.5542	35.9099	5.16631	0.0178404	0.0430128	1	0.147579	1	0.178061	1	0.168802	72	11.7335	5	0.781785	34	5.8563	2	176167124	176167643	+	357	S100a8	GO:0002376;GO:0002523;GO:0002523;GO:0002523;GO:0002523;GO:0002526;GO:0002544;GO:0002793;GO:0003674;GO:0005509;GO:0005509;GO:0005509;GO:0005576;GO:0005615;GO:0005615;GO:0005615;GO:0005737;GO:0005829;GO:0005856;GO:0005886;GO:0006914;GO:0006914;GO:0006914;GO:0006915;GO:0006919;GO:0006919;GO:0006919;GO:0006935;GO:0006954;GO:0006954;GO:0008017;GO:0008017;GO:0008270;GO:0008270;GO:0010043;GO:0014002;GO:…	K21127	-	S;T	2SA01;35QVJ;3A80Y;3BT4Q;3D9WF;3JHY0;48G2F;49D0M;4Q69C	S100 calcium binding protein A8 [Source:RGD Symbol;Acc:620265]	116547	P50115	GO:0002376//immune system process;GO:0002523//leukocyte migration involved in inflammatory response;GO:0002523//leukocyte migration involved in inflammatory response;GO:0002523//leukocyte migration involved in inflammatory response;GO:0002523//leukocyte migration involved in inflammatory response;GO:0002526//acute inflammatory response;GO:0002544//chronic inflammatory response;GO:0002793//positiv…	GO:0005576//extracellular region;GO:0005615//extracellular space;GO:0005615//extracellular space;GO:0005615//extracellular space;GO:0005737//cytoplasm;GO:0005829//cytosol;GO:0005856//cytoskeleton;GO:0005886//plasma membrane;GO:0016020//membrane;GO:0045111//intermediate filament cytoskeleton;	GO:0003674//molecular_function;GO:0005509//calcium ion binding;GO:0005509//calcium ion binding;GO:0005509//calcium ion binding;GO:0008017//microtubule binding;GO:0008017//microtubule binding;GO:0008270//zinc ion binding;GO:0008270//zinc ion binding;GO:0016209//antioxidant activity;GO:0035662//Toll-like receptor 4 binding;GO:0035662//Toll-like receptor 4 binding;GO:0046872//metal ion binding;GO:00…	ko04657(IL-17 signaling pathway)
ENSRNOG00000021217	44.8301	2.42957	87.2306	35.9038	5.16606	4.51755e-19	1.05241e-17	2	0.0204288	2	0.0246483	3	0.0350498	82	0.924899	117	1.26616	80	0.95372	2	184182869	184202172	+	5158	Itga10	GO:0003674;GO:0005178;GO:0005575;GO:0007155;GO:0007155;GO:0007155;GO:0007160;GO:0007160;GO:0007160;GO:0007229;GO:0007229;GO:0007229;GO:0007229;GO:0008150;GO:0008305;GO:0008305;GO:0008305;GO:0009897;GO:0016020;GO:0016021;GO:0033627;GO:0034680;GO:0034680;GO:0046872;GO:0098609;GO:0098639;GO:0098639;	K06586	-	M;W	KOG3637;35IVP;39UD0;3BDFY;3CY6W;3J20K;485QH;48VTV;4Q36C	integrin subunit alpha 10 [Source:RGD Symbol;Acc:1305152]	310683	D3ZW82	GO:0007155//cell adhesion;GO:0007155//cell adhesion;GO:0007155//cell adhesion;GO:0007160//cell-matrix adhesion;GO:0007160//cell-matrix adhesion;GO:0007160//cell-matrix adhesion;GO:0007229//integrin-mediated signaling pathway;GO:0007229//integrin-mediated signaling pathway;GO:0007229//integrin-mediated signaling pathway;GO:0007229//integrin-mediated signaling pathway;GO:0008150//biological_process…	GO:0005575//cellular_component;GO:0008305//integrin complex;GO:0008305//integrin complex;GO:0008305//integrin complex;GO:0009897//external side of plasma membrane;GO:0016020//membrane;GO:0016021//integral component of membrane;GO:0034680//integrin alpha10-beta1 complex;GO:0034680//integrin alpha10-beta1 complex;	GO:0003674//molecular_function;GO:0005178//integrin binding;GO:0046872//metal ion binding;GO:0098639//collagen binding involved in cell-matrix adhesion;GO:0098639//collagen binding involved in cell-matrix adhesion;	ko05414(Dilated cardiomyopathy);ko05412(Arrhythmogenic right ventricular cardiomyopathy);ko05410(Hypertrophic cardiomyopathy);ko05165(Human papillomavirus infection);ko04810(Regulation of actin cytoskeleton);ko04512(ECM-receptor interaction);ko04510(Focal adhesion);ko04151(PI3K-Akt signaling pathway)
ENSRNOG00000017550	319.875	17.3666	622.384	35.8381	5.16342	5.56245e-18	1.17722e-16	9	0.112844	19	0.287432	22	0.315509	531	7.35191	973	12.9254	506	7.40469	3	116111677	116147983	+	4202	Fbln7	GO:0005509;GO:0005509;GO:0005615;GO:0005615;GO:0008201;GO:0008201;GO:0031012;GO:0031012;GO:0043395;GO:0043395;GO:0110151;GO:0110151;GO:0110165;	K17342	-	O;T	KOG1217;35MXA;38GX4;3BGYT;3CVXN;3JAIW;482EV;495AW;4PVPA	fibulin 7 [Source:RGD Symbol;Acc:1310131]	296145	-	GO:0110151//positive regulation of biomineralization;GO:0110151//positive regulation of biomineralization;	GO:0005615//extracellular space;GO:0005615//extracellular space;GO:0031012//extracellular matrix;GO:0031012//extracellular matrix;GO:0110165//cellular anatomical entity;	GO:0005509//calcium ion binding;GO:0005509//calcium ion binding;GO:0008201//heparin binding;GO:0008201//heparin binding;GO:0043395//heparan sulfate proteoglycan binding;GO:0043395//heparan sulfate proteoglycan binding;	-
ENSRNOG00000059827	134.409	7.30246	261.516	35.8121	5.16237	7.53077e-25	3.09548e-23	7	0.250374	6	0.258932	8	0.32729	210	8.29427	391	14.817	244	10.1859	10	55755612	55757162	-	1473	6330403K07Rik	GO:0016020;GO:0016021;	-	-	-	-	RIKEN cDNA 6330403K07 gene [Source:MGI Symbol;Acc:MGI:1918001]	691995	Q2TBJ8	-	GO:0016020//membrane;GO:0016021//integral component of membrane;	-	-
ENSRNOG00000016058	129.192	7.01951	251.365	35.8095	5.16227	7.96186e-25	3.2582e-23	11	0.357302	6	0.235146	3	0.111459	207	7.42474	250	8.60349	344	13.0413	1	243939647	243943059	+	1622	Kazald1	GO:0001558;GO:0001558;GO:0005515;GO:0005520;GO:0005520;GO:0005576;GO:0005576;GO:0005614;GO:0005614;GO:0005614;GO:0009966;GO:0030198;GO:0030198;GO:0031012;GO:0031012;	-	-	S;O	2R5QG;35UR4;39MCF;3BB13;3E53A;3JP2N;48RME;49P54;4Q4SX	Kazal-type serine peptidase inhibitor domain 1 [Source:RGD Symbol;Acc:1310698]	293997	Q3ZAU4	GO:0001558//regulation of cell growth;GO:0001558//regulation of cell growth;GO:0009966//regulation of signal transduction;GO:0030198//extracellular matrix organization;GO:0030198//extracellular matrix organization;	GO:0005576//extracellular region;GO:0005576//extracellular region;GO:0005614//interstitial matrix;GO:0005614//interstitial matrix;GO:0005614//interstitial matrix;GO:0031012//extracellular matrix;GO:0031012//extracellular matrix;	GO:0005515//protein binding;GO:0005520//insulin-like growth factor binding;GO:0005520//insulin-like growth factor binding;	-
ENSRNOG00000011107	115.873	6.31602	225.43	35.6918	5.15752	5.54018e-22	1.7223e-20	9	0.0939698	6	0.0755861	3	0.0358278	157	1.81015	266	2.94252	303	3.69239	2	4395543	4442434	+	5046	Pcsk1	GO:0004175;GO:0004175;GO:0004252;GO:0004252;GO:0004252;GO:0004252;GO:0004252;GO:0004252;GO:0005615;GO:0005615;GO:0005615;GO:0005615;GO:0005791;GO:0005802;GO:0006508;GO:0006508;GO:0006508;GO:0008233;GO:0008236;GO:0008236;GO:0008236;GO:0009410;GO:0009749;GO:0010035;GO:0010157;GO:0014070;GO:0016020;GO:0016485;GO:0016485;GO:0016485;GO:0016486;GO:0016486;GO:0016486;GO:0016540;GO:0016787;GO:0021983;GO:…	K01359	EC:3.4.21.93	O	KOG3525;35AH4;38C1N;3B9FW;3CR86;3J73F;47ZMM;49321;4PYZR	proprotein convertase subtilisin/kexin type 1 [Source:RGD Symbol;Acc:3272]	25204	P28840	GO:0006508//proteolysis;GO:0006508//proteolysis;GO:0006508//proteolysis;GO:0009410//response to xenobiotic stimulus;GO:0009749//response to glucose;GO:0010035//response to inorganic substance;GO:0010157//response to chlorate;GO:0014070//response to organic cyclic compound;GO:0016485//protein processing;GO:0016485//protein processing;GO:0016485//protein processing;GO:0016486//peptide hormone proce…	GO:0005615//extracellular space;GO:0005615//extracellular space;GO:0005615//extracellular space;GO:0005615//extracellular space;GO:0005791//rough endoplasmic reticulum;GO:0005802//trans-Golgi network;GO:0016020//membrane;GO:0030133//transport vesicle;GO:0030141//secretory granule;GO:0030425//dendrite;GO:0031410//cytoplasmic vesicle;GO:0034774//secretory granule lumen;GO:0043005//neuron projection…	GO:0004175//endopeptidase activity;GO:0004175//endopeptidase activity;GO:0004252//serine-type endopeptidase activity;GO:0004252//serine-type endopeptidase activity;GO:0004252//serine-type endopeptidase activity;GO:0004252//serine-type endopeptidase activity;GO:0004252//serine-type endopeptidase activity;GO:0004252//serine-type endopeptidase activity;GO:0008233//peptidase activity;GO:0008236//seri…	-
ENSRNOG00000049629	158.509	8.69567	308.323	35.457	5.148	1.61798e-40	2.02215e-38	10	0.220627	6	0.159718	9	0.227119	309	7.52811	325	7.59687	342	8.80652	18	26438346	26447161	+	2388	Reep2	GO:0005783;GO:0005789;GO:0005881;GO:0005887;GO:0016020;GO:0016021;GO:0031883;GO:0032386;GO:0032596;GO:0050913;GO:0050916;GO:0071786;GO:0005783;GO:0005783;GO:0005789;GO:0005789;GO:0005881;GO:0005881;GO:0005887;GO:0016020;GO:0016021;GO:0031883;GO:0031883;GO:0032386;GO:0032386;GO:0032596;GO:0032596;GO:0050913;GO:0050913;GO:0050916;GO:0050916;GO:0071786;GO:0071786;	-	-	U;V	KOG1726;3590I;38C6K;3BFVN;3D31W;3J1WJ;4806N;48ZFU;4PSWM	receptor accessory protein 2 [Source:RGD Symbol;Acc:1586980]	-	-	GO:0032386//regulation of intracellular transport;GO:0032596//protein transport into membrane raft;GO:0050913//sensory perception of bitter taste;GO:0050916//sensory perception of sweet taste;GO:0071786//endoplasmic reticulum tubular network organization;GO:0032386//regulation of intracellular transport;GO:0032386//regulation of intracellular transport;GO:0032596//protein transport into membrane …	GO:0005783//endoplasmic reticulum;GO:0005789//endoplasmic reticulum membrane;GO:0005881//cytoplasmic microtubule;GO:0005887//integral component of plasma membrane;GO:0016020//membrane;GO:0016021//integral component of membrane;GO:0005783//endoplasmic reticulum;GO:0005783//endoplasmic reticulum;GO:0005789//endoplasmic reticulum membrane;GO:0005789//endoplasmic reticulum membrane;GO:0005881//cytopl…	GO:0031883//taste receptor binding;GO:0031883//taste receptor binding;GO:0031883//taste receptor binding;	-
ENSRNOG00000022957	24.8816	1.37002	48.3932	35.3231	5.14254	7.78249e-08	5.27879e-07	0	0	1	0.0360771	3	0.102603	24	0.792441	78	2.47101	57	1.98921	18	50930235	50940641	+	1762	Ctxn3	GO:0016020;GO:0016021;GO:0016020;GO:0016021;	-	-	S	2S3V3;35QT8;3A6R2;3BSM5;3D9WW;3JHAA;48F7V;49CYX;4Q63G	cortexin 3 [Source:RGD Symbol;Acc:2300148]	100188934	B2GV70	-	GO:0016020//membrane;GO:0016021//integral component of membrane;GO:0016020//membrane;GO:0016021//integral component of membrane;	-	-
ENSRNOG00000014282	18.7401	1.03203	36.4482	35.3169	5.14229	9.20343e-10	8.23191e-09	0	0	1	0.0408009	2	0.0773585	28	1.04557	43	1.54059	46	1.81553	15	28169704	28171814	-	1558	Cebpe	GO:0000978;GO:0000978;GO:0000978;GO:0000981;GO:0001228;GO:0001228;GO:0003677;GO:0003677;GO:0003700;GO:0003700;GO:0005575;GO:0005634;GO:0005634;GO:0005634;GO:0005654;GO:0005886;GO:0006355;GO:0006355;GO:0006357;GO:0006909;GO:0006909;GO:0010628;GO:0010628;GO:0030099;GO:0030099;GO:0030225;GO:0030225;GO:0030851;GO:0030851;GO:0042742;GO:0042802;GO:0044877;GO:0045944;GO:0045944;GO:0071222;GO:0090575;GO:…	K10051	-	S;K	KOG3119;35M4S;39R1B;3BF1A;3CWGC;3J5A8;48CSD;49353;4Q1PD	CCAAT/enhancer binding protein epsilon [Source:RGD Symbol;Acc:2329]	25410	P56261	GO:0006355//regulation of transcription, DNA-templated;GO:0006355//regulation of transcription, DNA-templated;GO:0006357//regulation of transcription by RNA polymerase II;GO:0006909//phagocytosis;GO:0006909//phagocytosis;GO:0010628//positive regulation of gene expression;GO:0010628//positive regulation of gene expression;GO:0030099//myeloid cell differentiation;GO:0030099//myeloid cell differenti…	GO:0005575//cellular_component;GO:0005634//nucleus;GO:0005634//nucleus;GO:0005634//nucleus;GO:0005654//nucleoplasm;GO:0005886//plasma membrane;GO:0090575//RNA polymerase II transcription regulator complex;GO:0090575//RNA polymerase II transcription regulator complex;	GO:0000978//RNA polymerase II cis-regulatory region sequence-specific DNA binding;GO:0000978//RNA polymerase II cis-regulatory region sequence-specific DNA binding;GO:0000978//RNA polymerase II cis-regulatory region sequence-specific DNA binding;GO:0000981//DNA-binding transcription factor activity, RNA polymerase II-specific;GO:0001228//DNA-binding transcription activator activity, RNA polymeras…	ko05221(Acute myeloid leukemia);ko05202(Transcriptional misregulation in cancer)
ENSRNOG00000068415	12.7846	0.712127	24.857	34.9053	5.12537	0.00108601	0.0035617	0	0	2	0.0230611	0	0	10	0.105529	52	0.526503	21	0.234231	11	70469804	70484267	+	5513	Lrrc15	GO:0001968;GO:0005515;GO:0005518;GO:0016020;GO:0016021;GO:0030335;GO:0043236;GO:0046813;GO:0062023;GO:1903077;	-	-	-	-	leucine rich repeat containing 15 [Source:RGD Symbol;Acc:70551]	-	-	GO:0030335//positive regulation of cell migration;GO:0046813//receptor-mediated virion attachment to host cell;GO:1903077//negative regulation of protein localization to plasma membrane;	GO:0016020//membrane;GO:0016021//integral component of membrane;GO:0062023//collagen-containing extracellular matrix;	GO:0001968//fibronectin binding;GO:0005515//protein binding;GO:0005518//collagen binding;GO:0043236//laminin binding;	-
ENSRNOG00000050996	24.205	1.35194	47.058	34.8078	5.12134	4.62083e-09	3.71454e-08	0	0	0	0	4	0.0752103	62	1.12545	52	0.905651	33	0.633138	15	51274295	51277499	+	3205	Kctd4	GO:0005515;GO:0051260;GO:0051260;	-	-	S;P	KOG2723;35BC5;38EUT;3BGZ6;3CRUQ;3J1JH;483IB;48ZGT;4Q3XW	potassium channel tetramerization domain containing 4 [Source:RGD Symbol;Acc:1594637]	691835	D3ZXL9	GO:0051260//protein homooligomerization;GO:0051260//protein homooligomerization;	-	GO:0005515//protein binding;	-
ENSRNOG00000069029	6.21439	0.351743	12.077	34.3348	5.1016	0.00283446	0.00845356	1	0.0505137	0	0	0	0	15	0.836698	3	0.160555	19	1.12016	1	65306375	65311197	+	1043	-	-	-	-	-	-	-	-	-	-	-	-	-
ENSRNOG00000005695	38885.1	2210.75	75559.5	34.1782	5.095	7.88212e-80	6.62707e-77	2451	129.651	1836	117.179	2056	124.397	77321	4516.48	84292	4724.03	77725	4798.59	4	169766279	169769667	-	996	Mgp	GO:0001503;GO:0005509;GO:0005509;GO:0005509;GO:0005576;GO:0005576;GO:0005576;GO:0030154;GO:0030500;GO:0030500;GO:0031012;GO:0031012;GO:0051216;GO:0062023;GO:0062023;GO:0031012;GO:0062023;	K19481	-	S;T;W	2S45A;35QPK;3A5SH;3BSUQ;3D9BR;3JHGR;48FFC;49C8A;4Q61X	matrix Gla protein [Source:RGD Symbol;Acc:3088]	25333	P08494;Q5RK05	GO:0001503//ossification;GO:0030154//cell differentiation;GO:0030500//regulation of bone mineralization;GO:0030500//regulation of bone mineralization;GO:0051216//cartilage development;	GO:0005576//extracellular region;GO:0005576//extracellular region;GO:0005576//extracellular region;GO:0031012//extracellular matrix;GO:0031012//extracellular matrix;GO:0062023//collagen-containing extracellular matrix;GO:0062023//collagen-containing extracellular matrix;GO:0031012//extracellular matrix;GO:0062023//collagen-containing extracellular matrix;	GO:0005509//calcium ion binding;GO:0005509//calcium ion binding;GO:0005509//calcium ion binding;	-
ENSRNOG00000030541	6.13774	0.351743	11.9237	33.899	5.08317	0.000499078	0.00177323	1	0.020025	0	0	0	0	7	0.154789	19	0.403105	13	0.303833	10	14177278	14187253	+	2631	Ccdc154	GO:0035630;GO:0035630;GO:0035630;GO:0042475;GO:0042475;GO:0044691;GO:0044691;GO:0045453;GO:0045453;	-	-	S	2RF80;35NGS;39ZNM;3BPAQ;3CZ6E;3JAMS;4818P;4958W;4Q4CW	coiled-coil domain containing 154 [Source:RGD Symbol;Acc:1559998]	287131	-	GO:0035630//bone mineralization involved in bone maturation;GO:0035630//bone mineralization involved in bone maturation;GO:0035630//bone mineralization involved in bone maturation;GO:0042475//odontogenesis of dentin-containing tooth;GO:0042475//odontogenesis of dentin-containing tooth;GO:0044691//tooth eruption;GO:0044691//tooth eruption;GO:0045453//bone resorption;GO:0045453//bone resorption;	-	-	-
ENSRNOG00000005109	298.101	17.1422	579.06	33.7799	5.07809	3.48023e-27	1.71207e-25	12	0.44586	23	1.03107	14	0.594973	689	28.2686	584	22.9891	542	23.5037	3	38539581	38540998	-	1418	Rprm	GO:0005737;GO:0005737;GO:0005737;GO:0005737;GO:0007346;GO:0007346;GO:0007346;GO:0007346;GO:0007346;GO:0016020;GO:0016021;GO:0051726;GO:0051726;GO:0051726;GO:0051726;	K10128	-	S	2S262;35Q7W;3A2FK;3BRDJ;3D79U;3JGXJ;48EQA;49BI7;4Q5IW	reprimo, TP53 dependent G2 arrest mediator homolog [Source:RGD Symbol;Acc:1595512]	680110	Q5BJN9	GO:0007346//regulation of mitotic cell cycle;GO:0007346//regulation of mitotic cell cycle;GO:0007346//regulation of mitotic cell cycle;GO:0007346//regulation of mitotic cell cycle;GO:0007346//regulation of mitotic cell cycle;GO:0051726//regulation of cell cycle;GO:0051726//regulation of cell cycle;GO:0051726//regulation of cell cycle;GO:0051726//regulation of cell cycle;	GO:0005737//cytoplasm;GO:0005737//cytoplasm;GO:0005737//cytoplasm;GO:0005737//cytoplasm;GO:0016020//membrane;GO:0016021//integral component of membrane;	-	ko04115(p53 signaling pathway)
ENSRNOG00000000563	78.3171	4.53923	152.095	33.5068	5.06638	2.69481e-27	1.33635e-25	4	0.0550387	5	0.0830084	4	0.0629536	141	2.14237	207	3.01766	139	2.23224	20	29144354	29219866	-	3829	Adamts14	GO:0003674;GO:0004222;GO:0004222;GO:0004222;GO:0005575;GO:0005576;GO:0005576;GO:0005576;GO:0006508;GO:0008150;GO:0008233;GO:0008233;GO:0008237;GO:0008237;GO:0016787;GO:0030198;GO:0030198;GO:0030198;GO:0030199;GO:0030199;GO:0031012;GO:0046872;	K08628	EC:3.4.24.-	O	KOG3538;35KVQ;38C1H;3BBKH;3CY4X;3JFBQ;481BH;48VYM;4PU35	ADAM metallopeptidase with thrombospondin type 1 motif, 14 [Source:RGD Symbol;Acc:1308899]	309837	-	GO:0006508//proteolysis;GO:0008150//biological_process;GO:0030198//extracellular matrix organization;GO:0030198//extracellular matrix organization;GO:0030198//extracellular matrix organization;GO:0030199//collagen fibril organization;GO:0030199//collagen fibril organization;	GO:0005575//cellular_component;GO:0005576//extracellular region;GO:0005576//extracellular region;GO:0005576//extracellular region;GO:0031012//extracellular matrix;	GO:0003674//molecular_function;GO:0004222//metalloendopeptidase activity;GO:0004222//metalloendopeptidase activity;GO:0004222//metalloendopeptidase activity;GO:0008233//peptidase activity;GO:0008233//peptidase activity;GO:0008237//metallopeptidase activity;GO:0008237//metallopeptidase activity;GO:0016787//hydrolase activity;GO:0046872//metal ion binding;	-
ENSRNOG00000002548	59.6376	3.47024	115.805	33.3709	5.06052	1.42537e-12	1.73113e-11	0	0	5	0.0479685	5	0.0454741	69	0.605842	177	1.4911	132	1.225	13	72319155	72408156	-	6626	Tnn	GO:0001764;GO:0001764;GO:0002076;GO:0002076;GO:0005178;GO:0005178;GO:0005178;GO:0005515;GO:0005615;GO:0007160;GO:0007160;GO:0007160;GO:0007409;GO:0007409;GO:0009986;GO:0009986;GO:0010976;GO:0010976;GO:0030155;GO:0030155;GO:0030155;GO:0030334;GO:0030334;GO:0030334;GO:0030334;GO:0031012;GO:0031012;GO:0031012;GO:0033689;GO:0033689;GO:0042802;GO:0042802;GO:0043005;GO:0043005;GO:0043025;GO:0043025;GO:…	K06252	-	T;M;L	KOG1225;KOG2579;35CP2;39REY;3BF4W;3CXDP;3J1QH;480CC;48WBW;4Q45J	tenascin N [Source:RGD Symbol;Acc:1306002]	304913	D3ZK14	GO:0001764//neuron migration;GO:0001764//neuron migration;GO:0002076//osteoblast development;GO:0002076//osteoblast development;GO:0007160//cell-matrix adhesion;GO:0007160//cell-matrix adhesion;GO:0007160//cell-matrix adhesion;GO:0007409//axonogenesis;GO:0007409//axonogenesis;GO:0010976//positive regulation of neuron projection development;GO:0010976//positive regulation of neuron projection deve…	GO:0005615//extracellular space;GO:0009986//cell surface;GO:0009986//cell surface;GO:0031012//extracellular matrix;GO:0031012//extracellular matrix;GO:0031012//extracellular matrix;GO:0043005//neuron projection;GO:0043005//neuron projection;GO:0043025//neuronal cell body;GO:0043025//neuronal cell body;GO:0062023//collagen-containing extracellular matrix;GO:0062023//collagen-containing extracellul…	GO:0005178//integrin binding;GO:0005178//integrin binding;GO:0005178//integrin binding;GO:0005515//protein binding;GO:0042802//identical protein binding;GO:0042802//identical protein binding;GO:0005515//protein binding;	ko05206(MicroRNAs in cancer);ko05165(Human papillomavirus infection);ko04512(ECM-receptor interaction);ko04510(Focal adhesion);ko04151(PI3K-Akt signaling pathway)
ENSRNOG00000005708	18.1465	1.06387	35.2292	33.1142	5.04938	1.09881e-05	5.32898e-05	1	0.0149336	2	0.0360362	0	0	21	0.3463	66	1.04424	29	0.505454	5	31312280	31548388	+	3528	Mmp16	GO:0001503;GO:0001958;GO:0004222;GO:0004222;GO:0004222;GO:0005887;GO:0006508;GO:0006508;GO:0006508;GO:0006508;GO:0008233;GO:0008237;GO:0008237;GO:0008237;GO:0008270;GO:0008270;GO:0008270;GO:0016485;GO:0016787;GO:0030574;GO:0031012;GO:0031012;GO:0035988;GO:0046872;GO:0048701;GO:0060348;GO:0070006;GO:0097094;	K07996	EC:3.4.24.-	O;M;W	KOG1565;35NBC;38CRR;3B9IY;3CT1E;3J63F;47ZW6;48WU6;4PVZI	matrix metallopeptidase 16 [Source:RGD Symbol;Acc:620199]	65205	O35548	GO:0001503//ossification;GO:0001958//endochondral ossification;GO:0006508//proteolysis;GO:0006508//proteolysis;GO:0006508//proteolysis;GO:0006508//proteolysis;GO:0016485//protein processing;GO:0030574//collagen catabolic process;GO:0035988//chondrocyte proliferation;GO:0048701//embryonic cranial skeleton morphogenesis;GO:0060348//bone development;GO:0097094//craniofacial suture morphogenesis;	GO:0005887//integral component of plasma membrane;GO:0031012//extracellular matrix;GO:0031012//extracellular matrix;	GO:0004222//metalloendopeptidase activity;GO:0004222//metalloendopeptidase activity;GO:0004222//metalloendopeptidase activity;GO:0008233//peptidase activity;GO:0008237//metallopeptidase activity;GO:0008237//metallopeptidase activity;GO:0008237//metallopeptidase activity;GO:0008270//zinc ion binding;GO:0008270//zinc ion binding;GO:0008270//zinc ion binding;GO:0016787//hydrolase activity;GO:0046872…	ko05206(MicroRNAs in cancer);ko04928(Parathyroid hormone synthesis, secretion and action)
ENSRNOG00000024257	11.8927	0.707807	23.0777	32.6045	5.027	1.04945e-06	5.96184e-06	1	0.0155691	1	0.0187848	0	0	21	0.361036	32	0.527844	21	0.381594	1	80020079	80025802	-	3384	Irgc	GO:0000166;GO:0003924;GO:0003924;GO:0005525;GO:0005525;GO:0005525;GO:0005789;GO:0006952;GO:0016020;GO:0016020;GO:0016787;GO:0035458;GO:0000166;GO:0003924;GO:0003924;GO:0005525;GO:0005525;GO:0005525;GO:0005789;GO:0006952;GO:0016020;GO:0016020;GO:0016787;GO:0035458;GO:0000166;GO:0003924;GO:0003924;GO:0005525;GO:0005525;GO:0005525;GO:0005789;GO:0006952;GO:0016020;GO:0016020;GO:0016787;GO:0035458;GO:…	-	-	S	2QS9R;35DZX;39TDR;3BHJI;3CTCS;3J5A0;480N5;48XME;4PUAU	immunity related GTPase cinema [Source:RGD Symbol;Acc:1311107]	308428	Q6AYF9;J7PCJ5	GO:0006952//defense response;GO:0035458//cellular response to interferon-beta;GO:0006952//defense response;GO:0035458//cellular response to interferon-beta;GO:0006952//defense response;GO:0035458//cellular response to interferon-beta;GO:0006952//defense response;GO:0035458//cellular response to interferon-beta;GO:0006952//defense response;GO:0035458//cellular response to interferon-beta;GO:000695…	GO:0005789//endoplasmic reticulum membrane;GO:0016020//membrane;GO:0016020//membrane;GO:0005789//endoplasmic reticulum membrane;GO:0016020//membrane;GO:0016020//membrane;GO:0005789//endoplasmic reticulum membrane;GO:0016020//membrane;GO:0016020//membrane;GO:0005789//endoplasmic reticulum membrane;GO:0016020//membrane;GO:0016020//membrane;GO:0005789//endoplasmic reticulum membrane;GO:0016020//memb…	GO:0000166//nucleotide binding;GO:0003924//GTPase activity;GO:0003924//GTPase activity;GO:0005525//GTP binding;GO:0005525//GTP binding;GO:0005525//GTP binding;GO:0016787//hydrolase activity;GO:0000166//nucleotide binding;GO:0003924//GTPase activity;GO:0003924//GTPase activity;GO:0005525//GTP binding;GO:0005525//GTP binding;GO:0005525//GTP binding;GO:0016787//hydrolase activity;GO:0000166//nucleot…	-
ENSRNOG00000019851	23.1813	1.40697	44.9556	31.952	4.99783	3.75711e-06	1.97542e-05	4	0.443669	0	0	0	0	63	7.71629	27	3.1729	48	6.21384	1	182788528	182789274	-	475	Cox6a2	GO:0004129;GO:0004129;GO:0005739;GO:0005743;GO:0005743;GO:0005743;GO:0005751;GO:0005751;GO:0006119;GO:0016020;GO:0016021;GO:0016491;GO:0022900;GO:1902600;	K02266	-	J;C	KOG3469;35QMA;3A49G;3BU1F;3D8J8;3JHD9;48F9G;49C5P;4Q5WQ	cytochrome c oxidase subunit 6A2 [Source:RGD Symbol;Acc:2385]	25278	G3V8M4	GO:0006119//oxidative phosphorylation;GO:0022900//electron transport chain;GO:1902600//proton transmembrane transport;	GO:0005739//mitochondrion;GO:0005743//mitochondrial inner membrane;GO:0005743//mitochondrial inner membrane;GO:0005743//mitochondrial inner membrane;GO:0005751//mitochondrial respiratory chain complex IV;GO:0005751//mitochondrial respiratory chain complex IV;GO:0016020//membrane;GO:0016021//integral component of membrane;	GO:0004129//cytochrome-c oxidase activity;GO:0004129//cytochrome-c oxidase activity;GO:0016491//oxidoreductase activity;	ko05415(Diabetic cardiomyopathy);ko05208(Chemical carcinogenesis - reactive oxygen species);ko05022(Pathways of neurodegeneration - multiple diseases);ko05020(Prion disease);ko05016(Huntington disease);ko05014(Amyotrophic lateral sclerosis);ko05012(Parkinson disease);ko05010(Alzheimer disease);ko04932(Non-alcoholic fatty liver disease);ko04714(Thermogenesis);ko04260(Cardiac muscle contraction);ko…
ENSRNOG00000001005	51.8459	3.14681	100.545	31.9514	4.99781	2.22453e-20	5.88656e-19	5	0.129832	2	0.0626593	2	0.059401	105	3.01071	86	2.36593	125	3.78826	12	1742815	1754476	-	2029	Fcer2	GO:0002925;GO:0002925;GO:0009897;GO:0009897;GO:0009897;GO:0016020;GO:0016021;GO:0030246;GO:0030246;GO:0051000;GO:0051000;GO:0051712;GO:0051712;GO:0051770;GO:0051770;GO:0002925;GO:0009897;GO:0009897;GO:0016020;GO:0016021;GO:0030246;GO:0030246;GO:0051000;GO:0051712;GO:0051770;	K06468	-	S;T;V	KOG4297;35CE0;39X2I;3BNNA;3D0U7;3JE70;485EY;4988M;4PTN5	Fc fragment of IgE receptor II [Source:RGD Symbol;Acc:619997]	171075	Q6AZ45	GO:0002925//positive regulation of humoral immune response mediated by circulating immunoglobulin;GO:0002925//positive regulation of humoral immune response mediated by circulating immunoglobulin;GO:0051000//positive regulation of nitric-oxide synthase activity;GO:0051000//positive regulation of nitric-oxide synthase activity;GO:0051712//positive regulation of killing of cells of other organism;G…	GO:0009897//external side of plasma membrane;GO:0009897//external side of plasma membrane;GO:0009897//external side of plasma membrane;GO:0016020//membrane;GO:0016021//integral component of membrane;GO:0009897//external side of plasma membrane;GO:0009897//external side of plasma membrane;GO:0016020//membrane;GO:0016021//integral component of membrane;	GO:0030246//carbohydrate binding;GO:0030246//carbohydrate binding;GO:0030246//carbohydrate binding;GO:0030246//carbohydrate binding;	ko05169(Epstein-Barr virus infection);ko04640(Hematopoietic cell lineage)
ENSRNOG00000050794	971.508	58.9766	1884.04	31.9455	4.99754	1.70821e-56	4.7874e-54	61	2.67819	75	3.97299	32	1.60699	2092	101.424	2031	94.4744	1815	93.0053	10	38198689	38212938	-	1200	Pdlim4	GO:0001725;GO:0005515;GO:0005634;GO:0005737;GO:0005856;GO:0008092;GO:0019903;GO:0019903;GO:0030027;GO:0031532;GO:0031941;GO:0042803;GO:0046872;GO:0048471;GO:0051393;GO:0005515;	K23353	-	Z;O;T	KOG1703;359ZR;38C8K;3BH8Q;3CVYU;3J2M9;47YUM;48ZN2;4PVGS	PDZ and LIM domain 4 [Source:RGD Symbol;Acc:3575]	24915	P36202	GO:0031532//actin cytoskeleton reorganization;	GO:0001725//stress fiber;GO:0005634//nucleus;GO:0005737//cytoplasm;GO:0005856//cytoskeleton;GO:0030027//lamellipodium;GO:0031941//filamentous actin;GO:0048471//perinuclear region of cytoplasm;	GO:0005515//protein binding;GO:0008092//cytoskeletal protein binding;GO:0019903//protein phosphatase binding;GO:0019903//protein phosphatase binding;GO:0042803//protein homodimerization activity;GO:0046872//metal ion binding;GO:0051393//alpha-actinin binding;GO:0005515//protein binding;	-
ENSRNOG00000030452	11.2826	0.689727	21.8756	31.7162	4.98715	7.70733e-06	3.83336e-05	1	0.0108877	0	0	1	0.0124535	11	0.132251	25	0.288383	35	0.444759	11	83784244	83789082	-	4839	Rimbp3	GO:0002177;GO:0002177;GO:0002177;GO:0005515;GO:0005634;GO:0005634;GO:0005634;GO:0007286;GO:0007286;GO:0007286;GO:0009566;GO:0009566;GO:0009566;GO:0030156;	-	-	S;Z;T	KOG3632;35KEF;38G8N;3BKGM;3D0Y1;3J3XN;481KH;496WC;4Q2QJ	RIMS binding protein 3 [Source:RGD Symbol;Acc:1563657]	303785	D4A7Z1	GO:0007286//spermatid development;GO:0007286//spermatid development;GO:0007286//spermatid development;GO:0009566//fertilization;GO:0009566//fertilization;GO:0009566//fertilization;	GO:0002177//manchette;GO:0002177//manchette;GO:0002177//manchette;GO:0005634//nucleus;GO:0005634//nucleus;GO:0005634//nucleus;	GO:0005515//protein binding;GO:0030156//benzodiazepine receptor binding;	-
ENSRNOG00000012817	119.244	7.32565	231.162	31.5551	4.9798	3.21482e-34	2.48806e-32	10	0.255384	5	0.154067	6	0.175266	178	5.01975	273	7.38668	291	8.67373	4	13501436	13531845	-	2063	Lrrc17	GO:0005515;GO:0005615;GO:0005615;GO:0005615;GO:0031012;GO:0045671;GO:0045671;GO:0048539;GO:0048539;	-	-	T;U	KOG0619;35D22;399XG;3BA6M;3CUA3;3J99U;487YN;48YSV;4Q2WA	leucine rich repeat containing 17 [Source:RGD Symbol;Acc:1560165]	502715	Q6AYD0	GO:0045671//negative regulation of osteoclast differentiation;GO:0045671//negative regulation of osteoclast differentiation;GO:0048539//bone marrow development;GO:0048539//bone marrow development;	GO:0005615//extracellular space;GO:0005615//extracellular space;GO:0005615//extracellular space;GO:0031012//extracellular matrix;	GO:0005515//protein binding;	-
ENSRNOG00000015588	227.384	13.9694	440.799	31.5546	4.97978	7.60984e-46	1.29137e-43	13	0.385433	15	0.536589	12	0.406949	430	14.0781	524	16.46	448	15.5025	19	33154062	33158250	+	1777	Nol3	GO:0001666;GO:0001974;GO:0002931;GO:0005102;GO:0005123;GO:0005509;GO:0005739;GO:0006376;GO:0010468;GO:0010659;GO:0010664;GO:0010667;GO:0010804;GO:0014736;GO:0014808;GO:0014876;GO:0016528;GO:0035877;GO:0042802;GO:0042981;GO:0042981;GO:0043027;GO:0043066;GO:0043066;GO:0051259;GO:0060547;GO:0089720;GO:0090201;GO:0097193;GO:1901222;GO:1902109;GO:1902176;GO:1990001;GO:2001237;GO:0042981;	-	-	S;K	2SR4M;35DBU;3AI3B;3BYMV;3D39S;3J9KN;48BYM;492PB;4PXX9	nucleolar protein 3 [Source:RGD Symbol;Acc:708558]	85383	Q62881	GO:0001666//response to hypoxia;GO:0001974//blood vessel remodeling;GO:0002931//response to ischemia;GO:0006376//mRNA splice site selection;GO:0010468//regulation of gene expression;GO:0010659//cardiac muscle cell apoptotic process;GO:0010664//negative regulation of striated muscle cell apoptotic process;GO:0010667//negative regulation of cardiac muscle cell apoptotic process;GO:0010804//negative…	GO:0005739//mitochondrion;GO:0016528//sarcoplasm;	GO:0005102//signaling receptor binding;GO:0005123//death receptor binding;GO:0005509//calcium ion binding;GO:0035877//death effector domain binding;GO:0042802//identical protein binding;GO:0043027//cysteine-type endopeptidase inhibitor activity involved in apoptotic process;GO:0089720//caspase binding;	-
ENSRNOG00000033444	11.182	0.689727	21.6744	31.4245	4.97382	3.09332e-06	1.64654e-05	1	0.0336435	0	0	1	0.0384817	26	0.965925	23	0.819826	19	0.746061	16	76468838	76488141	-	1566	F10	GO:0004252;GO:0004252;GO:0004252;GO:0005509;GO:0005509;GO:0005543;GO:0005576;GO:0005576;GO:0005576;GO:0006508;GO:0006508;GO:0006508;GO:0007596;GO:0007596;GO:0007596;GO:0007599;GO:0008233;GO:0008236;GO:0016787;GO:0050878;GO:0051897;	K01314	EC:3.4.21.6	O;T	2QS4N;3596J;38M69;3BJTW;3CWTI;3JB4F;489Y3;48ZQX;4Q4WE	coagulation factor X [Source:RGD Symbol;Acc:61850]	29243	Q63207	GO:0006508//proteolysis;GO:0006508//proteolysis;GO:0006508//proteolysis;GO:0007596//blood coagulation;GO:0007596//blood coagulation;GO:0007596//blood coagulation;GO:0007599//hemostasis;GO:0050878//regulation of body fluid levels;GO:0051897//positive regulation of protein kinase B signaling;	GO:0005576//extracellular region;GO:0005576//extracellular region;GO:0005576//extracellular region;	GO:0004252//serine-type endopeptidase activity;GO:0004252//serine-type endopeptidase activity;GO:0004252//serine-type endopeptidase activity;GO:0005509//calcium ion binding;GO:0005509//calcium ion binding;GO:0005543//phospholipid binding;GO:0008233//peptidase activity;GO:0008236//serine-type peptidase activity;GO:0016787//hydrolase activity;	ko04610(Complement and coagulation cascades)
ENSRNOG00000014714	140.757	8.68703	272.827	31.4063	4.97298	3.35619e-37	3.21656e-35	12	0.217037	4	0.0872885	9	0.186186	211	4.21409	351	6.72593	316	6.67051	4	70507348	70523017	-	2913	Trpv6	GO:0005216;GO:0005216;GO:0005262;GO:0005262;GO:0005262;GO:0005262;GO:0005515;GO:0005516;GO:0005886;GO:0005886;GO:0005887;GO:0006811;GO:0006811;GO:0006811;GO:0006816;GO:0006816;GO:0006816;GO:0006816;GO:0016020;GO:0016020;GO:0016020;GO:0016021;GO:0016021;GO:0016021;GO:0031224;GO:0034704;GO:0035898;GO:0042802;GO:0051592;GO:0055074;GO:0055085;GO:0055085;GO:0070588;GO:0070588;GO:0098703;GO:0098703;	K04975	-	T;P;U	KOG3676;35IGT;38C3C;3BBRN;3CV5B;3JDHX;4853X;493XZ;4PV56	transient receptor potential cation channel, subfamily V, member 6 [Source:RGD Symbol;Acc:69335]	114246	Q9R186;B6ZDS2	GO:0006811//ion transport;GO:0006811//ion transport;GO:0006811//ion transport;GO:0006816//calcium ion transport;GO:0006816//calcium ion transport;GO:0006816//calcium ion transport;GO:0006816//calcium ion transport;GO:0035898//parathyroid hormone secretion;GO:0051592//response to calcium ion;GO:0055074//calcium ion homeostasis;GO:0055085//transmembrane transport;GO:0055085//transmembrane transport…	GO:0005886//plasma membrane;GO:0005886//plasma membrane;GO:0005887//integral component of plasma membrane;GO:0016020//membrane;GO:0016020//membrane;GO:0016020//membrane;GO:0016021//integral component of membrane;GO:0016021//integral component of membrane;GO:0016021//integral component of membrane;GO:0031224//intrinsic component of membrane;GO:0034704//calcium channel complex;	GO:0005216//ion channel activity;GO:0005216//ion channel activity;GO:0005262//calcium channel activity;GO:0005262//calcium channel activity;GO:0005262//calcium channel activity;GO:0005262//calcium channel activity;GO:0005515//protein binding;GO:0005516//calmodulin binding;GO:0042802//identical protein binding;	ko04978(Mineral absorption);ko04970(Salivary secretion)
ENSRNOG00000032941	21.5636	1.35194	41.7753	30.9003	4.94955	0.00173396	0.00543243	0	0	0	0	4	0.100857	71	1.72831	20	0.467109	35	0.900498	2	139943496	139945885	+	2390	Mab21l1	GO:0001654;GO:0001654;GO:0005634;GO:0005634;GO:0008283;GO:0008284;GO:0008284;GO:0043010;GO:0043010;	K23092	EC:2.7.7.-	S;T	KOG3963;359WT;38SXZ;3BC77;3CTHK;3JCMN;483XD;490EY;4PWW6	mab-21 like 1 [Source:RGD Symbol;Acc:1589984]	688394	D3ZRJ3	GO:0001654//eye development;GO:0001654//eye development;GO:0008283//cell population proliferation;GO:0008284//positive regulation of cell population proliferation;GO:0008284//positive regulation of cell population proliferation;GO:0043010//camera-type eye development;GO:0043010//camera-type eye development;	GO:0005634//nucleus;GO:0005634//nucleus;	-	-
ENSRNOG00000010076	219.618	13.7862	425.449	30.8604	4.94768	3.52415e-08	2.50428e-07	1	0.0112312	14	0.189714	25	0.321159	361	4.47717	746	8.87685	274	3.59168	13	47309614	47357465	-	4691	Pkp1	GO:0001533;GO:0001533;GO:0003674;GO:0005515;GO:0005521;GO:0005521;GO:0005575;GO:0005634;GO:0005634;GO:0005634;GO:0005654;GO:0005737;GO:0005886;GO:0005886;GO:0005912;GO:0007043;GO:0007155;GO:0007155;GO:0007155;GO:0008150;GO:0010628;GO:0010628;GO:0030057;GO:0030057;GO:0030057;GO:0030057;GO:0045110;GO:0045110;GO:0045110;GO:0045296;GO:0098609;GO:0098609;GO:0098609;GO:1902373;GO:1902373;GO:1990124;GO:…	K10387	-	S;T;W	KOG1048;35DA5;38C2V;3BEXR;3CWIM;3JEF3;4838C;49150;4PYKY	plakophilin 1 [Source:RGD Symbol;Acc:1307472]	304822	D3ZY51	GO:0007043//cell-cell junction assembly;GO:0007155//cell adhesion;GO:0007155//cell adhesion;GO:0007155//cell adhesion;GO:0008150//biological_process;GO:0010628//positive regulation of gene expression;GO:0010628//positive regulation of gene expression;GO:0045110//intermediate filament bundle assembly;GO:0045110//intermediate filament bundle assembly;GO:0045110//intermediate filament bundle assembl…	GO:0001533//cornified envelope;GO:0001533//cornified envelope;GO:0005575//cellular_component;GO:0005634//nucleus;GO:0005634//nucleus;GO:0005634//nucleus;GO:0005654//nucleoplasm;GO:0005737//cytoplasm;GO:0005886//plasma membrane;GO:0005886//plasma membrane;GO:0005912//adherens junction;GO:0030057//desmosome;GO:0030057//desmosome;GO:0030057//desmosome;GO:0030057//desmosome;GO:1990124//messenger ribo…	GO:0003674//molecular_function;GO:0005515//protein binding;GO:0005521//lamin binding;GO:0005521//lamin binding;GO:0045296//cadherin binding;	-
[truncated: 3,570 more rows]

## Sheet: Fig 1A Down DEPs
id	baseMean	baseMean_Control	baseMean_Model	foldChange(Model/Control)	log2FoldChange	pval	padj	Control_1:read count	Control_1:fpkm	Control_2:read count	Control_2:fpkm	Control_3:read count	Control_3:fpkm	Model_1:read count	Model_1:fpkm	Model_2:read count	Model_2:fpkm	Model_3:read count	Model_3:fpkm	Chromosome	Start Site	End Site	Direction	Length	Name	GO	KEGG	EC	eggNOG Class	eggNOG	Description	Entrez_geneID	UniProtAC	BP	CC	MF	Pathway
[truncated: 3,942 more rows]

[truncated: 8 more sheets: Fig 1 B Differential TF.deg, Fig 1C KEGG_enrichmen, Fig 5D, Fig 5E, Fig 5F R_value_dm, Fig 5F P_value_dm, Fig 5G R_value_dm, Fig 5G P_value_dm]
